# Supplementary material for: Di­chlorido­(4,4′-di-tert-butyl-2,2′-bi­pyridine-κ2 N,N′)palladium(II) dimethyl sulfoxide monosolvate monohydrate
Source: Acta Crystallogr Sect E Struct Rep Online. 2014 May 10;70(Pt 6):m200–1. doi: 10.1107/S1600536814009453 (PMC4051021; doi:10.1107/S1600536814009453)
Supplement: Supplementary file 1 [file e-70-0m200-sup1.cif]

##############################################################################
#                                                                            #
# This CIF contains the data in a paper accepted for publication in          #
# Acta Crystallographica Section E. It conforms to the requirements of       #
# Notes for Authors for Acta Crystallographica Section E, and has been       #
# peer reviewed under the auspices of the IUCr Commission on Journals.       #
#                                                                            #
# Full details of the Crystallographic Information File format               #
# are given in the paper "The Crystallographic Information File (CIF):       #
# a New Standard Archive File for Crystallography" by S. R. Hall, F. H.      #
# Allen and I. D. Brown [Acta Cryst. (1991), A47, 655-685].                  #
#                                                                            #
# The current version of the core CIF dictionary is obtainable from          #
# ftp://ftp.iucr.org/pub/cif_core.dic.                                       #
#                                                                            #
# Software is freely available for graphical display of the structure(s)     #
# in this CIF. For information consult the CIF software page                 #
# http://www.iucr.org/resources/cif/software.                                #
#                                                                            #
# This file may be used for bona fide research purposes within the           #
# scientific community so long as proper attribution is given to the journal # 
# article from which it was obtained.                                        #
#                                                                            #
##############################################################################
data_I
_audit_creation_method     SHELXL-2013
_journal_date_recd_electronic     2014-04-13
_journal_date_accepted     2014-04-26
_journal_name_full     'Acta Crystallographica, Section E'
_journal_year     2014
_journal_volume     70
_journal_issue      6
_journal_page_first     m200
_journal_page_last     m201
_journal_paper_category     QM
_journal_paper_doi     10.1107/S1600536814009453
_journal_coeditor_code     PJ2010
_publ_contact_author_name     'Reyna Reyes-Mart\'inez'
_publ_contact_author_address
;
Instituto de Qu\'imica
Universidad Nacional Aut\'onoma de M\'exico
Circuito exterior, Ciudad Universitaria,
M\'exico, DF, 04510, Mexico
;
_publ_contact_author_email     'rrm@uaem.mx'
_publ_contact_author_fax     ?
_publ_contact_author_phone     ?
_publ_section_title
;\
Dichlorido(4,4'-di-<i>tert</i>-butyl-2,2'-bipyridine-\k^2^<i>N</i>,<i>N</i>')\
palladium(II) dimethyl sulfoxide monosolvate monohydrate
;
loop_
    _publ_author_name
    _publ_author_footnote
    _publ_author_address
    'Guti\'errez-M\'arquez, Ricardo A.' .
;
Instituto de Qu\'imica
Universidad Nacional Aut\'onoma de M\'exico
Circuito exterior, Ciudad Universitaria,
M\'exico, DF, 04510, Mexico
;
    'Cris\'ostomo-Lucas, Carmela' .
;
Instituto de Qu\'imica
Universidad Nacional Aut\'onoma de M\'exico
Circuito exterior, Ciudad Universitaria,
M\'exico, DF, 04510, Mexico
;
    'Reyes-Mart\'inez, Reyna' .
;
Instituto de Qu\'imica
Universidad Nacional Aut\'onoma de M\'exico
Circuito exterior, Ciudad Universitaria,
M\'exico, DF, 04510, Mexico
;
    'Hern\'andez-Ortega, Sim\'on' .
;
Instituto de Qu\'imica
Universidad Nacional Aut\'onoma de M\'exico
Circuito exterior, Ciudad Universitaria,
M\'exico, DF, 04510, Mexico
;
    'Morales-Morales, David' .
;
Instituto de Qu\'imica
Universidad Nacional Aut\'onoma de M\'exico
Circuito exterior, Ciudad Universitaria,
M\'exico, DF, 04510, Mexico
;
_database_code_depnum_ccdc_archive     'CCDC '
_chemical_name_systematic
;\
Dichlorido(4,4'-di-<i>tert</i>-butyl-2,2'-bipyridine-\
\k^2^<i>N</i>,<i>N</i>')palladium(II) dimethyl sulfoxide monosolvate
monohydrate
;
_chemical_name_common     ?
_chemical_formula_moiety     'C18 H24 Cl2 N2 Pd, C2 H6 O S, H2 O'
_chemical_formula_sum     'C20 H32 Cl2 N2 O2 Pd S'
_chemical_formula_iupac     '[Pd Cl2 (C18 H24 N2)], C2 H6 O S, H2 O'
_chemical_formula_weight     541.83
_chemical_melting_point     ?
_shelx_space_group_comment
;
The symmetry employed for this shelxl refinement is uniquely defined
by the following loop, which should always be used as a source of
symmetry information in preference to the above space-group names.
They are only intended as comments.
;
_space_group_crystal_system     monoclinic
_space_group_name_H-M_alt     'P 21/c'
_space_group_name_Hall     '-P 2ybc'
loop_
    _space_group_symop_operation_xyz
    'x, y, z'
    '-x, y+1/2, -z+1/2'
    '-x, -y, -z'
    'x, -y-1/2, z-1/2'
_cell_length_a     7.4869(3)
_cell_length_b     19.5052(8)
_cell_length_c     16.8538(7)
_cell_angle_alpha     90
_cell_angle_beta     102.9070(10)
_cell_angle_gamma     90
_cell_volume     2399.03(17)
_cell_formula_units_Z     4
_cell_measurement_reflns_used     9545
_cell_measurement_theta_min     2.43
_cell_measurement_theta_max     25.31
_cell_measurement_temperature     298(2)
_exptl_crystal_description     prism
_exptl_crystal_colour     yellow
_exptl_crystal_size_max     0.415
_exptl_crystal_size_mid     0.185
_exptl_crystal_size_min     0.090
_exptl_crystal_density_diffrn     1.500
_exptl_crystal_density_meas     .
_exptl_crystal_density_method     ?
_exptl_crystal_F_000     1112
_exptl_absorpt_coefficient_mu     1.101
_exptl_absorpt_correction_type     analytical
_exptl_absorpt_process_details     '(SADABS; Sheldrick, 2008)'
_shelx_estimated_absorpt_T_min     0.658
_shelx_estimated_absorpt_T_max     0.907
_exptl_absorpt_correction_T_min     0.7798
_exptl_absorpt_correction_T_max     0.9317
_exptl_special_details     ?
_diffrn_ambient_temperature     298(2)
_diffrn_radiation_type     MoK\a
_diffrn_radiation_wavelength     0.71073
_diffrn_measurement_device_type     'Bruker APEXII CCD area-detector'
_diffrn_measurement_method     'omega scans'
_diffrn_detector_area_resol_mean     0.83
_diffrn_reflns_number     13351
_diffrn_reflns_av_R_equivalents     0.0303
_diffrn_reflns_theta_min     2.088
_diffrn_reflns_theta_max     25.318
_diffrn_reflns_theta_full     25.242
_diffrn_measured_fraction_theta_max     0.998
_diffrn_measured_fraction_theta_full     0.998
_diffrn_reflns_limit_h_min     -9
_diffrn_reflns_limit_h_max     8
_diffrn_reflns_limit_k_min     -22
_diffrn_reflns_limit_k_max     23
_diffrn_reflns_limit_l_min     -20
_diffrn_reflns_limit_l_max     17
_refine_special_details     ?
_reflns_number_total     4343
_reflns_number_gt     3766
_reflns_threshold_expression     I>2\s(I)
_refine_ls_structure_factor_coef     Fsqd
_refine_ls_matrix_type     full
_refine_ls_R_factor_all     0.0340
_refine_ls_R_factor_gt     0.0276
_refine_ls_wR_factor_gt     0.0717
_refine_ls_wR_factor_ref     0.0759
_refine_ls_goodness_of_fit_ref     1.010
_refine_ls_restrained_S_all     1.016
_refine_ls_number_reflns     4343
_refine_ls_number_parameters     302
_refine_ls_number_restraints     118
_refine_ls_hydrogen_treatment     mixed
_refine_ls_weighting_scheme     calc
_refine_ls_weighting_details
;
 w=1/[\s^2^(Fo^2^)+(0.0420P)^2^+0.5000P]
 where P=(Fo^2^+2Fc^2^)/3
;
_atom_sites_solution_hydrogens     mixed
_atom_sites_solution_primary     ?
_atom_sites_solution_secondary     ?
_refine_ls_shift/su_max     0.002
_refine_ls_shift/su_mean     0.000
_refine_diff_density_max     0.385
_refine_diff_density_min     -0.553
_refine_ls_extinction_method     none
_refine_ls_extinction_coef     .
loop_
    _atom_type_symbol
    _atom_type_description
    _atom_type_scat_dispersion_real
    _atom_type_scat_dispersion_imag
    _atom_type_scat_source
    'C' 'C' 0.0033 0.0016
                         'International Tables Vol C Tables 4.2.6.8 and 6.1.1.4'
    'H' 'H' 0.0000 0.0000
                         'International Tables Vol C Tables 4.2.6.8 and 6.1.1.4'
    'N' 'N' 0.0061 0.0033
                         'International Tables Vol C Tables 4.2.6.8 and 6.1.1.4'
    'O' 'O' 0.0106 0.0060
                         'International Tables Vol C Tables 4.2.6.8 and 6.1.1.4'
    'S' 'S' 0.1246 0.1234
                         'International Tables Vol C Tables 4.2.6.8 and 6.1.1.4'
    'Cl' 'Cl' 0.1484 0.1585
                         'International Tables Vol C Tables 4.2.6.8 and 6.1.1.4'
    'Pd' 'Pd' -0.9988 1.0072
                         'International Tables Vol C Tables 4.2.6.8 and 6.1.1.4'
_computing_data_collection     'APEX2 (Bruker, 2012)'
_computing_cell_refinement     'SAINT (Bruker, 2012)'
_computing_data_reduction     'SAINT (Bruker, 2012)'
_computing_structure_solution     'SHELXTL (Sheldrick, 2008)'
_computing_structure_refinement     'SHELXL2013 (Sheldrick, 2008)'
_computing_molecular_graphics
;
ORTEP-3 for Windows (Farrugia, 2012) and DIAMOND (Brandenburg,
2006)
;
_computing_publication_material
                            'SHELXTL  (Sheldrick, 2008) and PLATON (Spek, 2009)'
loop_
    _atom_site_type_symbol
    _atom_site_label
    _atom_site_fract_x
    _atom_site_fract_y
    _atom_site_fract_z
    _atom_site_U_iso_or_equiv
    _atom_site_adp_type
    _atom_site_calc_flag
    _atom_site_occupancy
    _atom_site_disorder_assembly
    _atom_site_disorder_group
    Pd Pd1 0.23053(3) 0.61408(2) 0.50569(2) 0.02992(9) Uani d 1 . .
    Cl Cl1 0.06474(11) 0.69947(4) 0.42999(5) 0.0527(2) Uani d 1 . .
    Cl Cl2 0.38522(12) 0.69340(4) 0.59479(5) 0.0573(2) Uani d 1 . .
    N N1 0.3456(3) 0.53217(10) 0.57115(12) 0.0297(5) Uani d 1 . .
    C C2 0.3043(3) 0.47048(12) 0.53503(14) 0.0282(5) Uani d 1 . .
    C C3 0.3586(3) 0.40999(13) 0.57591(15) 0.0325(6) Uani d 1 . .
    H H3 0.3309 0.3684 0.5490 0.039 Uiso calc 1 . .
    C C4 0.4548(3) 0.41033(14) 0.65727(15) 0.0342(6) Uani d 1 . .
    C C5 0.4957(4) 0.47497(14) 0.69216(16) 0.0378(6) Uani d 1 . .
    H H5 0.5611 0.4783 0.7459 0.045 Uiso calc 1 . .
    C C6 0.4416(4) 0.53308(14) 0.64896(15) 0.0373(6) Uani d 1 . .
    H H6 0.4721 0.5752 0.6741 0.045 Uiso calc 1 . .
    N N7 0.1298(3) 0.53767(10) 0.42684(12) 0.0296(5) Uani d 1 . .
    C C8 0.1932(3) 0.47392(12) 0.45083(14) 0.0274(5) Uani d 1 . .
    C C9 0.1545(3) 0.41861(13) 0.39897(15) 0.0337(6) Uani d 1 . .
    H H9 0.1980 0.3755 0.4173 0.040 Uiso calc 1 . .
    C C10 0.0514(3) 0.42587(13) 0.31945(15) 0.0333(6) Uani d 1 . .
    C C11 -0.0115(4) 0.49177(14) 0.29707(15) 0.0375(6) Uani d 1 . .
    H H11 -0.0813 0.4996 0.2449 0.045 Uiso calc 1 . .
    C C12 0.0281(3) 0.54553(13) 0.35099(15) 0.0358(6) Uani d 1 . .
    H H12 -0.0171 0.5888 0.3343 0.043 Uiso calc 1 . .
    C C13 0.5026(4) 0.34551(14) 0.70770(17) 0.0407(6) Uani d 1 . .
    C C14 0.3815(5) 0.34392(17) 0.7700(2) 0.0599(9) Uani d 1 . .
    H H14A 0.4021 0.3846 0.8028 0.072 Uiso calc 1 . .
    H H14B 0.4114 0.3043 0.8043 0.072 Uiso calc 1 . .
    H H14C 0.2550 0.3418 0.7420 0.072 Uiso calc 1 . .
    C C15 0.7021(4) 0.34643(18) 0.7528(2) 0.0623(9) Uani d 1 . .
    H H15A 0.7790 0.3444 0.7142 0.075 Uiso calc 1 . .
    H H15B 0.7266 0.3076 0.7885 0.075 Uiso calc 1 . .
    H H15C 0.7270 0.3879 0.7840 0.075 Uiso calc 1 . .
    C C16 0.4686(5) 0.28042(15) 0.6560(2) 0.0601(9) Uani d 1 . .
    H H16A 0.3408 0.2772 0.6303 0.072 Uiso calc 1 . .
    H H16B 0.5042 0.2411 0.6901 0.072 Uiso calc 1 . .
    H H16C 0.5394 0.2821 0.6150 0.072 Uiso calc 1 . .
    C C17 0.0188(4) 0.36691(14) 0.25874(17) 0.0419(7) Uani d 1 . .
    C C18 -0.1755(5) 0.36822(19) 0.2081(2) 0.0730(11) Uani d 1 . .
    H H18A -0.2600 0.3662 0.2433 0.088 Uiso calc 1 . .
    H H18B -0.1948 0.3295 0.1720 0.088 Uiso calc 1 . .
    H H18C -0.1951 0.4098 0.1768 0.088 Uiso calc 1 . .
    C C19 0.1540(6) 0.3743(2) 0.2040(2) 0.0750(12) Uani d 1 . .
    H H19A 0.1374 0.4181 0.1774 0.090 Uiso calc 1 . .
    H H19B 0.1331 0.3386 0.1638 0.090 Uiso calc 1 . .
    H H19C 0.2768 0.3709 0.2362 0.090 Uiso calc 1 . .
    C C20 0.0506(5) 0.29733(16) 0.3010(2) 0.0643(10) Uani d 1 . .
    H H20A 0.1775 0.2929 0.3277 0.077 Uiso calc 1 . .
    H H20B 0.0180 0.2615 0.2613 0.077 Uiso calc 1 . .
    H H20C -0.0237 0.2938 0.3404 0.077 Uiso calc 1 . .
    S S1 0.13101(19) 0.11340(6) 0.41808(7) 0.0740(4) Uani d 0.866(3) A 1
    O O1 0.2143(7) 0.0432(3) 0.4267(4) 0.1113(14) Uani d 0.866(3) A 1
    C C21 -0.0510(7) 0.1118(3) 0.4701(4) 0.0994(19) Uani d 0.866(3) A 1
    H H21A -0.1488 0.0837 0.4405 0.119 Uiso calc 0.866(3) A 1
    H H21B -0.0951 0.1576 0.4742 0.119 Uiso calc 0.866(3) A 1
    H H21C -0.0074 0.0933 0.5237 0.119 Uiso calc 0.866(3) A 1
    C C22 0.2808(10) 0.1680(3) 0.4875(4) 0.112(2) Uani d 0.866(3) A 1
    H H22A 0.3915 0.1751 0.4688 0.135 Uiso calc 0.866(3) A 1
    H H22B 0.3099 0.1469 0.5404 0.135 Uiso calc 0.866(3) A 1
    H H22C 0.2219 0.2112 0.4908 0.135 Uiso calc 0.866(3) A 1
    S S1A 0.2169(17) 0.0735(7) 0.4816(7) 0.114(3) Uani d 0.134(3) A 2
    O O1A 0.258(4) 0.0344(17) 0.411(2) 0.113(5) Uani d 0.134(3) A 2
    C C21A -0.028(2) 0.0783(19) 0.463(2) 0.094(5) Uani d 0.134(3) A 2
    H H21D -0.0771 0.0334 0.4678 0.112 Uiso calc 0.134(3) A 2
    H H21E -0.0754 0.0953 0.4086 0.112 Uiso calc 0.134(3) A 2
    H H21F -0.0628 0.1086 0.5015 0.112 Uiso calc 0.134(3) A 2
    C C22A 0.252(5) 0.1620(9) 0.462(3) 0.107(6) Uani d 0.134(3) A 2
    H H22D 0.3807 0.1706 0.4682 0.128 Uiso calc 0.134(3) A 2
    H H22E 0.2053 0.1899 0.4996 0.128 Uiso calc 0.134(3) A 2
    H H22F 0.1890 0.1730 0.4073 0.128 Uiso calc 0.134(3) A 2
    O O2 0.4246(8) 1.0021(3) 0.5968(3) 0.1554(16) Uani d 1 . .
    H H2A 0.522(6) 0.990(4) 0.580(4) 0.187 Uiso d 1 . .
    H H2B 0.377(10) 1.015(4) 0.5472(18) 0.187 Uiso d 1 . .
loop_
    _atom_site_aniso_label
    _atom_site_aniso_U_11
    _atom_site_aniso_U_22
    _atom_site_aniso_U_33
    _atom_site_aniso_U_12
    _atom_site_aniso_U_13
    _atom_site_aniso_U_23
    Pd1 0.03419(14) 0.02250(12) 0.03379(13) -0.00049(8) 0.00909(9) -0.00093(7)
    Cl1 0.0637(5) 0.0305(4) 0.0592(5) 0.0118(3) 0.0034(4) 0.0048(3)
    Cl2 0.0757(6) 0.0323(4) 0.0567(5) -0.0099(4) -0.0007(4) -0.0110(3)
    N1 0.0307(11) 0.0271(11) 0.0323(11) -0.0022(9) 0.0088(9) -0.0002(9)
    C2 0.0255(12) 0.0305(13) 0.0293(12) -0.0005(10) 0.0076(10) 0.0003(10)
    C3 0.0354(14) 0.0260(13) 0.0362(14) 0.0010(11) 0.0085(12) 0.0021(11)
    C4 0.0300(14) 0.0382(14) 0.0352(14) 0.0019(11) 0.0088(11) 0.0066(12)
    C5 0.0376(15) 0.0417(16) 0.0307(13) -0.0020(12) 0.0005(12) 0.0037(12)
    C6 0.0420(16) 0.0359(15) 0.0322(13) -0.0025(12) 0.0043(12) -0.0019(11)
    N7 0.0322(11) 0.0267(11) 0.0311(11) -0.0001(9) 0.0097(9) 0.0005(9)
    C8 0.0264(13) 0.0269(13) 0.0299(12) -0.0012(10) 0.0086(10) 0.0026(10)
    C9 0.0381(15) 0.0271(13) 0.0363(14) -0.0003(11) 0.0094(12) -0.0007(11)
    C10 0.0297(14) 0.0356(15) 0.0355(13) -0.0055(11) 0.0088(11) -0.0029(11)
    C11 0.0370(15) 0.0424(16) 0.0294(13) -0.0016(12) -0.0007(12) 0.0018(12)
    C12 0.0361(15) 0.0314(14) 0.0383(14) 0.0022(11) 0.0051(12) 0.0067(11)
    C13 0.0383(15) 0.0392(16) 0.0434(16) 0.0051(13) 0.0068(13) 0.0109(13)
    C14 0.066(2) 0.057(2) 0.062(2) 0.0104(17) 0.0274(18) 0.0289(17)
    C15 0.0480(19) 0.062(2) 0.071(2) 0.0108(17) -0.0007(17) 0.0235(18)
    C16 0.068(2) 0.0397(17) 0.068(2) 0.0097(16) 0.0046(18) 0.0151(16)
    C17 0.0435(17) 0.0425(16) 0.0383(15) -0.0064(13) 0.0059(13) -0.0109(13)
    C18 0.060(2) 0.064(2) 0.080(3) -0.0053(18) -0.015(2) -0.031(2)
    C19 0.089(3) 0.083(3) 0.062(2) -0.026(2) 0.037(2) -0.036(2)
    C20 0.083(3) 0.0400(18) 0.066(2) -0.0046(17) 0.010(2) -0.0193(16)
    S1 0.0947(10) 0.0791(9) 0.0486(6) -0.0027(6) 0.0171(6) -0.0019(5)
    O1 0.129(4) 0.086(2) 0.125(4) 0.013(2) 0.040(3) -0.020(3)
    C21 0.108(4) 0.129(6) 0.065(3) 0.002(3) 0.026(3) -0.006(4)
    C22 0.144(5) 0.115(4) 0.078(4) -0.035(4) 0.024(4) -0.025(3)
    S1A 0.138(5) 0.114(6) 0.085(5) -0.003(5) 0.010(5) 0.002(5)
    O1A 0.123(10) 0.108(9) 0.104(10) 0.005(10) 0.015(9) -0.005(8)
    C21A 0.135(6) 0.085(11) 0.058(10) 0.006(8) 0.016(9) 0.010(11)
    C22A 0.140(11) 0.113(7) 0.066(12) -0.012(9) 0.020(11) -0.009(9)
    O2 0.173(5) 0.174(4) 0.126(3) 0.025(4) 0.047(3) 0.023(3)
_geom_special_details
;
All e.s.d.'s (except the e.s.d. in the dihedral angle between two l.s. planes)
are estimated using the full covariance matrix. The cell e.s.d.'s are taken
into account individually in the estimation of e.s.d.'s in distances, angles
and torsion angles; correlations between e.s.d.'s in cell parameters are only
used when they are defined by crystal symmetry. An approximate (isotropic)
treatment of cell e.s.d.'s is used for estimating e.s.d.'s involving l.s.
planes.
;
loop_
    _geom_bond_atom_site_label_1
    _geom_bond_atom_site_label_2
    _geom_bond_site_symmetry_2
    _geom_bond_distance
    _geom_bond_publ_flag
    Pd1 N1 . 2.022(2) ?
    Pd1 N7 . 2.027(2) ?
    Pd1 Cl2 . 2.2833(7) ?
    Pd1 Cl1 . 2.2880(7) ?
    N1 C6 . 1.347(3) ?
    N1 C2 . 1.353(3) ?
    C2 C3 . 1.381(3) ?
    C2 C8 . 1.477(3) ?
    C3 C4 . 1.399(3) ?
    C3 H3 . 0.9300 ?
    C4 C5 . 1.396(4) ?
    C4 C13 . 1.521(4) ?
    C5 C6 . 1.359(4) ?
    C5 H5 . 0.9300 ?
    C6 H6 . 0.9300 ?
    N7 C12 . 1.342(3) ?
    N7 C8 . 1.360(3) ?
    C8 C9 . 1.378(3) ?
    C9 C10 . 1.396(3) ?
    C9 H9 . 0.9300 ?
    C10 C11 . 1.392(4) ?
    C10 C17 . 1.522(4) ?
    C11 C12 . 1.376(4) ?
    C11 H11 . 0.9300 ?
    C12 H12 . 0.9300 ?
    C13 C15 . 1.517(4) ?
    C13 C16 . 1.529(4) ?
    C13 C14 . 1.534(4) ?
    C14 H14A . 0.9600 ?
    C14 H14B . 0.9600 ?
    C14 H14C . 0.9600 ?
    C15 H15A . 0.9600 ?
    C15 H15B . 0.9600 ?
    C15 H15C . 0.9600 ?
    C16 H16A . 0.9600 ?
    C16 H16B . 0.9600 ?
    C16 H16C . 0.9600 ?
    C17 C18 . 1.513(4) ?
    C17 C19 . 1.522(4) ?
    C17 C20 . 1.526(4) ?
    C18 H18A . 0.9600 ?
    C18 H18B . 0.9600 ?
    C18 H18C . 0.9600 ?
    C19 H19A . 0.9600 ?
    C19 H19B . 0.9600 ?
    C19 H19C . 0.9600 ?
    C20 H20A . 0.9600 ?
    C20 H20B . 0.9600 ?
    C20 H20C . 0.9600 ?
    S1 O1 . 1.498(5) ?
    S1 C21 . 1.777(5) ?
    S1 C22 . 1.782(5) ?
    C21 H21A . 0.9600 ?
    C21 H21B . 0.9600 ?
    C21 H21C . 0.9600 ?
    C22 H22A . 0.9600 ?
    C22 H22B . 0.9600 ?
    C22 H22C . 0.9600 ?
    S1A O1A . 1.504(12) ?
    S1A C22A . 1.789(9) ?
    S1A C21A . 1.792(9) ?
    C21A H21D . 0.9600 ?
    C21A H21E . 0.9600 ?
    C21A H21F . 0.9600 ?
    C22A H22D . 0.9600 ?
    C22A H22E . 0.9600 ?
    C22A H22F . 0.9600 ?
    O2 H2A . 0.869(10) ?
    O2 H2B . 0.867(10) ?
loop_
    _geom_angle_atom_site_label_1
    _geom_angle_atom_site_label_2
    _geom_angle_atom_site_label_3
    _geom_angle_site_symmetry_1
    _geom_angle_site_symmetry_3
    _geom_angle
    _geom_angle_publ_flag
    N1 Pd1 N7 . . 80.07(9) ?
    N1 Pd1 Cl2 . . 94.87(6) ?
    N7 Pd1 Cl2 . . 171.60(6) ?
    N1 Pd1 Cl1 . . 172.53(6) ?
    N7 Pd1 Cl1 . . 95.37(6) ?
    Cl2 Pd1 Cl1 . . 90.33(3) ?
    C6 N1 C2 . . 117.9(2) ?
    C6 N1 Pd1 . . 126.19(17) ?
    C2 N1 Pd1 . . 115.51(16) ?
    N1 C2 C3 . . 121.5(2) ?
    N1 C2 C8 . . 114.5(2) ?
    C3 C2 C8 . . 123.9(2) ?
    C2 C3 C4 . . 121.0(2) ?
    C2 C3 H3 . . 119.5 ?
    C4 C3 H3 . . 119.5 ?
    C5 C4 C3 . . 115.7(2) ?
    C5 C4 C13 . . 120.9(2) ?
    C3 C4 C13 . . 123.3(2) ?
    C6 C5 C4 . . 121.1(2) ?
    C6 C5 H5 . . 119.5 ?
    C4 C5 H5 . . 119.5 ?
    N1 C6 C5 . . 122.7(2) ?
    N1 C6 H6 . . 118.6 ?
    C5 C6 H6 . . 118.6 ?
    C12 N7 C8 . . 118.3(2) ?
    C12 N7 Pd1 . . 126.10(17) ?
    C8 N7 Pd1 . . 115.04(16) ?
    N7 C8 C9 . . 121.1(2) ?
    N7 C8 C2 . . 114.3(2) ?
    C9 C8 C2 . . 124.6(2) ?
    C8 C9 C10 . . 121.5(2) ?
    C8 C9 H9 . . 119.3 ?
    C10 C9 H9 . . 119.3 ?
    C11 C10 C9 . . 115.8(2) ?
    C11 C10 C17 . . 121.4(2) ?
    C9 C10 C17 . . 122.7(2) ?
    C12 C11 C10 . . 121.0(2) ?
    C12 C11 H11 . . 119.5 ?
    C10 C11 H11 . . 119.5 ?
    N7 C12 C11 . . 122.3(2) ?
    N7 C12 H12 . . 118.8 ?
    C11 C12 H12 . . 118.8 ?
    C15 C13 C4 . . 110.6(2) ?
    C15 C13 C16 . . 108.4(3) ?
    C4 C13 C16 . . 112.5(2) ?
    C15 C13 C14 . . 108.9(3) ?
    C4 C13 C14 . . 107.3(2) ?
    C16 C13 C14 . . 109.0(3) ?
    C13 C14 H14A . . 109.5 ?
    C13 C14 H14B . . 109.5 ?
    H14A C14 H14B . . 109.5 ?
    C13 C14 H14C . . 109.5 ?
    H14A C14 H14C . . 109.5 ?
    H14B C14 H14C . . 109.5 ?
    C13 C15 H15A . . 109.5 ?
    C13 C15 H15B . . 109.5 ?
    H15A C15 H15B . . 109.5 ?
    C13 C15 H15C . . 109.5 ?
    H15A C15 H15C . . 109.5 ?
    H15B C15 H15C . . 109.5 ?
    C13 C16 H16A . . 109.5 ?
    C13 C16 H16B . . 109.5 ?
    H16A C16 H16B . . 109.5 ?
    C13 C16 H16C . . 109.5 ?
    H16A C16 H16C . . 109.5 ?
    H16B C16 H16C . . 109.5 ?
    C18 C17 C19 . . 110.0(3) ?
    C18 C17 C10 . . 110.9(2) ?
    C19 C17 C10 . . 107.9(2) ?
    C18 C17 C20 . . 108.0(3) ?
    C19 C17 C20 . . 108.2(3) ?
    C10 C17 C20 . . 111.9(2) ?
    C17 C18 H18A . . 109.5 ?
    C17 C18 H18B . . 109.5 ?
    H18A C18 H18B . . 109.5 ?
    C17 C18 H18C . . 109.5 ?
    H18A C18 H18C . . 109.5 ?
    H18B C18 H18C . . 109.5 ?
    C17 C19 H19A . . 109.5 ?
    C17 C19 H19B . . 109.5 ?
    H19A C19 H19B . . 109.5 ?
    C17 C19 H19C . . 109.5 ?
    H19A C19 H19C . . 109.5 ?
    H19B C19 H19C . . 109.5 ?
    C17 C20 H20A . . 109.5 ?
    C17 C20 H20B . . 109.5 ?
    H20A C20 H20B . . 109.5 ?
    C17 C20 H20C . . 109.5 ?
    H20A C20 H20C . . 109.5 ?
    H20B C20 H20C . . 109.5 ?
    O1 S1 C21 . . 106.5(3) ?
    O1 S1 C22 . . 107.1(3) ?
    C21 S1 C22 . . 97.2(3) ?
    S1 C21 H21A . . 109.5 ?
    S1 C21 H21B . . 109.5 ?
    H21A C21 H21B . . 109.5 ?
    S1 C21 H21C . . 109.5 ?
    H21A C21 H21C . . 109.5 ?
    H21B C21 H21C . . 109.5 ?
    S1 C22 H22A . . 109.5 ?
    S1 C22 H22B . . 109.5 ?
    H22A C22 H22B . . 109.5 ?
    S1 C22 H22C . . 109.5 ?
    H22A C22 H22C . . 109.5 ?
    H22B C22 H22C . . 109.5 ?
    O1A S1A C22A . . 106.1(8) ?
    O1A S1A C21A . . 105.7(8) ?
    C22A S1A C21A . . 96.0(7) ?
    S1A C21A H21D . . 109.5 ?
    S1A C21A H21E . . 109.5 ?
    H21D C21A H21E . . 109.5 ?
    S1A C21A H21F . . 109.5 ?
    H21D C21A H21F . . 109.5 ?
    H21E C21A H21F . . 109.5 ?
    S1A C22A H22D . . 109.5 ?
    S1A C22A H22E . . 109.5 ?
    H22D C22A H22E . . 109.5 ?
    S1A C22A H22F . . 109.5 ?
    H22D C22A H22F . . 109.5 ?
    H22E C22A H22F . . 109.5 ?
    H2A O2 H2B . . 88(6) ?
loop_
    _geom_hbond_atom_site_label_D
    _geom_hbond_atom_site_label_H
    _geom_hbond_atom_site_label_A
    _geom_hbond_site_symmetry_A
    _geom_hbond_distance_DH
    _geom_hbond_distance_HA
    _geom_hbond_distance_DA
    _geom_hbond_angle_DHA
    O2 H2A O1 3_666 0.869(10) 2.11(2) 2.954(7) 165(7)
    O2 H2A S1A 3_666 0.869(10) 2.71(2) 3.565(14) 167(7)
    O2 H2A O1A 3_666 0.869(10) 1.68(4) 2.51(3) 157(8)
    O2 H2B O1 1_565 0.867(10) 2.195(17) 3.054(9) 171(7)
    O2 H2B S1A 1_565 0.867(10) 1.84(4) 2.604(12) 146(7)
    O2 H2B O1A 1_565 0.867(10) 2.30(4) 3.17(4) 173(7)
    C14 H14B Cl2 2_646 0.960 2.96 3.8840(10)
                                           163
_shelx_hkl_checksum     49169
_shelx_hkl_file
;
   0   0  -1    0.01    0.02
   0   0  -1    0.01    0.03
   0   0   1   -0.01    0.03
   0   0  -2 1478.28    7.28
   0   0  -2 1732.75    8.28
   0   0  -3   -0.02    0.11
   0   0  -3    0.09    0.19
   0   0  -4  888.71    8.00
   0   0  -4  876.59    8.38
   0   0  -5    0.25    0.28
   0   0  -5    0.23    0.37
   0   0  -6    1.17    0.49
   0   0  -6    0.93    0.53
   0   0  -7   -0.16    0.24
   0   0  -7   -0.05    0.32
   0   0  -8    1.66    0.69
   0   0  -8    1.35    0.68
   0   0  -9   -0.22    0.27
   0   0  -9    0.09    0.47
   0   0 -10  572.11   10.40
   0   0 -10  574.11   11.10
   0   0 -11    0.10    0.57
   0   0 -11   -0.15    0.73
   0   0 -12  684.60   12.63
   0   0 -12  699.87   13.65
   0   0 -13    1.86    1.06
   0   0 -13    1.86    1.11
   0   0 -14  316.61    9.45
   0   0 -14  330.66   10.30
   0   0 -15    0.39    0.76
   0   0 -15    0.23    0.81
   0   0 -16   39.86    3.71
   0   0 -16   45.60    4.19
   0   0 -17   -0.55    0.66
   0   0 -17    0.00    0.92
   0   0 -18    1.70    1.15
   0   0 -18    5.75    1.74
   0   0 -19   -0.25    0.85
   0   0 -19   -0.94    0.98
   0  -1   0    0.01    0.02
   0   1   0    0.02    0.02
   0   1   0    0.00    0.02
   0  -1  -1    0.02    0.03
   0  -1  -1    0.01    0.04
   0   1  -1    0.00    0.03
   0   1  -1    0.02    0.04
   0  -1  -2   31.43    1.07
   0  -1  -2   31.17    1.27
   0   1  -2   33.13    1.20
   0   1  -2   31.29    1.02
   0  -1  -3   40.63    1.48
   0  -1  -3   41.37    1.73
   0   1  -3   40.48    1.57
   0   1  -3   41.62    1.49
   0  -1  -4  210.43    3.86
   0  -1  -4  207.31    4.35
   0   1  -4  210.59    4.05
   0   1  -4  208.33    3.91
   0  -1  -5  556.54    7.01
   0  -1  -5  547.66    7.80
   0   1  -5  558.34    7.31
   0   1  -5  557.84    7.20
   0  -1  -6    0.19    0.26
   0  -1  -6    0.10    0.43
   0   1  -6   -0.02    0.24
   0   1  -6    0.01    0.30
   0  -1  -7  297.29    6.11
   0  -1  -7  304.50    6.86
   0   1  -7  296.25    6.28
   0   1  -7  298.98    6.38
   0  -1  -8   18.61    1.66
   0  -1  -8   22.41    2.08
   0   1  -8   22.44    1.89
   0   1  -8   18.35    1.77
   0  -1  -9   28.72    2.21
   0  -1  -9   32.21    2.61
   0   1  -9   30.04    2.32
   0   1  -9   27.77    2.32
   0  -1 -10   69.55    3.65
   0  -1 -10   63.15    3.85
   0   1 -10   66.61    3.64
   0   1 -10   66.24    3.75
   0  -1 -11  156.09    5.71
   0  -1 -11  146.86    6.13
   0   1 -11  158.42    5.89
   0   1 -11  146.40    5.88
   0  -1 -12  169.87    6.30
   0  -1 -12  155.01    6.61
   0   1 -12  167.15    6.34
   0   1 -12  162.05    6.52
   0  -1 -13  125.28    5.68
   0  -1 -13  121.20    6.12
   0   1 -13  124.96    5.78
   0   1 -13  120.05    5.92
   0  -1 -14   97.58    5.26
   0  -1 -14   95.87    5.72
   0   1 -14   92.92    5.21
   0   1 -14   95.32    5.51
   0  -1 -15   93.52    5.34
   0  -1 -15   92.24    5.79
   0   1 -15   87.97    5.31
   0   1 -15   94.66    5.66
   0  -1 -16    2.78    1.38
   0  -1 -16    2.76    1.38
   0   1 -16    2.37    1.30
   0   1 -16    6.75    1.85
   0  -1 -17   27.75    3.25
   0  -1 -17   28.38    3.52
   0   1 -17   24.91    3.19
   0   1 -17   28.95    3.55
   0  -1 -18    4.62    1.72
   0  -1 -18    6.68    1.92
   0   1 -18    3.24    1.66
   0   1 -18    5.96    1.95
   0  -1 -19   36.32    3.95
   0  -1 -19   37.94    4.23
   0   1 -19   31.28    3.84
   0   1 -19   34.96    3.94
   0   2   0  696.81    4.18
   0  -2  -1   13.94    0.76
   0  -2   1   19.99    0.65
   0   2   1   21.51    0.86
   0  -2  -2  259.95    3.35
   0  -2  -2  249.70    3.90
   0   2  -2  266.35    3.82
   0   2  -2  259.18    2.87
   0  -2  -3  232.26    3.64
   0  -2  -3  225.90    4.30
   0   2  -3  227.35    3.99
   0   2  -3  234.35    3.37
   0  -2  -4    0.73    0.31
   0  -2  -4    0.43    0.47
   0   2  -4    0.29    0.33
   0   2  -4    1.14    0.42
   0  -2  -5  137.76    3.52
   0  -2  -5  147.44    4.26
   0   2  -5  139.20    3.82
   0   2  -5  144.10    3.55
   0  -2  -6   68.46    2.72
   0  -2  -6   65.37    3.09
   0   2  -6   69.43    2.92
   0   2  -6   66.86    2.70
   0  -2  -7    3.91    0.77
   0  -2  -7    4.38    1.01
   0   2  -7    3.95    0.88
   0   2  -7    3.42    0.81
   0  -2  -8   20.81    1.77
   0  -2  -8   20.06    2.04
   0   2  -8   20.28    1.85
   0   2  -8   23.71    1.96
   0  -2  -9   30.36    2.26
   0  -2  -9   33.73    2.76
   0   2  -9   33.51    2.51
   0   2  -9   35.82    2.56
   0  -2 -10    2.30    0.87
   0  -2 -10    2.56    1.24
   0   2 -10    1.40    0.77
   0   2 -10    2.65    1.06
   0  -2 -11  256.46    7.29
   0  -2 -11  245.74    8.01
   0   2 -11  255.63    7.56
   0   2 -11  265.27    7.72
   0  -2 -12    0.23    0.70
   0  -2 -12   -0.37    0.68
   0   2 -12    0.49    0.65
   0   2 -12    0.16    0.68
   0  -2 -13   82.48    4.61
   0  -2 -13   77.28    5.01
   0   2 -13   84.05    4.80
   0   2 -13   83.76    4.85
   0  -2 -14    4.46    1.44
   0  -2 -14    2.24    1.32
   0   2 -14    1.70    1.05
   0   2 -14    2.31    1.27
   0  -2 -15   -0.19    0.68
   0  -2 -15    2.50    1.43
   0   2 -15    1.99    1.26
   0   2 -15    1.55    1.13
   0  -2 -16    2.37    1.26
   0  -2 -16    2.74    1.34
   0   2 -16    1.60    1.13
   0   2 -16    0.97    0.87
   0  -2 -17    5.59    1.63
   0  -2 -17    3.47    1.62
   0   2 -17    2.66    1.54
   0   2 -17    2.78    1.45
   0  -2 -18    1.63    1.26
   0  -2 -18    0.51    1.07
   0   2 -18    0.02    1.08
   0   2 -18   -1.29    0.71
   0  -2 -19    8.19    2.23
   0  -2 -19   10.24    2.64
   0   2 -19    8.25    2.36
   0   2 -19    7.75    2.13
   0  -3   0   -0.04    0.09
   0   3   0    0.12    0.18
   0  -3  -1  304.68    3.98
   0  -3   1  303.26    3.05
   0   3  -1  328.42    4.32
   0   3   1  330.13    4.01
   0  -3  -2  137.78    2.74
   0  -3  -2  133.28    3.09
   0   3  -2  137.88    3.08
   0   3  -2  135.87    2.20
   0   3   2  141.72    2.78
   0  -3  -3  303.41    4.44
   0  -3  -3  293.17    5.20
   0   3  -3  311.89    5.06
   0   3  -3  312.55    3.88
   0  -3  -4  556.45    6.62
   0  -3  -4  539.20    7.77
   0   3  -4  577.25    7.52
   0   3  -4  578.01    6.10
   0  -3  -5   77.01    2.70
   0  -3  -5   81.47    3.33
   0   3  -5   76.75    2.98
   0   3  -5   82.42    2.63
   0  -3  -6   40.85    2.14
   0  -3  -6   35.40    2.39
   0   3  -6   38.93    2.30
   0   3  -6   42.63    2.12
   0  -3  -7  107.82    3.72
   0  -3  -7  102.95    4.28
   0   3  -7  108.07    4.05
   0   3  -7  112.47    3.75
   0  -3  -8   21.56    1.81
   0  -3  -8   20.60    2.14
   0   3  -8   22.10    2.00
   0   3  -8   22.49    1.90
   0  -3  -9  257.93    6.52
   0  -3  -9  262.12    7.61
   0   3  -9  268.13    7.13
   0   3  -9  271.27    6.75
   0  -3 -10    4.81    1.15
   0  -3 -10    2.84    1.25
   0   3 -10    4.72    1.25
   0   3 -10    4.81    1.16
   0  -3 -11  230.15    6.89
   0  -3 -11  230.38    7.88
   0   3 -11  224.65    7.21
   0   3 -11  234.88    7.13
   0  -3 -12   11.22    1.78
   0  -3 -12   11.32    2.09
   0   3 -12   10.71    1.87
   0   3 -12   10.14    1.85
   0  -3 -13   78.08    4.44
   0  -3 -13   74.51    5.00
   0   3 -13   70.80    4.49
   0   3 -13   85.20    4.81
   0  -3 -14   41.90    3.45
   0  -3 -14   42.37    3.95
   0   3 -14   47.95    3.89
   0   3 -14   46.66    3.77
   0  -3 -15   10.93    2.00
   0  -3 -15   11.99    2.33
   0   3 -15   10.08    2.11
   0   3 -15   14.15    2.22
   0  -3 -16   19.55    2.65
   0  -3 -16   19.09    2.93
   0   3 -16   18.21    2.80
   0   3 -16   22.06    2.91
   0  -3 -17   29.22    3.36
   0  -3 -17   37.75    4.12
   0   3 -17   29.56    3.56
   0   3 -17   34.31    3.77
   0  -3 -18   47.23    4.25
   0  -3 -18   60.79    5.40
   0   3 -18   46.02    4.47
   0   3 -18   52.17    4.64
   0  -3 -19   17.61    2.79
   0  -3 -19   18.62    3.19
   0   3 -19   17.48    3.14
   0   3 -19   21.21    3.07
   0  -4   0 1817.34    9.50
   0   4   0 1883.95   11.18
   0  -4  -1    0.22    0.25
   0  -4   1    0.75    0.23
   0   4  -1    0.41    0.33
   0   4   1    0.50    0.32
   0  -4  -2  390.16    5.65
   0  -4   2  402.79    4.13
   0   4  -2  413.59    5.87
   0   4   2  409.02    5.27
   0  -4  -3  101.04    2.77
   0  -4  -3  103.17    3.27
   0   4  -3  106.93    3.22
   0   4  -3  109.44    2.37
   0   4   3  107.63    2.87
   0  -4  -4 2372.07   14.36
   0  -4  -4 2305.17   16.79
   0   4  -4 2382.83   16.20
   0   4  -4 2447.09   12.52
   0  -4  -5   30.28    1.76
   0  -4  -5   26.85    2.02
   0   4  -5   33.64    2.11
   0   4  -5   30.79    1.61
   0  -4  -6  545.16    7.94
   0  -4  -6  536.74    9.37
   0   4  -6  561.06    8.95
   0   4  -6  567.11    7.49
   0  -4  -7   46.44    2.50
   0  -4  -7   46.12    3.01
   0   4  -7   45.84    2.78
   0   4  -7   45.77    2.39
   0  -4  -8  851.04   11.28
   0  -4  -8  832.66   13.11
   0   4  -8  863.55   12.43
   0   4  -8  892.16   11.15
   0  -4  -9   29.50    2.27
   0  -4  -9   30.02    2.76
   0   4  -9   30.77    2.55
   0   4  -9   32.52    2.40
   0  -4 -10  453.38    9.19
   0  -4 -10  450.84   10.68
   0   4 -10  460.34   10.05
   0   4 -10  478.72    9.40
   0  -4 -11    2.48    0.97
   0  -4 -11    2.82    1.18
   0   4 -11    2.52    1.07
   0   4 -11    3.83    1.28
   0  -4 -12  302.47    8.30
   0  -4 -12  302.24    9.59
   0   4 -12  311.75    9.07
   0   4 -12  315.23    8.59
   0  -4 -13    5.75    1.44
   0  -4 -13    7.58    1.95
   0   4 -13    4.64    1.51
   0   4 -13    7.27    1.61
   0  -4 -14  112.28    5.56
   0  -4 -14  115.63    6.47
   0   4 -14  115.92    6.04
   0   4 -14  124.90    6.00
   0  -4 -15    2.86    1.27
   0  -4 -15    1.47    1.38
   0   4 -15    2.85    1.39
   0   4 -15    3.82    1.39
   0  -4 -16   48.61    4.00
   0  -4 -16   55.76    4.90
   0   4 -16   53.77    4.56
   0   4 -16   51.12    4.25
   0  -4 -17   11.19    2.20
   0  -4 -17   11.23    2.52
   0   4 -17    6.28    2.21
   0   4 -17    9.36    2.16
   0  -4 -18   36.66    3.78
   0  -4 -18   40.64    4.48
   0   4 -18   36.44    4.16
   0   4 -18   39.39    4.01
   0  -4 -19   15.65    2.98
   0   4 -19   14.85    3.10
   0   4 -19   19.67    2.93
   0  -5   0    0.36    0.26
   0   5   0    0.49    0.37
   0  -5  -1    8.78    0.88
   0  -5   1    8.06    0.69
   0   5  -1   10.61    1.07
   0   5   1   10.17    0.97
   0  -5  -2    1.81    0.58
   0  -5   2    2.38    0.40
   0   5  -2    3.52    0.74
   0   5   2    2.81    0.60
   0  -5  -3 1137.79   11.32
   0   5  -3 1177.57   11.40
   0   5  -3 1193.26    8.19
   0   5   3 1163.65   10.15
   0  -5  -4   42.67    2.06
   0  -5  -4   41.63    2.40
   0   5  -4   44.14    2.38
   0   5  -4   44.09    1.73
   0   5   4   45.54    2.15
   0  -5  -5  835.31    9.56
   0  -5  -5  827.48   11.28
   0   5  -5  844.92   10.84
   0   5  -5  875.03    8.40
   0  -5  -6    5.58    0.92
   0  -5  -6    5.99    1.22
   0   5  -6    6.49    1.16
   0   5  -6    7.50    0.96
   0  -5  -7 1858.01   16.01
   0  -5  -7 1892.58   19.21
   0   5  -7 1908.97   18.13
   0   5  -7 1938.34   14.97
   0  -5  -8   22.94    1.96
   0  -5  -8   24.11    2.44
   0   5  -8   27.39    2.38
   0   5  -8   27.69    2.01
   0  -5  -9  470.47    9.00
   0  -5  -9  445.28   10.34
   0   5  -9  465.69    9.89
   0   5  -9  475.97    8.63
   0  -5 -10   14.14    1.74
   0  -5 -10   16.07    2.23
   0   5 -10   16.40    2.04
   0   5 -10   14.96    1.76
   0  -5 -11  114.13    4.91
   0  -5 -11  114.98    5.80
   0   5 -11  123.29    5.60
   0   5 -11  121.93    5.00
   0  -5 -12    3.79    1.24
   0  -5 -12    4.96    1.75
   0   5 -12    6.01    1.53
   0   5 -12    5.94    1.37
   0  -5 -13   90.34    4.77
   0  -5 -13   94.26    5.70
   0   5 -13   90.33    5.21
   0   5 -13   98.02    5.02
   0  -5 -14   50.45    3.78
   0  -5 -14   51.16    4.44
   0   5 -14   52.82    4.20
   0   5 -14   51.22    3.82
   0  -5 -15   24.38    2.77
   0  -5 -15   25.22    3.28
   0   5 -15   25.15    3.18
   0   5 -15   25.19    2.85
   0  -5 -16    5.07    1.64
   0  -5 -16    6.75    2.19
   0   5 -16    5.46    1.95
   0   5 -16    4.49    1.59
   0  -5 -17  120.20    6.48
   0  -5 -17  128.87    7.71
   0   5 -17  132.09    7.38
   0   5 -17  131.21    6.94
   0  -5 -18    8.74    2.20
   0  -5 -18   12.26    2.74
   0   5 -18    4.77    2.04
   0   5 -18   10.23    2.22
   0  -5 -19   43.32    4.79
   0   5 -19   37.14    4.37
   0  -6   0   46.03    1.87
   0   6   0   40.91    2.06
   0  -6  -1    8.40    0.93
   0  -6   1    7.08    0.70
   0   6  -1   10.61    1.15
   0   6   1   12.53    1.16
   0  -6  -2  370.41    6.23
   0  -6   2  377.46    4.82
   0   6  -2  393.55    6.74
   0   6   2  399.92    6.29
   0  -6  -3    3.69    0.81
   0  -6   3    4.16    0.57
   0   6  -3    2.54    0.73
   0   6  -3    2.97    0.50
   0   6   3    3.18    0.68
   0  -6  -4    4.30    0.94
   0   6  -4    2.82    0.77
   0   6  -4    4.00    0.56
   0   6   4    2.88    0.70
   0  -6  -5   67.87    2.88
   0  -6  -5   60.49    3.21
   0   6  -5   72.78    3.38
   0   6  -5   69.49    2.42
   0   6   5   80.20    3.15
   0  -6  -6  504.28    8.19
   0  -6  -6  484.24    9.48
   0   6  -6  522.82    9.40
   0   6  -6  528.43    7.18
   0  -6  -7  136.24    4.48
   0  -6  -7  134.34    5.31
   0   6  -7  142.94    5.19
   0   6  -7  141.35    4.04
   0  -6  -8   61.07    3.16
   0  -6  -8   58.78    3.73
   0   6  -8   61.70    3.58
   0   6  -8   64.27    2.95
   0  -6  -9   98.47    4.22
   0  -6  -9   91.72    4.87
   0   6  -9  104.22    4.86
   0   6  -9  106.38    4.05
   0  -6 -10   19.82    2.01
   0  -6 -10   18.70    2.40
   0   6 -10   18.33    2.22
   0   6 -10   22.63    2.05
   0  -6 -11    8.03    1.45
   0  -6 -11    6.51    1.66
   0   6 -11    6.47    1.46
   0   6 -11    7.77    1.36
   0  -6 -12   85.38    4.48
   0  -6 -12   89.68    5.45
   0   6 -12   87.83    5.05
   0   6 -12   94.86    4.62
   0  -6 -13    2.40    1.13
   0  -6 -13    2.42    1.35
   0   6 -13    2.60    1.29
   0   6 -13    2.72    1.25
   0  -6 -14   12.58    2.07
   0  -6 -14   16.85    2.69
   0   6 -14   14.45    2.42
   0   6 -14   16.20    2.14
   0  -6 -15    9.37    1.91
   0  -6 -15    5.70    2.03
   0   6 -15   10.01    2.19
   0   6 -15   12.38    1.99
   0  -6 -16   10.26    2.02
   0  -6 -16    9.73    2.39
   0   6 -16   12.84    2.55
   0   6 -16    9.62    1.97
   0  -6 -17   52.10    4.33
   0  -6 -17   53.46    5.15
   0   6 -17   52.89    4.82
   0   6 -17   50.46    4.19
   0  -6 -18    8.15    2.38
   0   6 -18    8.32    2.42
   0  -6 -19   30.79    4.06
   0   6 -19   32.62    4.16
   0  -7   0    0.26    0.25
   0   7   0   -0.16    0.21
   0  -7  -1  243.20    4.96
   0  -7   1  244.87    4.37
   0   7  -1  237.42    5.43
   0   7   1  235.28    5.22
   0  -7  -2    6.99    0.97
   0  -7   2    6.02    0.70
   0   7  -2    9.18    1.22
   0   7   2   11.32    1.20
   0  -7  -3  426.02    7.59
   0  -7   3  447.45    5.70
   0   7  -3  451.92    8.04
   0   7   3  454.71    7.33
   0  -7  -4   80.96    3.58
   0   7  -4   76.67    3.50
   0   7  -4   79.38    2.49
   0   7   4   77.03    3.12
   0  -7  -5  404.11    8.45
   0   7  -5  420.67    8.44
   0   7  -5  425.35    6.08
   0   7   5  415.90    7.46
   0  -7  -6   74.00    3.30
   0  -7  -6   70.19    3.78
   0   7  -6   80.00    3.87
   0   7  -6   77.27    2.78
   0   7   6   83.60    3.53
   0  -7  -7  182.30    5.35
   0  -7  -7  183.73    6.36
   0   7  -7  180.08    6.03
   0   7  -7  185.52    4.63
   0  -7  -8   45.76    2.82
   0  -7  -8   43.26    3.30
   0   7  -8   48.72    3.33
   0   7  -8   49.37    2.59
   0  -7  -9   55.75    3.23
   0  -7  -9   51.12    3.75
   0   7  -9   56.88    3.71
   0   7  -9   54.10    2.90
   0  -7 -10   14.30    1.75
   0  -7 -10   12.98    2.12
   0   7 -10   15.33    2.11
   0   7 -10   16.16    1.78
   0  -7 -11    3.05    1.09
   0  -7 -11    4.53    1.50
   0   7 -11    3.30    1.34
   0   7 -11    3.48    1.04
   0  -7 -12   24.29    2.48
   0  -7 -12   26.57    3.10
   0   7 -12   27.68    3.01
   0   7 -12   26.92    2.51
   0  -7 -13    4.09    1.28
   0  -7 -13    5.32    1.72
   0   7 -13    3.42    1.50
   0   7 -13    3.12    1.18
   0  -7 -14   36.22    3.25
   0  -7 -14   36.99    3.89
   0   7 -14   36.56    3.76
   0   7 -14   33.80    3.00
   0  -7 -15   17.68    2.49
   0  -7 -15   18.08    3.00
   0   7 -15   17.52    2.67
   0   7 -15   15.43    2.19
   0  -7 -16   52.63    4.25
   0  -7 -16   52.65    4.97
   0   7 -16   50.22    4.64
   0   7 -16   49.30    3.92
   0  -7 -17   11.90    2.35
   0  -7 -17    9.77    2.50
   0   7 -17    8.31    2.33
   0  -7 -18   44.47    4.83
   0   7 -18   47.90    4.80
   0  -8   0  289.50    5.39
   0   8   0  275.31    6.13
   0  -8  -1   24.98    1.72
   0  -8   1   24.62    1.52
   0   8  -1   27.86    2.04
   0   8   1   27.01    1.94
   0  -8  -2  136.14    4.21
   0  -8   2  137.00    3.40
   0   8  -2  146.14    4.70
   0   8   2  140.34    4.33
   0  -8  -3  130.49    4.41
   0  -8   3  133.78    3.33
   0   8  -3  133.89    4.66
   0   8   3  138.42    4.34
   0  -8  -4 1398.95   15.29
   0   8  -4 1461.29   15.82
   0   8  -4 1434.72   11.07
   0   8   4 1435.84   14.15
   0  -8  -5   11.76    1.59
   0   8  -5   10.24    1.50
   0   8  -5   12.47    1.15
   0   8   5   10.06    1.36
   0  -8  -6  482.93   10.07
   0   8  -6  519.66   10.17
   0   8  -6  521.38    7.32
   0   8   6  524.24    9.06
   0  -8  -7    2.89    1.13
   0   8  -7    1.55    0.82
   0   8  -7    2.78    0.66
   0   8   7    0.33    0.58
   0  -8  -8  418.64    8.72
   0  -8  -8  403.13   10.10
   0   8  -8  428.27    9.99
   0   8  -8  436.71    7.59
   0   8   8  433.05    8.89
   0  -8  -9    5.54    1.15
   0  -8  -9    4.82    1.44
   0   8  -9    7.22    1.59
   0   8  -9    5.99    1.10
   0  -8 -10  190.55    6.34
   0  -8 -10  171.83    7.22
   0   8 -10  178.98    6.99
   0   8 -10  192.15    5.73
   0  -8 -11  136.61    5.60
   0  -8 -11  130.21    6.54
   0   8 -11  135.55    6.34
   0   8 -11  135.90    5.10
   0  -8 -12   43.33    3.28
   0  -8 -12   44.29    4.01
   0   8 -12   48.36    4.04
   0   8 -12   47.99    3.28
   0  -8 -13   49.49    3.65
   0  -8 -13   49.61    4.35
   0   8 -13   53.65    4.44
   0   8 -13   50.47    3.49
   0  -8 -14   92.98    5.16
   0  -8 -14   88.13    6.02
   0   8 -14   82.57    5.60
   0   8 -14   88.22    4.78
   0  -8 -15    0.84    0.88
   0  -8 -15    0.48    1.17
   0   8 -15    0.53    0.94
   0   8 -15    1.08    0.72
   0  -8 -16   54.43    4.34
   0  -8 -16   54.60    5.19
   0   8 -16   56.02    4.97
   0  -8 -17    6.00    2.21
   0   8 -17    4.07    1.79
   0  -8 -18   21.36    3.46
   0   8 -18   23.12    3.55
   0  -9   0    0.33    0.32
   0   9   0   -0.12    0.39
   0  -9  -1  573.36    8.52
   0  -9   1  582.46    7.74
   0   9  -1  606.90    9.84
   0   9   1  621.70    9.69
   0  -9  -2    2.59    0.75
   0  -9   2    2.76    0.62
   0   9  -2    4.57    1.09
   0   9   2    4.43    0.96
   0  -9  -3  776.44   11.15
   0  -9   3  771.67    8.48
   0   9  -3  814.55   12.01
   0   9   3  815.56   11.11
   0  -9  -4  117.07    4.61
   0  -9   4  119.94    3.36
   0   9  -4  121.79    4.83
   0   9  -4  120.73    3.37
   0   9   4  120.91    4.36
   0  -9  -5  745.17   12.21
   0   9  -5  779.63   12.54
   0   9  -5  790.42    8.83
   0   9   5  754.67   11.06
   0  -9  -6    2.04    0.96
   0   9  -6    3.36    1.09
   0   9  -6    3.27    0.75
   0   9   6    3.88    1.03
   0  -9  -7  561.23   11.70
   0   9  -7  569.65   11.48
   0   9  -7  604.03    8.48
   0   9   7  566.55   10.14
   0  -9  -8   39.06    3.35
   0   9  -8   39.16    3.25
   0   9  -8   38.46    2.29
   0   9   8   35.45    2.73
   0  -9  -9  249.71    7.18
   0  -9  -9  253.30    8.58
   0   9  -9  239.65    8.03
   0   9  -9  259.93    6.25
   0   9   9  256.96    7.31
   0  -9 -10   18.31    2.16
   0  -9 -10   21.53    2.80
   0   9 -10   18.78    2.48
   0   9 -10   20.59    1.97
   0   9  10   18.67    2.30
   0  -9 -11  126.48    5.49
   0  -9 -11  117.92    6.37
   0   9 -11  134.66    6.50
   0   9 -11  137.96    5.12
   0  -9 -12  131.89    5.81
   0  -9 -12  134.98    7.06
   0   9 -12  135.19    6.75
   0   9 -12  140.19    5.44
   0  -9 -13  122.29    5.79
   0  -9 -13  120.54    6.90
   0   9 -13  121.51    6.60
   0   9 -13  133.04    5.58
   0  -9 -14    0.75    0.87
   0  -9 -14   -0.58    0.89
   0   9 -14    0.20    0.91
   0   9 -14    0.40    0.58
   0  -9 -15   75.91    4.92
   0  -9 -15   76.15    5.94
   0   9 -15   79.58    5.80
   0  -9 -16    1.36    1.10
   0  -9 -16    2.42    1.58
   0   9 -16    3.08    1.76
   0  -9 -17   75.10    6.19
   0   9 -17   77.31    6.07
   0  -9 -18   23.12    3.66
   0   9 -18   11.93    3.01
   0 -10   0  923.54   10.82
   0  10   0  932.21   12.68
   0 -10  -1    0.28    0.45
   0 -10   1    0.56    0.44
   0  10  -1    1.01    0.66
   0  10   1    1.39    0.74
   0 -10  -2  744.54   10.76
   0 -10   2  747.41    9.01
   0  10  -2  753.18   11.85
   0  10   2  754.16   11.27
   0 -10  -3   74.39    3.61
   0 -10   3   74.97    2.81
   0  10  -3   76.62    3.93
   0  10   3   75.42    3.62
   0 -10  -4    7.13    1.29
   0 -10   4    7.80    0.94
   0  10  -4   12.70    1.75
   0  10   4   11.36    1.52
   0 -10  -5   49.80    3.32
   0  10  -5   49.65    3.36
   0  10  -5   53.60    2.41
   0  10   5   60.32    3.33
   0 -10  -6   32.65    2.83
   0  10  -6   36.13    2.98
   0  10  -6   33.97    1.98
   0  10   6   33.63    2.60
   0 -10  -7   24.29    2.61
   0  10  -7   29.23    2.79
   0  10  -7   30.75    1.96
   0  10   7   32.76    2.62
   0 -10  -8    8.06    1.75
   0  10  -8    8.94    1.73
   0  10  -8    8.84    1.17
   0  10   8    5.50    1.33
   0 -10  -9   76.33    4.91
   0  10  -9   80.80    4.85
   0  10  -9   84.59    3.59
   0  10   9   80.76    4.29
   0 -10 -10  283.50    9.64
   0  10 -10  292.65    9.47
   0  10 -10  296.84    7.06
   0  10  10  282.53    8.16
   0 -10 -11    5.36    1.36
   0 -10 -11    5.13    1.90
   0  10 -11    4.67    1.64
   0  10 -11    7.82    1.35
   0  10  11    6.70    1.76
   0 -10 -12  158.12    6.50
   0 -10 -12  165.90    7.99
   0  10 -12  158.73    7.49
   0  10 -12  167.86    5.92
   0  10  12  160.51    6.62
   0 -10 -13   -0.28    0.66
   0 -10 -13    0.78    1.13
   0  10 -13    0.47    0.90
   0  10  13    0.19    0.93
   0 -10 -14   39.30    3.51
   0 -10 -14   39.20    4.34
   0  10 -14   38.09    4.13
   0 -10 -15   14.85    2.39
   0 -10 -15   15.43    2.99
   0  10 -15   14.92    2.79
   0 -10 -16   17.15    3.22
   0  10 -16   11.94    2.79
   0 -10 -17   22.71    3.60
   0  10 -17   20.50    3.36
   0 -11   0    1.69    0.65
   0  11   0    2.07    0.92
   0 -11  -1    7.53    1.19
   0 -11   1    6.74    1.00
   0  11  -1    4.56    1.21
   0  11   1    5.52    1.18
   0 -11  -2   26.16    2.16
   0 -11   2   26.16    1.82
   0  11  -2   27.03    2.46
   0  11   2   24.11    2.23
   0 -11  -3   16.74    1.85
   0 -11   3   17.72    1.47
   0  11  -3   19.60    2.22
   0  11   3   21.48    2.10
   0 -11  -4   26.20    2.38
   0 -11   4   26.77    1.76
   0  11  -4   25.12    2.51
   0  11   4   27.57    2.36
   0 -11  -5   11.62    1.74
   0  11  -5   16.74    2.15
   0  11  -5   17.71    1.47
   0  11   5   18.54    2.00
   0 -11  -6    2.92    1.15
   0  11  -6    1.11    0.83
   0  11  -6    3.42    0.75
   0  11   6    2.65    1.00
   0 -11  -7   65.70    4.29
   0  11  -7   63.63    4.17
   0  11  -7   72.44    3.05
   0  11   7   66.89    3.80
   0 -11  -8   -0.43    0.69
   0  11  -8    0.11    0.70
   0  11  -8   -0.16    0.33
   0  11   8    0.79    0.76
   0 -11  -9   14.38    2.34
   0  11  -9   19.01    2.68
   0  11  -9   20.40    1.80
   0  11   9   20.48    2.37
   0 -11 -10   18.61    2.76
   0  11 -10   26.23    3.15
   0  11 -10   26.54    2.13
   0  11  10   30.43    2.94
   0 -11 -11   18.15    2.88
   0  11 -11   12.81    2.35
   0  11 -11   18.93    1.95
   0  11  11   15.26    2.32
   0 -11 -12   30.53    3.68
   0  11 -12   34.53    3.82
   0  11  12   37.06    3.43
   0 -11 -13    3.76    1.81
   0  11 -13    1.15    1.29
   0  11  13    0.27    1.05
   0 -11 -14   49.02    3.95
   0 -11 -14   51.45    4.97
   0  11 -14   49.70    4.75
   0  11  14   51.65    4.13
   0 -11 -15    1.56    0.96
   0 -11 -15    0.66    1.00
   0  11 -15    1.67    1.45
   0  11  15    0.19    1.15
   0 -11 -16   45.37    4.81
   0  11 -16   39.01    4.59
   0 -11 -17    2.36    1.28
   0  11 -17    1.58    1.10
   0 -12   0  992.34   12.37
   0  12   0 1025.19   14.74
   0 -12  -1    4.79    1.04
   0 -12   1    7.10    1.14
   0  12  -1    9.16    1.69
   0  12   1    6.92    1.48
   0 -12  -2  536.11    9.91
   0 -12   2  529.18    8.42
   0  12  -2  535.70   10.99
   0  12   2  542.95   10.60
   0 -12  -3    1.05    0.69
   0 -12   3    0.67    0.51
   0  12  -3    3.46    1.31
   0  12   3    3.24    1.05
   0 -12  -4   98.40    4.68
   0 -12   4  102.20    3.58
   0  12  -4  102.78    5.09
   0  12   4  110.61    4.84
   0 -12  -5    0.89    0.78
   0  12  -5    0.42    0.76
   0  12  -5    1.29    0.56
   0  12   5    1.15    0.73
   0 -12  -6   19.91    2.42
   0  12  -6   20.22    2.50
   0  12  -6   20.08    1.60
   0  12   6   24.19    2.39
   0 -12  -7    0.82    0.81
   0  12  -7    0.35    0.58
   0  12  -7    0.36    0.39
   0  12   7    0.85    0.70
   0 -12  -8    8.98    1.97
   0  12  -8   13.98    2.32
   0  12  -8   10.20    1.31
   0  12   8   12.46    1.86
   0 -12  -9   29.58    3.32
   0  12  -9   27.31    3.15
   0  12  -9   35.12    2.34
   0  12   9   31.34    2.90
   0 -12 -10   49.70    4.39
   0  12 -10   45.42    4.09
   0  12  10   48.93    3.70
   0 -12 -11   55.95    4.81
   0  12 -11   53.56    4.53
   0  12  11   60.15    4.22
   0 -12 -12  102.85    6.59
   0  12 -12  100.13    6.31
   0  12  12  102.69    5.57
   0 -12 -13   15.58    2.99
   0  12 -13   13.21    2.78
   0  12  13   15.52    2.49
   0 -12 -14  119.47    7.52
   0  12 -14  123.28    7.35
   0  12  14  126.20    6.45
   0 -12 -15   12.91    2.84
   0  12 -15    8.12    2.64
   0 -12 -16   22.74    3.67
   0  12 -16   29.71    3.93
   0 -13   0    0.12    0.45
   0  13   0    2.53    1.06
   0 -13  -1  949.11   13.13
   0 -13   1  944.94   12.16
   0  13  -1  985.76   15.34
   0  13   1  992.22   15.07
   0 -13  -2    6.57    1.28
   0 -13   2    6.07    1.15
   0  13  -2    7.72    1.77
   0  13   2    7.89    1.66
   0 -13  -3  584.11   11.20
   0 -13   3  584.81    9.06
   0  13  -3  607.20   12.47
   0  13   3  611.42   11.79
   0 -13  -4   21.66    2.33
   0 -13   4   17.68    1.62
   0  13  -4   21.57    2.57
   0  13   4   24.80    2.48
   0 -13  -5  112.75    5.39
   0  13  -5  121.87    5.89
   0  13  -5  122.04    4.05
   0  13   5  118.15    5.27
   0 -13  -6    1.88    1.07
   0  13  -6    1.62    1.04
   0  13  -6    2.59    0.80
   0  13   6    3.42    1.10
   0 -13  -7  153.75    6.85
   0  13  -7  163.86    7.13
   0  13  -7  174.07    4.95
   0  13   7  165.30    6.39
   0 -13  -8   -0.16    0.76
   0  13  -8    1.30    1.10
   0  13  -8    0.05    0.43
   0  13   8    0.07    0.63
   0 -13  -9  153.27    7.36
   0  13  -9  156.64    7.38
   0  13   9  157.14    6.48
   0 -13 -10    0.13    0.84
   0  13 -10    0.97    1.07
   0  13  10    0.82    0.91
   0 -13 -11  109.15    6.69
   0  13 -11  113.45    6.73
   0  13  11  109.71    5.72
   0 -13 -12    3.55    1.76
   0  13 -12    4.44    1.86
   0  13  12    3.82    1.68
   0 -13 -13  163.36    8.66
   0  13 -13  152.39    8.16
   0  13  13  154.80    7.04
   0 -13 -14    0.93    1.05
   0  13 -14    0.09    1.11
   0  13  14   -0.22    0.88
   0 -13 -15   54.91    5.42
   0  13 -15   52.06    5.15
   0 -13 -16    1.33    1.35
   0  13 -16    1.42    1.48
   0 -14   0  394.33    8.49
   0  14   0  408.57   10.23
   0 -14  -1   36.08    2.73
   0 -14   1   32.40    2.44
   0  14  -1   37.66    3.34
   0  14   1   38.21    3.29
   0 -14  -2  637.59   11.64
   0 -14   2  652.52   10.23
   0  14  -2  655.04   13.25
   0  14   2  636.43   12.57
   0 -14  -3   40.02    3.10
   0 -14   3   45.92    2.71
   0  14  -3   41.40    3.55
   0  14   3   43.67    3.39
   0 -14  -4  120.81    5.51
   0 -14   4  114.63    4.12
   0  14  -4  119.12    5.90
   0  14   4  123.73    5.58
   0 -14  -5   -0.03    0.60
   0  14  -5    0.65    0.79
   0  14  -5   -0.08    0.32
   0  14   5    0.83    0.76
   0 -14  -6  117.05    5.90
   0  14  -6  114.99    6.04
   0  14  -6  125.53    4.25
   0  14   6  116.30    5.53
   0 -14  -7   -0.22    0.60
   0  14  -7    0.77    0.84
   0  14  -7    0.19    0.46
   0  14   7    1.21    0.90
   0 -14  -8   94.85    5.76
   0  14  -8   96.73    5.83
   0  14   8   97.18    5.20
   0 -14  -9    6.73    1.92
   0  14  -9    7.74    2.15
   0  14   9    9.52    1.99
   0 -14 -10   70.50    5.31
   0  14 -10   80.43    5.66
   0  14  10   77.21    4.84
   0 -14 -11   42.59    4.39
   0  14 -11   51.40    4.75
   0  14  11   43.85    3.79
   0 -14 -12   97.57    6.66
   0  14 -12   94.28    6.48
   0  14  12   91.57    5.45
   0 -14 -13   33.93    4.16
   0  14 -13   30.10    3.96
   0  14  13   31.79    3.35
   0 -14 -14   63.69    5.70
   0  14 -14   59.18    5.47
   0 -14 -15    7.75    2.43
   0  14 -15    5.16    2.04
   0 -15   0    0.61    0.60
   0  15   0    1.55    1.10
   0 -15  -1    2.35    0.92
   0 -15   1    2.05    0.89
   0  15  -1    2.11    1.22
   0  15   1    1.72    1.08
   0 -15  -2   30.31    2.71
   0 -15   2   29.54    2.32
   0  15  -2   32.48    3.24
   0  15   2   31.57    3.06
   0 -15  -3   12.14    1.83
   0 -15   3   12.54    1.51
   0  15  -3    9.52    2.08
   0  15   3   12.60    2.02
   0 -15  -4   41.87    3.42
   0 -15   4   35.28    2.39
   0  15  -4   39.92    3.62
   0  15   4   38.10    3.35
   0 -15  -5   68.37    4.48
   0 -15   5   74.15    3.40
   0  15  -5   64.06    4.58
   0  15  -5   75.55    3.42
   0  15   5   69.33    4.42
   0 -15  -6    2.91    1.24
   0  15  -6    2.65    1.38
   0  15   6    1.35    0.95
   0 -15  -7   70.91    4.93
   0  15  -7   69.80    5.02
   0  15   7   66.23    4.40
   0 -15  -8    0.43    0.90
   0  15  -8    3.56    1.50
   0  15   8    2.66    1.25
   0 -15  -9    0.90    1.04
   0  15  -9    2.03    1.40
   0  15   9    2.41    1.28
   0 -15 -10    3.62    1.85
   0  15 -10    5.24    1.87
   0  15  10    8.05    1.93
   0 -15 -11    5.07    2.20
   0  15 -11    4.55    1.92
   0  15  11    6.26    1.78
   0 -15 -12   23.18    3.51
   0  15 -12   26.99    3.79
   0  15  12   26.47    3.11
   0 -15 -13   -0.23    0.83
   0  15 -13    2.02    1.37
   0  15  13   -0.01    0.88
   0 -15 -14   34.67    4.31
   0  15 -14   41.56    4.72
   0 -15 -15    4.27    1.97
   0  15 -15    3.68    1.93
   0 -16   0   21.16    2.18
   0  16   0   19.95    2.73
   0 -16  -1   20.97    2.24
   0 -16   1   19.60    2.04
   0  16  -1   22.45    2.79
   0  16   1   20.76    2.71
   0 -16  -2   60.50    3.88
   0 -16   2   57.66    3.31
   0  16  -2   57.26    4.30
   0  16   2   57.66    4.21
   0 -16  -3   -0.09    0.52
   0 -16   3    0.03    0.45
   0  16  -3    0.57    0.93
   0  16   3    0.35    0.75
   0 -16  -4   29.83    3.03
   0 -16   4   31.08    2.34
   0  16  -4   36.59    3.61
   0  16   4   31.95    3.23
   0 -16  -5   10.65    2.08
   0  16  -5   14.55    2.50
   0  16   5    9.37    1.99
   0 -16  -6    6.90    1.72
   0  16  -6    5.54    1.90
   0  16   6    8.04    1.81
   0 -16  -7   32.88    3.53
   0  16  -7   35.86    3.81
   0  16   7   37.43    3.46
   0 -16  -8   45.00    4.21
   0  16  -8   48.06    4.41
   0  16   8   52.44    4.08
   0 -16  -9   30.40    3.68
   0  16  -9   22.89    3.42
   0  16   9   32.12    3.21
   0 -16 -10  127.68    7.42
   0  16 -10  126.76    7.47
   0  16  10  128.24    6.51
   0 -16 -11    2.42    1.55
   0  16 -11    4.01    1.71
   0  16  11    3.91    1.52
   0 -16 -12   18.10    3.27
   0  16 -12   17.63    3.18
   0  16  12   20.68    2.80
   0 -16 -13    0.29    1.29
   0  16 -13   -0.35    1.07
   0 -16 -14    1.45    1.38
   0  16 -14    1.11    1.43
   0 -17   0    0.63    0.53
   0  17   0    0.02    0.70
   0 -17  -1    2.13    1.05
   0 -17   1    2.30    0.94
   0  17  -1    2.87    1.35
   0  17   1    0.94    0.98
   0 -17  -2   17.59    2.30
   0 -17   2   15.11    1.86
   0  17  -2   20.19    2.79
   0  17   2   23.55    2.90
   0 -17  -3  217.00    7.78
   0 -17   3  209.73    6.57
   0  17  -3  224.12    8.82
   0  17   3  225.22    8.44
   0 -17  -4    8.00    1.85
   0  17  -4   11.01    2.22
   0  17   4    6.72    1.71
   0 -17  -5  293.18    9.68
   0  17  -5  297.50   10.51
   0  17   5  298.25    9.75
   0 -17  -6   14.97    2.48
   0  17  -6   13.76    2.70
   0  17   6   17.62    2.52
   0 -17  -7  347.99   11.27
   0  17  -7  367.07   12.10
   0  17   7  374.96   11.07
   0 -17  -8    4.30    1.78
   0  17  -8    6.90    2.13
   0  17   8    8.16    1.96
   0 -17  -9  217.07    9.54
   0  17  -9  232.35   10.07
   0  17   9  232.92    8.90
   0 -17 -10    0.79    1.17
   0  17 -10   -0.08    1.27
   0  17  10    1.11    1.24
   0 -17 -11   32.72    4.04
   0  17 -11   35.09    4.27
   0  17  11   40.64    3.79
   0 -17 -12    1.09    1.21
   0  17 -12    1.33    1.28
   0 -17 -13   14.83    3.07
   0  17 -13   21.77    3.56
   0 -18   0    1.27    0.87
   0  18   0   -0.58    0.66
   0 -18  -1   45.39    3.49
   0 -18   1   46.26    3.25
   0  18  -1   48.64    4.19
   0  18   1   45.97    4.05
   0 -18  -2   89.56    5.03
   0  18  -2   89.70    5.76
   0  18   2   91.77    5.64
   0 -18  -3    3.96    1.51
   0  18  -3    3.83    1.49
   0  18   3    4.83    1.76
   0 -18  -4  227.74    8.49
   0  18  -4  226.70    9.32
   0  18   4  236.45    8.97
   0 -18  -5    8.20    2.03
   0  18  -5   12.99    2.64
   0  18   5   12.98    2.39
   0 -18  -6  346.00   11.17
   0  18  -6  332.71   11.69
   0  18   6  342.60   10.85
   0 -18  -7    0.51    0.91
   0  18  -7    0.56    1.31
   0  18   7    0.46    0.84
   0 -18  -8  211.81    9.31
   0  18  -8  202.26    9.44
   0  18   8  224.24    8.94
   0 -18  -9    0.37    0.83
   0  18  -9    1.23    1.48
   0  18   9   -0.23    0.69
   0 -18 -10   60.24    5.37
   0  18 -10   54.48    5.38
   0  18  10   62.93    4.77
   0 -18 -11    0.33    1.02
   0  18 -11    0.17    1.01
   0  18  11   -0.49    0.77
   0 -18 -12   35.97    4.41
   0  18 -12   25.85    3.93
   0 -19   0    0.02    0.53
   0  19   0    0.33    0.65
   0 -19  -1    4.44    1.28
   0  19  -1    9.13    1.97
   0  19   1    5.95    1.72
   0 -19  -2    4.83    1.40
   0  19  -2    3.50    1.59
   0  19   2    5.64    1.92
   0 -19  -3   34.09    3.35
   0  19  -3   34.59    3.84
   0  19   3   33.16    3.54
   0 -19  -4   21.24    2.84
   0  19  -4   26.25    3.52
   0  19   4   20.69    2.95
   0 -19  -5   89.31    5.69
   0  19  -5   84.93    6.07
   0  19   5   99.17    6.04
   0 -19  -6   26.70    3.37
   0  19  -6   31.97    4.06
   0  19   6   27.46    3.38
   0 -19  -7   46.59    4.46
   0  19  -7   41.25    4.55
   0  19   7   44.23    4.10
   0 -19  -8   16.73    2.84
   0  19  -8   11.58    2.74
   0  19   8   14.45    2.56
   0 -19  -9   19.69    3.25
   0  19  -9   18.38    3.35
   0  19   9   22.89    2.99
   0 -19 -10    0.31    1.07
   0  19 -10    0.24    1.06
   0  19  10   -0.44    0.84
   0 -19 -11    8.49    2.43
   0  19 -11    6.11    2.26
   0  20   0    0.60    0.95
   0 -20  -1    2.57    1.24
   0  20  -1    3.47    1.56
   0  20   1    4.90    1.79
   0 -20  -2    1.34    0.95
   0  20  -2    0.06    0.98
   0  20   2    3.80    1.50
   0 -20  -3   -0.95    0.57
   0  20  -3    0.57    0.98
   0  20   3   -0.49    0.85
   0 -20  -4   15.05    2.51
   0  20  -4   19.07    3.14
   0  20   4   19.93    2.93
   0 -20  -5   -0.06    0.77
   0  20  -5    0.71    1.15
   0  20   5    0.47    0.92
   0 -20  -6   55.22    4.81
   0  20  -6   49.83    4.92
   0  20   6   56.75    4.82
   0 -20  -7   37.85    4.13
   0  20  -7   50.59    5.10
   0  20   7   53.20    4.54
   0 -20  -8   11.52    2.56
   0  20  -8   13.46    2.73
   0  20   8   11.59    2.45
   0 -20  -9    9.04    2.45
   0  20  -9   10.39    2.79
   0  20   9   12.12    2.43
   0 -20 -10    1.83    1.31
   0  20 -10    0.30    0.99
   0  21   0   -0.39    0.94
   0  21  -1   36.44    4.14
   0  21   1   36.03    4.04
   0  21  -2   -0.72    0.90
   0  21   2    0.51    1.03
   0 -21  -3   86.60    5.45
   0  21  -3  106.52    6.99
   0  21   3  100.05    6.48
   0 -21  -4    2.90    1.35
   0  21  -4    1.63    1.32
   0  21   4    2.53    1.58
   0 -21  -5  171.61    8.23
   0  21  -5  176.76    9.21
   0  21   5  177.90    8.66
   0 -21  -6    1.59    1.19
   0  21  -6    3.82    1.84
   0  21   6    3.88    1.76
   0 -21  -7   90.26    6.38
   0  21  -7   89.89    6.80
   0  21   7   85.81    6.02
   0 -21  -8    2.24    1.42
   0  21  -8    0.64    1.10
   0  21   8    1.24    1.12
   0  22   0  181.17    9.10
   0  22  -1    0.27    1.08
   0  22   1   -0.85    0.86
   0  22  -2  160.52    8.76
   0  22   2  161.66    8.47
   0  22  -3    1.76    1.33
   0  22   3    0.09    1.20
   0 -22  -4  140.27    7.66
   0  22  -4  150.35    8.60
   0  22   4  150.50    8.18
   0 -22  -5   -1.04    0.68
   0  22  -5    0.52    1.30
   0  22   5    0.39    1.22
   0 -22  -6   57.84    5.06
   0  22  -6   62.54    5.67
   0  22   6   62.41    5.33
   0  23   0   -0.78    0.91
   0  23  -1  100.56    7.05
   0  23   1  102.43    7.03
   0  23  -2    1.81    1.59
   0  23   2    1.98    1.35
   0  23  -3   71.70    6.26
   0  23   3   70.03    5.78
   1   0 -20    9.50    2.44
   1   0 -20   11.51    2.40
   1   0 -19    0.36    0.90
   1   0 -19    0.89    0.90
   1   0 -18    5.93    2.12
   1   0 -18    6.08    1.85
   1   0 -17   -0.25    0.75
   1   0 -17   -0.30    0.74
   1   0 -16  109.29    6.27
   1   0 -16  104.59    6.04
   1   0 -15   -0.05    0.89
   1   0 -15    0.82    1.00
   1   0 -14  134.71    6.40
   1   0 -14  134.35    6.37
   1   0 -13    0.26    0.60
   1   0 -13   -0.26    0.60
   1   0 -12  169.64    6.55
   1   0 -12  166.26    6.43
   1   0 -11   -0.16    0.46
   1   0 -11    0.03    0.62
   1   0 -10  148.70    5.55
   1   0 -10  147.65    5.43
   1   0  -9    0.48    0.48
   1   0  -9    0.12    0.46
   1   0  -8   12.22    1.46
   1   0  -8   12.54    1.47
   1   0  -7    0.14    0.33
   1   0  -7   -0.13    0.30
   1   0  -6   16.91    1.50
   1   0  -6   18.43    1.49
   1   0  -5    0.23    0.28
   1   0  -5    0.28    0.31
   1   0  -4  203.50    4.29
   1   0  -4  202.96    3.75
   1   0  -3    0.31    0.24
   1   0  -3    0.43    0.23
   1   0  -2   67.88    1.66
   1   0  -1    6.92    0.53
  -1   0   0  198.61    2.91
   1   0   0  220.57    2.38
  -1   0  -1    0.16    0.09
  -1   0  -1    0.13    0.17
  -1   0  -2  180.93    2.32
  -1   0  -2  180.88    3.57
  -1   0  -3    0.27    0.21
  -1   0  -3    0.68    0.41
  -1   0  -4  225.81    3.71
  -1   0  -4  224.89    4.90
  -1   0  -5    1.39    0.42
  -1   0  -5    0.43    0.37
  -1   0  -6    2.96    0.60
  -1   0  -6    2.61    0.82
  -1   0  -7   -0.18    0.24
  -1   0  -7    0.21    0.44
  -1   0  -8  274.97    6.10
  -1   0  -8  280.05    7.31
  -1   0  -9   -0.17    0.32
  -1   0  -9   -0.32    0.54
  -1   0 -10  102.24    4.26
  -1   0 -10   98.44    4.92
  -1   0 -11    0.35    0.58
  -1   0 -11    1.28    0.96
  -1   0 -12   50.32    3.39
  -1   0 -12   50.30    3.95
  -1   0 -13    0.44    0.56
  -1   0 -13    0.78    1.02
  -1   0 -14    6.70    1.51
  -1   0 -14    7.03    1.81
  -1   0 -15   -0.34    0.60
  -1   0 -15    0.24    0.80
  -1   0 -16    1.71    1.15
  -1   0 -16    0.50    1.07
  -1   0 -17   -0.15    0.70
  -1   0 -17    1.58    1.29
  -1   0 -18    9.22    2.39
  -1   0 -19    0.50    0.83
   1  -1 -20   17.64    3.22
   1  -1 -20   17.98    2.91
   1   1 -20   18.39    3.25
   1   1 -20   23.42    3.17
   1  -1 -19   25.49    3.44
   1  -1 -19   22.61    3.17
   1   1 -19   21.00    3.34
   1   1 -19   29.18    3.47
   1  -1 -18   27.21    3.43
   1  -1 -18   28.56    3.55
   1   1 -18   28.85    3.67
   1   1 -18   32.72    3.59
   1  -1 -17   85.61    5.78
   1  -1 -17   91.52    5.97
   1   1 -17   87.80    5.91
   1   1 -17   91.60    5.80
   1  -1 -16   41.44    3.99
   1  -1 -16   45.11    4.09
   1   1 -16   43.23    4.07
   1   1 -16   41.54    3.83
   1  -1 -15  109.20    6.01
   1  -1 -15  108.66    6.05
   1   1 -15  106.73    6.05
   1   1 -15  107.11    5.81
   1  -1 -14   53.86    4.14
   1  -1 -14   56.40    4.30
   1   1 -14   59.97    4.36
   1   1 -14   67.64    4.50
   1  -1 -13   47.70    3.73
   1  -1 -13   42.24    3.59
   1   1 -13   48.08    3.78
   1   1 -13   41.33    3.43
   1  -1 -12   75.23    4.37
   1  -1 -12   72.01    4.38
   1   1 -12   70.69    4.29
   1   1 -12   75.24    4.28
   1  -1 -11   16.90    2.06
   1  -1 -11   11.33    1.80
   1   1 -11   17.56    2.13
   1   1 -11   12.64    1.81
   1  -1 -10   87.48    4.25
   1  -1 -10   84.35    4.23
   1   1 -10   89.51    4.35
   1   1 -10   86.33    4.05
   1  -1  -9   59.97    3.35
   1  -1  -9   55.46    3.27
   1   1  -9   55.99    3.27
   1   1  -9   56.62    3.09
   1  -1  -8   84.43    3.75
   1  -1  -8   93.90    3.96
   1   1  -8   91.48    3.94
   1   1  -8   87.24    3.56
   1  -1  -7   39.48    2.42
   1  -1  -7   41.88    2.49
   1   1  -7   41.79    2.52
   1   1  -7   41.65    2.29
   1  -1  -6   83.56    3.27
   1  -1  -6   88.48    3.31
   1   1  -6   89.46    3.40
   1   1  -6   90.34    3.05
   1  -1  -5  118.83    3.61
   1  -1  -5  118.72    3.48
   1   1  -5  120.00    3.64
   1   1  -5  120.19    3.10
   1  -1  -4 1238.36   10.00
   1   1  -4 1289.51   10.85
   1   1  -4 1279.86    8.59
   1  -1  -3  300.96    4.41
   1   1  -3  304.98    4.73
   1   1  -3  306.19    3.48
  -1  -1   2  566.55    4.01
   1  -1  -2  558.39    5.83
   1   1  -2  576.70    5.64
   1   1  -2  566.34    3.98
  -1  -1   1    5.32    0.38
   1  -1  -1    5.28    0.52
   1  -1  -1    4.74    0.50
   1   1  -1    5.32    0.46
   1   1  -1    5.19    0.40
  -1  -1   0  485.60    4.35
  -1   1   0  506.78    4.41
   1  -1   0  445.42    4.69
   1   1   0  494.17    3.10
  -1  -1  -1   55.34    1.75
  -1   1  -1   59.50    1.50
  -1   1  -1   53.58    1.77
  -1  -1  -2  407.49    2.65
  -1  -1  -2  380.53    5.24
  -1   1  -2  415.42    4.31
  -1   1  -2  387.39    5.25
  -1  -1  -3  100.10    1.88
  -1  -1  -3  105.64    3.13
  -1   1  -3  101.46    2.42
  -1   1  -3  102.26    2.99
  -1  -1  -4    5.51    0.58
  -1  -1  -4    4.16    0.85
  -1   1  -4    6.11    0.70
  -1   1  -4    4.98    0.85
  -1  -1  -5   32.99    1.55
  -1  -1  -5   36.92    2.25
  -1   1  -5   32.81    1.72
  -1   1  -5   31.07    2.00
  -1  -1  -6  196.57    4.21
  -1  -1  -6  199.67    5.52
  -1   1  -6  193.58    4.52
  -1   1  -6  203.39    5.39
  -1  -1  -7   22.61    1.59
  -1  -1  -7   22.71    2.09
  -1   1  -7   25.41    1.80
  -1   1  -7   25.64    2.14
  -1  -1  -8  469.05    7.77
  -1  -1  -8  455.57    9.48
  -1   1  -8  472.77    8.20
  -1   1  -8  481.00    9.44
  -1  -1  -9    2.42    0.81
  -1  -1  -9    1.72    0.96
  -1   1  -9    2.67    0.94
  -1   1  -9    0.96    0.85
  -1  -1 -10  275.64    6.83
  -1  -1 -10  253.58    7.94
  -1   1 -10  266.60    7.00
  -1   1 -10  265.58    7.88
  -1  -1 -11   17.88    1.96
  -1  -1 -11   12.45    2.10
  -1   1 -11   15.78    1.98
  -1   1 -11   15.38    2.20
  -1  -1 -12  161.63    5.87
  -1  -1 -12  155.99    6.91
  -1   1 -12  161.84    6.07
  -1   1 -12  164.40    6.89
  -1  -1 -13   31.66    2.79
  -1  -1 -13   30.98    3.36
  -1   1 -13   27.90    2.76
  -1   1 -13   27.90    3.12
  -1  -1 -14   45.34    3.48
  -1  -1 -14   49.31    4.25
  -1   1 -14   50.53    3.77
  -1   1 -14   45.21    4.03
  -1  -1 -15   40.11    3.40
  -1  -1 -15   45.76    4.28
  -1   1 -15   41.34    3.56
  -1   1 -15   43.51    4.10
  -1  -1 -16   34.69    3.29
  -1  -1 -16   33.34    3.93
  -1   1 -16   27.56    3.10
  -1   1 -16   33.97    3.83
  -1  -1 -17    2.43    1.24
  -1  -1 -17    0.50    1.13
  -1   1 -17    2.34    1.35
  -1   1 -17    0.76    1.07
  -1  -1 -18   24.05    3.48
  -1   1 -18   16.28    2.69
  -1   1 -18   21.69    3.37
  -1  -1 -19    4.79    2.05
  -1   1 -19    4.24    1.86
   1  -2 -20    4.16    1.76
   1  -2 -20    5.51    2.02
   1   2 -20    2.89    1.88
   1   2 -20    3.58    1.43
   1  -2 -19   19.88    3.11
   1  -2 -19   22.14    3.26
   1   2 -19   18.85    3.22
   1   2 -19   19.28    2.88
   1  -2 -18    5.30    1.97
   1  -2 -18    9.15    2.19
   1   2 -18    5.76    2.13
   1   2 -18    7.07    1.87
   1  -2 -17   60.81    4.84
   1  -2 -17   63.99    5.03
   1   2 -17   56.50    4.81
   1   2 -17   64.72    4.82
   1  -2 -16    0.26    0.79
   1  -2 -16    0.78    0.99
   1   2 -16    0.03    0.88
   1   2 -16    1.26    0.81
   1  -2 -15  236.69    8.75
   1  -2 -15  257.68    9.43
   1   2 -15  242.13    9.01
   1   2 -15  240.59    8.51
   1  -2 -14    4.81    1.68
   1  -2 -14    3.54    1.50
   1   2 -14    2.57    1.20
   1   2 -14    4.59    1.36
   1  -2 -13  349.33    9.75
   1  -2 -13  367.54   10.33
   1   2 -13  359.71   10.10
   1   2 -13  370.64    9.65
   1  -2 -12    0.36    0.57
   1  -2 -12    0.36    0.87
   1   2 -12    1.73    0.91
   1   2 -12    0.73    0.74
   1  -2 -11  262.91    7.72
   1  -2 -11  261.21    7.98
   1   2 -11  260.67    7.85
   1   2 -11  264.15    7.32
   1  -2 -10   45.70    3.11
   1  -2 -10   45.20    3.24
   1   2 -10   45.69    3.20
   1   2 -10   45.93    2.93
   1  -2  -9  357.32    8.13
   1  -2  -9  347.52    8.29
   1   2  -9  357.53    8.31
   1   2  -9  351.04    7.40
   1  -2  -8  122.88    4.54
   1  -2  -8  120.04    4.64
   1   2  -8  125.21    4.68
   1   2  -8  119.46    4.02
   1  -2  -7  174.99    5.08
   1  -2  -7  169.46    5.13
   1   2  -7  181.59    5.27
   1   2  -7  171.11    4.40
   1  -2  -6   89.01    3.41
   1  -2  -6   92.49    3.53
   1   2  -6   96.60    3.61
   1   2  -6   88.80    2.86
   1  -2  -5  849.42    9.79
   1  -2  -5  848.18    9.73
   1   2  -5  866.17    9.94
   1   2  -5  864.11    7.73
   1  -2  -4   28.65    1.69
   1  -2  -4   27.91    1.66
   1   2  -4   28.81    1.70
   1   2  -4   28.34    1.19
   1  -2  -3 4901.66   20.08
   1  -2  -3 4617.10   18.84
   1   2  -3 4917.75   19.54
   1  -2  -2   91.73    2.52
   1  -2  -2   88.16    2.41
   1   2  -2   94.32    2.38
  -1   2   1 1109.21    8.07
   1  -2  -1 1119.81    8.10
   1   2  -1 1156.87    7.00
   1   2  -1   -0.03    0.04
  -1  -2   0    5.58    0.50
  -1   2   0    4.85    0.55
   1   2   0    4.90    0.37
  -1  -2  -1 3845.89   14.85
  -1   2  -1 4639.89   15.84
  -1   2  -1 4657.85   17.18
   1  -2   1 4563.87   17.00
  -1  -2  -2    5.33    0.29
  -1  -2  -2    5.97    0.78
  -1   2  -2    6.51    0.70
  -1   2  -2    5.89    0.74
  -1  -2  -3   13.95    0.69
  -1  -2  -3   14.23    1.27
  -1   2  -3   13.37    1.03
  -1   2  -3   15.11    1.21
  -1  -2  -4    4.69    0.52
  -1  -2  -4    6.18    0.98
  -1   2  -4    5.25    0.75
  -1   2  -4    4.58    0.84
  -1  -2  -5  240.44    4.05
  -1  -2  -5  241.42    5.78
  -1   2  -5  248.15    4.98
  -1   2  -5  240.25    5.40
  -1  -2  -6   10.55    1.00
  -1  -2  -6   10.34    1.42
  -1   2  -6   10.27    1.18
  -1   2  -6    9.46    1.28
  -1  -2  -7  573.81    7.78
  -1  -2  -7  549.96   10.00
  -1   2  -7  581.40    8.82
  -1   2  -7  578.64    9.60
  -1  -2  -8    0.16    0.37
  -1  -2  -8    0.79    0.79
  -1   2  -8    0.34    0.46
  -1   2  -8    0.21    0.57
  -1  -2  -9  624.78    9.50
  -1  -2  -9  636.23   12.08
  -1   2  -9  637.98   10.45
  -1   2  -9  653.16   11.51
  -1  -2 -10    3.12    0.98
  -1  -2 -10    2.44    1.17
  -1   2 -10    3.34    1.11
  -1   2 -10    2.52    1.18
  -1  -2 -11  620.38   10.74
  -1  -2 -11  618.10   13.19
  -1   2 -11  625.50   11.53
  -1   2 -11  628.34   12.58
  -1  -2 -12    1.61    0.85
  -1  -2 -12    1.72    1.28
  -1   2 -12    0.03    0.73
  -1   2 -12    1.45    0.94
  -1  -2 -13  269.39    7.87
  -1  -2 -13  277.68    9.69
  -1   2 -13  282.43    8.53
  -1   2 -13  283.63    9.33
  -1  -2 -14    2.48    1.08
  -1  -2 -14    4.02    1.61
  -1   2 -14    4.16    1.50
  -1   2 -14    4.47    1.71
  -1  -2 -15   67.65    4.35
  -1  -2 -15   69.15    5.31
  -1   2 -15   69.16    4.62
  -1   2 -15   68.09    5.04
  -1  -2 -16   21.63    2.67
  -1  -2 -16   23.08    3.35
  -1   2 -16   20.48    2.85
  -1   2 -16   20.58    2.99
  -1  -2 -17   29.27    3.88
  -1   2 -17   33.61    3.63
  -1   2 -17   32.40    3.82
  -1  -2 -18    2.31    1.37
  -1   2 -18    1.87    1.31
  -1   2 -18    1.44    1.33
  -1  -2 -19   23.24    3.52
  -1   2 -19   25.08    3.65
   1  -3 -19    0.86    1.11
   1  -3 -19    1.30    1.09
   1   3 -19   -0.62    0.94
   1   3 -19   -0.02    0.84
   1  -3 -18   28.11    3.50
   1  -3 -18   29.24    3.63
   1   3 -18   33.34    3.97
   1   3 -18   35.08    3.62
   1  -3 -17   34.69    3.70
   1  -3 -17   34.21    3.85
   1   3 -17   29.66    3.60
   1   3 -17   39.22    3.72
   1  -3 -16   85.03    5.51
   1  -3 -16   90.19    5.89
   1   3 -16   79.17    5.46
   1   3 -16   86.48    5.26
   1  -3 -15   55.75    4.38
   1  -3 -15   58.98    4.62
   1   3 -15   59.10    4.59
   1   3 -15   59.52    4.18
   1  -3 -14   54.37    4.11
   1  -3 -14   55.15    4.35
   1   3 -14   59.17    4.41
   1   3 -14   53.25    3.83
   1  -3 -13   83.90    4.87
   1  -3 -13   90.06    5.28
   1   3 -13   82.88    4.96
   1   3 -13   81.83    4.52
   1  -3 -12   38.51    3.18
   1  -3 -12   34.35    3.18
   1   3 -12   39.29    3.32
   1   3 -12   39.46    3.02
   1  -3 -11    6.25    1.42
   1  -3 -11    4.91    1.48
   1   3 -11    5.20    1.32
   1   3 -11    6.48    1.33
   1  -3 -10  286.44    7.72
   1  -3 -10  295.48    8.28
   1   3 -10  302.60    8.19
   1   3 -10  306.13    7.21
   1  -3  -9   14.71    1.75
   1  -3  -9   14.61    1.87
   1   3  -9   11.12    1.62
   1   3  -9   13.31    1.50
   1  -3  -8 1022.87   13.15
   1  -3  -8 1044.65   13.99
   1   3  -8 1023.22   13.53
   1   3  -8 1061.04   11.48
   1  -3  -7    1.03    0.53
   1  -3  -7    1.83    0.78
   1   3  -7    0.74    0.52
   1   3  -7    0.88    0.47
   1  -3  -6  861.48   10.76
   1  -3  -6  901.95   11.39
   1   3  -6  912.31    8.59
   1  -3  -5  109.17    3.61
   1  -3  -5  103.63    3.60
   1   3  -5  110.75    3.69
   1   3  -5  114.33    2.63
   1  -3  -4  204.29    4.62
   1  -3  -4  196.34    4.56
   1   3  -4  205.49    4.61
   1   3  -3  403.92    5.89
  -1   3   2   15.81    1.18
   1  -3  -2   15.81    1.16
   1  -3  -2   13.02    1.05
   1   3  -2   15.64    1.08
  -1   3   1   15.76    1.10
   1  -3  -1   15.46    1.07
   1   3  -1   19.14    1.04
  -1  -3   0   74.77    1.83
  -1   3   0   83.25    2.41
   1  -3   0   66.17    2.13
   1   3   0   80.56    1.77
  -1  -3  -1   72.54    2.18
  -1   3  -1   77.31    2.36
   1  -3   1   66.16    2.18
   1   3   1   78.56    1.51
  -1  -3  -2  858.24    8.47
  -1   3  -2  889.15    8.26
  -1   3  -2  858.30    8.21
   1   3   2  898.55    5.02
  -1  -3  -3    1.56    0.27
  -1  -3  -3    2.52    0.73
  -1   3  -3    1.76    0.54
  -1   3  -3    1.88    0.59
  -1  -3  -4 2756.31   12.08
  -1  -3  -4 2697.61   18.31
  -1   3  -4 2771.00   16.55
  -1   3  -4 2785.76   17.01
  -1  -3  -5   50.92    1.89
  -1   3  -5   52.15    2.47
  -1   3  -5   54.52    2.60
  -1  -3  -6 1501.68   11.41
  -1  -3  -6 1500.81   15.85
  -1   3  -6 1503.82   13.91
  -1   3  -6 1527.33   14.49
  -1  -3  -7   12.36    1.18
  -1  -3  -7    9.82    1.55
  -1   3  -7   11.18    1.36
  -1   3  -7   11.83    1.49
  -1  -3  -8  278.36    5.87
  -1  -3  -8  279.93    7.76
  -1   3  -8  286.80    6.86
  -1   3  -8  285.71    7.13
  -1  -3  -9   19.12    1.71
  -1  -3  -9   14.44    2.08
  -1   3  -9   20.42    2.04
  -1   3  -9   16.36    1.95
  -1  -3 -10   47.39    2.81
  -1  -3 -10   47.77    3.68
  -1   3 -10   52.02    3.28
  -1   3 -10   51.03    3.46
  -1  -3 -11   71.65    3.69
  -1  -3 -11   65.38    4.50
  -1   3 -11   74.30    4.10
  -1   3 -11   74.74    4.38
  -1  -3 -12  140.36    5.36
  -1  -3 -12  145.45    6.85
  -1   3 -12  139.71    5.87
  -1   3 -12  144.12    6.32
  -1  -3 -13   10.03    1.67
  -1  -3 -13    9.65    2.26
  -1   3 -13    8.23    1.80
  -1   3 -13    9.74    1.93
  -1  -3 -14  155.11    6.20
  -1  -3 -14  153.03    7.63
  -1   3 -14  152.85    6.68
  -1   3 -14  152.53    7.06
  -1  -3 -15    3.04    1.25
  -1  -3 -15    1.02    1.03
  -1   3 -15    2.96    1.46
  -1   3 -15    2.24    1.16
  -1  -3 -16   82.75    5.17
  -1  -3 -16   84.82    6.17
  -1   3 -16   81.24    5.37
  -1   3 -16   81.34    5.68
  -1  -3 -17    8.53    2.33
  -1   3 -17    5.39    2.00
  -1   3 -17    5.40    2.03
  -1  -3 -18   59.16    5.40
  -1   3 -18   55.50    4.77
  -1   3 -18   61.21    5.22
   1  -4 -19    0.71    1.09
   1  -4 -19    0.07    0.94
   1   4 -19    0.27    1.10
   1  -4 -18   17.84    2.84
   1  -4 -18   15.44    2.84
   1   4 -18   14.60    2.90
   1   4 -18   16.86    2.44
   1  -4 -17    5.42    1.88
   1  -4 -17    5.43    2.00
   1   4 -17    3.95    1.90
   1   4 -17    4.00    1.50
   1  -4 -16   20.59    2.84
   1  -4 -16   26.56    3.34
   1   4 -16   23.18    3.17
   1   4 -16   28.20    2.96
   1  -4 -15   67.85    4.74
   1  -4 -15   71.18    5.15
   1   4 -15   68.94    5.00
   1   4 -15   70.04    4.43
   1  -4 -14    0.46    0.88
   1  -4 -14    3.14    1.37
   1   4 -14    1.43    0.96
   1   4 -14    1.43    0.91
   1  -4 -13    3.07    1.29
   1  -4 -13    4.71    1.54
   1   4 -13    3.29    1.31
   1   4 -13    5.52    1.41
   1  -4 -12   99.84    5.04
   1  -4 -12   99.80    5.45
   1   4 -12  102.22    5.32
   1   4 -12  101.97    4.65
   1  -4 -11   10.07    1.64
   1  -4 -11    6.73    1.58
   1   4 -11    7.38    1.53
   1   4 -11   10.95    1.57
   1  -4 -10  123.67    5.14
   1  -4 -10  124.95    5.56
   1   4 -10  129.23    5.45
   1   4 -10  133.11    4.65
   1  -4  -9  151.17    5.40
   1  -4  -9  143.81    5.68
   1   4  -9  152.30    5.65
   1   4  -9  151.41    4.58
   1  -4  -8  252.59    6.65
   1  -4  -8  248.22    7.06
   1   4  -8  259.07    6.98
   1   4  -8  251.98    5.40
   1  -4  -7  108.35    4.15
   1  -4  -7  106.24    4.37
   1   4  -7  109.18    4.32
   1   4  -7  109.11    3.20
   1  -4  -6   88.87    3.57
   1  -4  -6   88.50    3.73
   1   4  -6   89.71    2.54
   1  -4  -5   20.53    1.65
   1  -4  -5   19.07    1.67
   1   4  -5   20.45    1.68
   1  -4  -4    2.23    0.60
   1  -4  -4    0.92    0.51
   1   4  -4    2.97    0.71
   1  -4  -3  155.25    3.99
   1  -4  -3  146.49    3.89
   1   4  -3  159.08    3.92
   1  -4  -2   24.13    1.51
   1   4  -2   25.59    1.47
  -1   4   1    0.59    0.38
   1  -4  -1    0.26    0.27
   1   4  -1    0.42    0.30
  -1  -4   0  307.94    4.06
  -1   4   0  296.20    5.04
   1  -4   0  304.75    4.90
   1   4   0  311.43    4.10
  -1  -4  -1   15.38    1.16
  -1   4  -1   15.65    1.25
   1  -4   1   13.90    1.09
   1   4   1   17.61    0.93
  -1  -4  -2  146.78    3.73
  -1   4  -2  135.50    3.58
  -1   4  -2  135.25    3.41
   1  -4   2  146.82    3.54
   1   4   2  132.26    2.40
  -1  -4  -3  457.40    7.21
  -1   4  -3  486.47    7.07
  -1   4  -3  476.56    6.71
   1   4   3  480.33    4.84
  -1  -4  -4   25.13    1.24
  -1  -4  -4   21.94    1.81
  -1   4  -4   27.86    1.84
  -1   4  -4   25.72    1.71
  -1  -4  -5  284.27    4.59
  -1  -4  -5  281.47    6.63
  -1   4  -5  291.44    6.11
  -1   4  -5  293.94    5.99
  -1  -4  -6   49.54    2.13
  -1  -4  -6   43.94    2.86
  -1   4  -6   51.08    2.73
  -1   4  -6   50.88    2.69
  -1  -4  -7   31.61    1.87
  -1  -4  -7   26.48    2.40
  -1   4  -7   31.89    2.30
  -1   4  -7   30.71    2.25
  -1  -4  -8   32.78    2.05
  -1  -4  -8   36.67    2.97
  -1   4  -8   35.60    2.54
  -1   4  -8   37.76    2.63
  -1  -4  -9   39.03    2.39
  -1  -4  -9   37.81    3.19
  -1   4  -9   41.81    2.89
  -1   4  -9   39.12    2.83
  -1  -4 -10    7.44    1.21
  -1  -4 -10    9.63    1.87
  -1   4 -10    6.31    1.33
  -1   4 -10    8.18    1.56
  -1  -4 -11    3.23    1.00
  -1  -4 -11    5.20    1.78
  -1   4 -11    5.97    1.33
  -1   4 -11    5.21    1.46
  -1  -4 -12    1.26    0.65
  -1  -4 -12   -0.09    0.81
  -1   4 -12    0.66    0.79
  -1   4 -12    0.75    0.86
  -1  -4 -13   75.92    4.15
  -1  -4 -13   71.42    5.13
  -1   4 -13   67.41    4.37
  -1   4 -13   78.03    4.86
  -1  -4 -14   15.48    2.07
  -1  -4 -14   13.94    2.55
  -1   4 -14   15.10    2.34
  -1   4 -14   17.98    2.53
  -1  -4 -15   14.41    2.09
  -1  -4 -15   14.80    2.73
  -1   4 -15   14.97    2.49
  -1   4 -15   15.74    2.56
  -1  -4 -16   15.75    2.97
  -1   4 -16   17.05    2.75
  -1   4 -16   16.33    2.66
  -1  -4 -17    6.66    2.16
  -1   4 -17    6.63    2.10
  -1   4 -17    6.44    1.99
  -1  -4 -18   36.88    4.32
  -1   4 -18   25.16    3.53
  -1   4 -18   35.80    4.01
   1  -5 -19   58.27    5.07
   1  -5 -19   56.71    5.33
   1   5 -19   52.92    5.18
   1  -5 -18    9.86    2.36
   1  -5 -18   13.24    2.68
   1   5 -18   12.26    2.82
   1  -5 -17   89.91    5.87
   1  -5 -17   89.19    6.30
   1   5 -17   78.58    5.83
   1   5 -17   88.32    5.31
   1  -5 -16   -0.60    0.78
   1  -5 -16    0.35    0.89
   1   5 -16   -0.48    0.65
   1   5 -16   -0.31    0.43
   1  -5 -15    6.07    1.74
   1  -5 -15    6.23    1.83
   1   5 -15    9.24    2.12
   1   5 -15    9.10    1.61
   1  -5 -14    1.72    1.08
   1  -5 -14    2.01    1.33
   1   5 -14    1.10    1.00
   1   5 -14    0.58    0.74
   1  -5 -13   -0.05    0.57
   1  -5 -13    0.28    0.81
   1   5 -13    0.42    0.86
   1   5 -13    0.49    0.60
   1  -5 -12   79.33    4.57
   1  -5 -12   83.99    5.11
   1   5 -12   88.54    5.04
   1   5 -12   88.36    4.25
   1  -5 -11   11.65    1.79
   1  -5 -11    7.19    1.69
   1   5 -11   10.23    1.87
   1   5 -11    9.36    1.43
   1  -5 -10   75.22    4.09
   1  -5 -10   74.44    4.44
   1   5 -10   75.31    4.30
   1   5 -10   72.49    3.35
   1  -5  -9  117.71    4.87
   1  -5  -9  104.10    4.98
   1   5  -9  118.65    5.10
   1   5  -9  110.59    3.80
   1  -5  -8   90.66    4.07
   1  -5  -8   86.65    4.34
   1   5  -8   91.12    4.27
   1   5  -8   92.15    3.16
   1  -5  -7  537.01    9.40
   1  -5  -7  530.81   10.02
   1   5  -7  545.16    9.83
   1   5  -7  562.12    6.88
   1  -5  -6  218.53    5.73
   1   5  -6  233.16    6.10
   1  -5  -5  128.20    4.19
   1  -5  -5  129.70    4.41
   1   5  -5  127.16    4.25
   1  -5  -4   50.30    2.52
   1  -5  -4   47.36    2.50
   1   5  -4   53.98    2.62
  -1   5   3   13.34    1.30
   1  -5  -3   16.45    1.43
   1   5  -3   14.95    1.30
  -1   5   2  229.04    4.96
   1  -5  -2  215.65    4.72
   1   5  -2  233.86    4.69
  -1  -5   1  110.18    2.13
  -1   5   1  105.78    3.32
   1  -5  -1  104.46    3.15
   1   5  -1  109.04    2.98
  -1  -5   0  352.05    4.70
  -1   5   0  359.08    6.06
   1  -5   0  337.58    5.51
   1   5   0  370.77    5.09
  -1  -5  -1  127.39    3.30
  -1   5  -1  124.29    3.63
   1  -5   1  122.21    3.32
   1   5   1  132.58    2.88
  -1  -5  -2  135.40    3.78
  -1   5  -2  144.32    4.01
   1  -5   2  133.18    3.52
   1   5   2  144.18    2.94
  -1  -5  -3   45.42    2.43
  -1   5  -3   47.78    2.43
  -1   5  -3   43.82    2.13
   1   5   3   48.08    1.75
  -1  -5  -4  419.31    7.80
  -1   5  -4  425.36    7.45
  -1   5  -4  429.33    6.90
   1   5   4  417.29    5.43
  -1  -5  -5   43.53    1.90
  -1  -5  -5   37.70    2.58
  -1   5  -5   46.64    2.64
  -1   5  -5   43.87    2.40
  -1  -5  -6   81.10    2.79
  -1  -5  -6   74.25    3.80
  -1   5  -6   81.70    3.62
  -1   5  -6   79.55    3.37
  -1  -5  -7   31.59    1.89
  -1  -5  -7   30.45    2.63
  -1   5  -7   31.92    2.40
  -1   5  -7   31.99    2.29
  -1  -5  -8  135.29    4.16
  -1  -5  -8  133.16    5.63
  -1   5  -8  139.39    5.16
  -1   5  -8  138.68    4.95
  -1  -5  -9   19.06    1.71
  -1  -5  -9   22.36    2.58
  -1   5  -9   22.14    2.23
  -1   5  -9   21.90    2.15
  -1  -5 -10   44.68    2.72
  -1  -5 -10   46.84    3.74
  -1   5 -10   44.54    3.24
  -1   5 -10   44.05    3.15
  -1  -5 -11    5.82    1.15
  -1  -5 -11    4.40    1.55
  -1   5 -11    2.63    1.06
  -1   5 -11    5.72    1.45
  -1  -5 -12    1.53    0.77
  -1  -5 -12    2.04    1.40
  -1   5 -12    0.81    0.84
  -1   5 -12    1.39    0.89
  -1  -5 -13   15.57    1.99
  -1  -5 -13   17.27    2.76
  -1   5 -13   15.00    2.29
  -1   5 -13   19.31    2.50
  -1  -5 -14    3.76    1.24
  -1  -5 -14    4.51    1.83
  -1   5 -14    3.73    1.45
  -1   5 -14    5.70    1.59
  -1  -5 -15  101.35    6.64
  -1   5 -15  106.49    6.12
  -1   5 -15   99.36    5.86
  -1  -5 -16   27.65    3.80
  -1   5 -16   35.63    3.78
  -1   5 -16   31.89    3.61
  -1  -5 -17   22.99    3.59
  -1   5 -17   34.01    3.77
  -1   5 -17   32.29    3.65
  -1  -5 -18   15.86    3.02
  -1   5 -18   15.16    2.89
  -1   5 -18   15.01    2.63
   1  -6 -19   17.39    2.95
   1  -6 -19   20.56    3.29
   1   6 -19   15.80    3.19
   1  -6 -18    8.21    2.12
   1  -6 -18    8.46    2.39
   1   6 -18    9.30    2.58
   1  -6 -17   27.36    3.40
   1  -6 -17   31.05    3.82
   1   6 -17   29.35    3.75
   1  -6 -16    5.64    1.73
   1  -6 -16    3.88    1.70
   1   6 -16    2.51    1.40
   1   6 -16    5.06    1.27
   1  -6 -15   15.75    2.48
   1  -6 -15   18.81    2.80
   1   6 -15   15.56    2.62
   1   6 -15   19.11    2.25
   1  -6 -14    3.86    1.42
   1  -6 -14    4.87    1.61
   1   6 -14    5.05    1.75
   1   6 -14    3.68    1.28
   1  -6 -13   73.14    4.61
   1  -6 -13   77.60    5.19
   1   6 -13   73.83    4.91
   1   6 -13   77.90    4.12
   1  -6 -12   -0.31    0.51
   1  -6 -12    0.75    0.79
   1   6 -12    0.54    0.73
   1   6 -12    0.46    0.66
   1  -6 -11  350.07    9.19
   1  -6 -11  343.04    9.99
   1   6 -11  348.04    9.73
   1   6 -11  362.50    7.80
   1  -6 -10  107.06    4.92
   1  -6 -10  105.10    5.36
   1   6 -10  106.69    5.20
   1   6 -10  110.12    4.01
   1  -6  -9  429.51    9.40
   1  -6  -9  442.40   10.44
   1   6  -9  446.20   10.09
   1   6  -9  447.56    7.36
   1  -6  -8  101.77    4.42
   1  -6  -8  101.27    4.80
   1   6  -8   95.59    4.51
   1   6  -8  102.10    3.20
   1  -6  -7 1365.65   15.41
   1  -6  -7 1345.88   16.44
   1   6  -7 1402.92   16.27
   1  -6  -6   28.38    2.19
   1  -6  -6   26.37    2.26
   1   6  -6   27.00    2.23
  -1   6   5  805.49   10.90
   1  -6  -5  795.54   10.82
   1  -6  -5  794.49   11.30
   1   6  -5  827.13   11.27
  -1   6   4    4.65    0.93
   1  -6  -4    4.44    0.90
   1   6  -4    3.60    0.84
  -1   6   3  220.41    5.33
   1  -6  -3  222.30    5.35
   1   6  -3  223.19    5.23
  -1   6   2    5.02    0.87
   1  -6  -2    4.26    0.78
   1   6  -2    6.37    0.88
  -1  -6   1   47.68    1.57
  -1   6   1   48.40    2.44
   1  -6  -1   47.16    2.26
   1   6  -1   51.11    2.24
  -1  -6   0  180.74    3.61
  -1   6   0  184.77    4.70
   1  -6   0  172.69    4.20
   1   6   0  182.22    3.97
  -1  -6  -1  815.75    8.71
  -1   6  -1  845.53   10.15
   1  -6   1  798.63    8.92
   1   6   1  876.75    8.35
  -1  -6  -2   43.56    2.28
  -1   6  -2   40.37    2.31
   1  -6   2   42.30    2.10
   1   6   2   39.76    1.76
  -1  -6  -3 1600.33   14.69
  -1   6  -3 1660.89   15.01
  -1   6  -3 1639.27   13.27
   1   6   3 1688.96   11.45
  -1  -6  -4    3.42    0.97
  -1   6  -4    3.91    1.02
  -1   6  -4    3.73    0.89
   1   6   4    2.42    0.61
  -1  -6  -5 1803.01   17.87
  -1   6  -5 1876.45   17.25
  -1   6  -5 1895.17   15.57
   1   6   5 1883.10   13.20
  -1  -6  -6   85.18    3.00
  -1  -6  -6   79.26    4.02
  -1   6  -6   84.71    3.88
  -1   6  -6   85.22    3.53
   1   6   6   85.33    3.04
  -1  -6  -7  348.42    6.42
  -1  -6  -7  329.74    8.56
  -1   6  -7  366.32    8.30
  -1   6  -7  356.22    7.51
  -1  -6  -8   10.81    1.28
  -1  -6  -8   11.59    1.87
  -1   6  -8   10.96    1.66
  -1   6  -8   12.09    1.59
  -1  -6  -9  248.38    6.09
  -1  -6  -9  231.66    7.94
  -1   6  -9  245.40    7.39
  -1   6  -9  256.45    7.07
  -1  -6 -10    5.72    1.07
  -1  -6 -10    5.51    1.61
  -1   6 -10    5.94    1.37
  -1   6 -10    6.17    1.39
  -1  -6 -11   23.42    2.11
  -1  -6 -11   23.01    2.85
  -1   6 -11   23.77    2.59
  -1   6 -11   23.87    2.54
  -1  -6 -12    5.36    1.15
  -1  -6 -12    3.57    1.46
  -1   6 -12    6.11    1.49
  -1   6 -12    5.90    1.47
  -1  -6 -13   34.06    2.80
  -1  -6 -13   37.02    3.89
  -1   6 -13   33.24    3.28
  -1   6 -13   38.35    3.35
  -1  -6 -14   16.02    2.07
  -1  -6 -14   13.85    2.76
  -1   6 -14   14.78    2.53
  -1   6 -14   13.48    2.29
  -1  -6 -15  123.51    7.42
  -1   6 -15  121.25    6.63
  -1   6 -15  124.44    6.54
  -1  -6 -16    6.65    2.31
  -1   6 -16    6.84    2.21
  -1   6 -16    7.16    2.00
  -1  -6 -17   59.57    5.58
  -1   6 -17   47.52    4.60
  -1   6 -17   50.32    4.55
  -1  -6 -18   13.61    2.98
  -1   6 -18   13.07    2.64
  -1   6 -18   11.54    2.30
   1  -7 -19    8.19    2.38
   1  -7 -19   10.20    2.44
   1   7 -19    8.79    2.67
   1  -7 -18   42.16    4.30
   1  -7 -18   44.62    4.75
   1   7 -18   48.47    4.97
   1  -7 -17    3.06    1.58
   1  -7 -17    1.88    1.33
   1   7 -17    0.76    1.38
   1  -7 -16   22.59    2.96
   1  -7 -16   28.72    3.63
   1   7 -16   26.78    3.55
   1  -7 -15    3.96    1.47
   1  -7 -15    5.02    1.93
   1   7 -15    5.18    1.90
   1  -7 -14    3.92    1.38
   1  -7 -14    5.46    1.71
   1   7 -14    4.41    1.72
   1   7 -14    4.48    1.24
   1  -7 -13    5.18    1.43
   1  -7 -13    5.40    1.95
   1   7 -13    3.29    1.35
   1   7 -13    5.17    1.25
   1  -7 -12  108.68    5.43
   1  -7 -12  113.55    6.13
   1   7 -12  112.16    5.91
   1   7 -12  119.23    4.68
   1  -7 -11    3.56    1.23
   1  -7 -11    4.41    1.43
   1   7 -11    3.63    1.40
   1   7 -11    2.95    0.95
   1  -7 -10  383.26    9.42
   1  -7 -10  363.35   10.09
   1   7 -10  356.25    9.65
   1   7 -10  392.97    7.31
   1  -7  -9   31.25    2.67
   1  -7  -9   27.63    2.81
   1   7  -9   32.97    2.91
   1   7  -9   32.77    1.96
   1  -7  -8  718.97   11.95
   1  -7  -8  685.49   12.71
   1   7  -8  695.89   12.37
   1  -7  -7  118.37    4.71
   1  -7  -7  122.89    5.17
   1   7  -7  122.84    5.03
  -1   7   6 1847.03   17.80
   1  -7  -6 1822.56   17.67
   1  -7  -6 1819.37   18.71
   1   7  -6 1897.89   18.67
  -1   7   5    7.83    1.33
   1   7  -5    7.86    1.32
  -1   7   4  441.93    8.16
   1  -7  -4  436.22    8.26
   1   7  -4  447.80    8.24
  -1   7   3    3.83    0.87
   1  -7  -3    2.54    0.73
   1   7  -3    3.77    0.83
  -1   7   2   41.13    2.42
   1  -7  -2   35.01    2.15
   1   7  -2   38.10    2.20
  -1  -7   1    0.56    0.30
  -1   7   1    0.73    0.50
   1  -7  -1    0.61    0.40
   1   7  -1    0.78    0.46
  -1  -7   0  267.45    4.67
  -1   7   0  279.66    6.19
   1  -7   0  256.29    5.40
   1   7   0  278.21    5.37
  -1  -7  -1    1.12    0.53
  -1   7  -1    1.76    0.69
   1  -7   1    1.74    0.63
   1   7   1    2.09    0.66
  -1  -7  -2 2411.39   17.28
  -1   7  -2 2405.57   18.67
   1  -7   2 2357.79   16.22
   1   7   2 2478.11   15.22
  -1  -7  -3    6.85    1.16
  -1   7  -3    5.86    1.14
   1  -7   3    5.74    0.95
   1   7   3    4.59    0.79
  -1  -7  -4 3313.22   23.44
  -1   7  -4 3349.44   23.36
  -1   7  -4 3353.45   20.30
   1   7   4 3390.05   18.20
  -1  -7  -5   20.98    2.13
  -1   7  -5   18.33    1.94
  -1   7  -5   23.36    1.86
   1   7   5   22.18    1.59
  -1  -7  -6  794.82   12.90
  -1   7  -6  825.57   12.47
  -1   7  -6  847.43   11.10
   1   7   6  814.82    9.71
  -1  -7  -7    3.52    0.83
  -1  -7  -7    3.01    1.24
  -1   7  -7    2.70    1.00
  -1   7  -7    3.66    1.01
   1   7   7    4.09    0.90
  -1  -7  -8  401.60    7.52
  -1  -7  -8  376.35    9.82
  -1   7  -8  399.98    9.38
  -1   7  -8  412.09    8.53
  -1  -7  -9   15.79    1.62
  -1  -7  -9   15.72    2.29
  -1   7  -9   15.29    2.03
  -1   7  -9   16.68    1.93
  -1  -7 -10   29.14    2.27
  -1  -7 -10   25.77    2.99
  -1   7 -10   32.15    2.97
  -1   7 -10   27.23    2.52
  -1  -7 -11    3.68    0.91
  -1  -7 -11    5.24    1.93
  -1   7 -11    2.92    1.28
  -1   7 -11    4.34    1.45
  -1  -7 -12    0.97    0.63
  -1  -7 -12    1.12    1.05
  -1   7 -12    0.75    0.92
  -1   7 -12   -0.86    0.33
  -1  -7 -13    2.36    0.95
  -1  -7 -13    4.22    1.79
  -1   7 -13    1.55    1.12
  -1   7 -13    3.77    1.45
  -1  -7 -14  169.24    8.45
  -1   7 -14  167.93    7.67
  -1   7 -14  181.69    7.48
  -1  -7 -15   28.81    3.79
  -1   7 -15   25.96    3.33
  -1   7 -15   25.68    2.96
  -1  -7 -16  116.65    7.58
  -1   7 -16  105.41    6.55
  -1   7 -16  115.82    6.52
  -1  -7 -17    3.64    1.99
  -1   7 -17    3.33    1.72
  -1   7 -17    5.63    1.69
  -1  -7 -18   74.53    6.34
  -1   7 -18   62.23    5.44
  -1   7 -18   74.28    6.15
   1  -8 -18   20.97    3.18
   1  -8 -18   24.86    3.62
   1   8 -18   23.99    3.72
   1  -8 -17   15.18    2.61
   1  -8 -17   12.80    2.75
   1   8 -17   11.51    2.62
   1  -8 -16    6.64    1.78
   1  -8 -16    7.12    2.05
   1   8 -16    8.02    2.40
   1  -8 -15    3.05    1.33
   1  -8 -15    3.22    1.49
   1   8 -15    3.31    1.52
   1  -8 -14    5.83    1.56
   1  -8 -14    4.72    1.81
   1   8 -14    3.40    1.64
   1  -8 -13    5.26    1.42
   1  -8 -13    2.72    1.36
   1   8 -13    4.67    1.74
   1   8 -13    4.69    1.07
   1  -8 -12   46.40    3.65
   1  -8 -12   40.98    3.83
   1   8 -12   44.45    3.88
   1   8 -12   49.02    2.96
   1  -8 -11  107.62    5.31
   1  -8 -11  108.36    5.91
   1   8 -11  105.66    5.65
   1   8 -11  115.72    4.20
   1  -8 -10  137.85    5.79
   1  -8 -10  136.99    6.40
   1   8 -10  141.05    6.25
   1   8 -10  150.27    4.42
   1  -8  -9   29.21    2.65
   1  -8  -9   28.51    2.89
   1   8  -9   33.16    2.99
   1   8  -9   26.91    1.74
   1  -8  -8  257.49    7.38
   1  -8  -8  249.72    7.89
   1   8  -8  268.58    7.94
  -1   8   7  116.40    4.82
   1  -8  -7   99.26    4.46
   1  -8  -7  101.03    4.83
   1   8  -7  108.30    4.87
  -1   8   6   40.23    2.82
   1  -8  -6   40.16    2.94
   1   8  -6   41.62    2.95
  -1   8   5  915.59   12.63
   1  -8  -5  894.97   12.95
   1   8  -5  941.31   13.08
  -1   8   4   55.85    3.10
   1  -8  -4   54.32    3.08
   1   8  -4   57.40    3.15
  -1   8   3  196.10    5.60
   1  -8  -3  182.25    5.32
   1   8  -3  195.73    5.48
  -1   8   2    0.34    0.46
   1  -8  -2    0.69    0.45
   1   8  -2    0.20    0.39
  -1  -8   1  119.70    2.96
  -1   8   1  116.85    4.26
   1  -8  -1  115.93    3.94
   1   8  -1  116.73    3.90
  -1  -8   0   14.13    1.18
  -1   8   0   13.22    1.51
   1  -8   0   14.34    1.38
   1   8   0   12.67    1.28
  -1  -8  -1  137.59    3.95
  -1   8  -1  153.02    4.93
   1  -8   1  136.89    4.10
   1   8   1  147.95    4.13
  -1  -8  -2    2.71    0.85
  -1   8  -2    5.25    1.10
   1  -8   2    1.67    0.61
   1   8   2    5.94    0.94
  -1  -8  -3  665.35   10.18
  -1   8  -3  665.20   10.67
   1  -8   3  649.41    9.01
   1   8   3  680.52    8.68
  -1  -8  -4   16.68    1.85
  -1   8  -4   14.43    1.76
  -1   8  -4   17.37    1.59
   1   8   4   13.37    1.32
  -1  -8  -5   -0.23    0.41
  -1   8  -5    0.21    0.55
  -1   8  -5    0.55    0.50
   1   8   5    1.04    0.52
  -1  -8  -6   78.82    4.24
  -1   8  -6   86.38    4.26
  -1   8  -6   84.30    3.59
   1   8   6   95.82    3.53
  -1  -8  -7  153.96    6.16
  -1   8  -7  161.19    5.99
  -1   8  -7  159.24    5.12
   1   8   7  156.49    4.69
  -1  -8  -8    7.19    1.64
  -1   8  -8    8.50    1.62
  -1   8  -8    7.73    1.30
   1   8   8    6.20    1.19
  -1  -8  -9  156.51    5.08
  -1  -8  -9  143.96    6.52
  -1   8  -9  144.64    6.10
  -1   8  -9  159.66    5.63
   1   8   9  149.25    4.99
  -1  -8 -10    0.85    0.55
  -1  -8 -10    0.97    1.08
  -1   8 -10    2.08    1.11
  -1   8 -10    1.11    0.77
  -1  -8 -11    6.54    1.25
  -1  -8 -11    5.52    1.77
  -1   8 -11    6.79    1.69
  -1   8 -11    7.08    1.55
  -1  -8 -12    2.70    1.00
  -1  -8 -12    2.10    1.24
  -1   8 -12    2.35    1.29
  -1   8 -12    2.96    1.31
  -1  -8 -13   14.90    1.98
  -1  -8 -13   16.16    2.83
  -1   8 -13   12.88    2.38
  -1   8 -13   19.18    2.43
  -1  -8 -14   18.10    3.11
  -1   8 -14   14.12    2.59
  -1   8 -14   14.11    2.13
  -1  -8 -15   20.24    3.44
  -1   8 -15   20.93    3.04
  -1   8 -15   20.29    2.73
  -1  -8 -16   27.98    3.97
  -1   8 -16   36.33    4.03
  -1   8 -16   35.65    3.58
  -1  -8 -17    5.01    2.04
  -1   8 -17    4.53    2.03
   1  -9 -18    0.73    1.14
   1  -9 -18    0.91    1.08
   1   9 -18   -0.02    1.39
   1  -9 -17   55.69    4.79
   1  -9 -17   57.83    5.37
   1   9 -17   50.15    5.07
   1  -9 -16   10.17    2.20
   1  -9 -16   14.52    2.84
   1   9 -16   10.28    2.63
   1  -9 -15   75.38    5.19
   1  -9 -15   83.76    6.10
   1   9 -15   87.19    6.12
   1  -9 -14   19.54    2.68
   1  -9 -14   21.01    3.10
   1   9 -14   20.14    3.12
   1  -9 -13   18.69    2.53
   1  -9 -13   19.67    2.91
   1   9 -13   18.02    2.72
   1  -9 -12    4.63    1.39
   1  -9 -12    3.19    1.41
   1   9 -12    1.94    1.13
   1  -9 -11   19.69    2.44
   1  -9 -11   21.02    2.76
   1   9 -11   23.30    2.83
   1  -9 -10   11.16    1.82
   1  -9 -10   10.07    2.00
   1   9 -10   14.28    2.17
   1   9 -10   12.30    1.32
  -1   9   9   67.01    4.11
   1  -9  -9   61.25    3.87
   1  -9  -9   67.40    4.46
   1   9  -9   68.40    4.36
  -1   9   8  136.61    5.57
   1  -9  -8  137.20    5.55
   1  -9  -8  134.11    5.98
   1   9  -8  136.01    5.85
  -1   9   7    9.00    1.62
   1  -9  -7    8.73    1.58
   1   9  -7    7.43    1.48
  -1   9   6   11.66    1.66
   1  -9  -6   10.01    1.61
   1   9  -6   10.12    1.63
  -1   9   5   59.81    3.42
   1  -9  -5   57.69    3.46
   1   9  -5   59.17    3.47
  -1   9   4   46.07    2.95
   1  -9  -4   50.56    3.08
   1   9  -4   52.54    3.15
  -1   9   3   49.46    3.02
   1  -9  -3   49.67    2.93
   1   9  -3   50.20    2.97
  -1   9   2   26.87    2.22
   1  -9  -2   26.51    2.08
   1   9  -2   26.05    2.08
  -1  -9   1    2.76    0.57
  -1   9   1    2.97    0.92
   1  -9  -1    2.58    0.71
   1   9  -1    3.43    0.86
  -1  -9   0    0.96    0.46
  -1   9   0    0.84    0.64
   1  -9   0    0.74    0.40
   1   9   0    1.98    0.69
  -1  -9  -1    3.87    0.84
  -1   9  -1    4.04    1.06
   1  -9   1    4.25    0.85
   1   9   1    5.16    0.91
  -1  -9  -2    0.04    0.40
  -1   9  -2    0.58    0.56
   1  -9   2    0.46    0.41
   1   9   2    0.38    0.37
  -1  -9  -3    0.12    0.46
  -1   9  -3    0.95    0.58
   1  -9   3    0.43    0.39
   1   9   3    0.33    0.34
  -1  -9  -4  191.41    6.01
  -1   9  -4  194.84    6.26
  -1   9  -4  194.34    5.21
   1   9   4  196.02    5.06
  -1  -9  -5    1.28    0.74
  -1   9  -5    0.71    0.73
  -1   9  -5    1.18    0.58
   1   9   5    1.45    0.60
  -1  -9  -6  109.67    5.09
  -1   9  -6  109.29    4.98
  -1   9  -6  115.92    4.29
   1   9   6  113.69    4.03
  -1  -9  -7   11.23    1.91
  -1   9  -7   15.57    2.05
  -1   9  -7   15.77    1.73
   1   9   7   17.85    1.72
  -1  -9  -8    6.22    1.64
  -1   9  -8    6.36    1.61
  -1   9  -8    8.97    1.39
   1   9   8    6.87    1.28
  -1  -9  -9    1.22    1.03
  -1   9  -9    1.72    1.04
  -1   9  -9    1.82    0.81
   1   9   9    0.75    0.67
  -1  -9 -10    1.06    0.95
  -1   9 -10    0.81    1.00
  -1   9 -10    1.52    0.82
   1   9  10    2.11    0.89
  -1  -9 -11    4.14    1.09
  -1  -9 -11    3.68    1.57
  -1   9 -11    3.64    1.55
  -1   9 -11    4.17    1.39
   1   9  11    5.69    1.45
  -1  -9 -12   30.21    2.63
  -1  -9 -12   36.33    3.90
  -1   9 -12   29.60    3.35
  -1   9 -12   39.31    3.24
   1   9  12   35.44    3.08
  -1  -9 -13   55.32    4.95
  -1   9 -13   60.25    4.74
  -1   9 -13   55.63    3.98
  -1  -9 -14    5.42    2.12
  -1   9 -14    8.33    2.20
  -1   9 -14    9.01    1.83
  -1  -9 -15   10.43    2.64
  -1   9 -15   17.85    2.95
  -1   9 -15   14.30    2.23
  -1  -9 -16    8.78    2.59
  -1   9 -16    7.35    2.18
  -1  -9 -17    9.05    2.58
  -1   9 -17   13.98    2.92
   1 -10 -18    5.02    1.90
   1 -10 -18    3.87    1.82
   1  10 -18    1.56    1.51
   1 -10 -17   22.48    3.22
   1 -10 -17   24.83    3.70
   1  10 -17   32.46    4.28
   1 -10 -16   34.92    3.76
   1 -10 -16   38.22    4.43
   1  10 -16   35.37    4.33
   1 -10 -15  136.31    6.98
   1 -10 -15  134.49    7.82
   1  10 -15  127.80    7.51
   1 -10 -14   83.60    5.35
   1 -10 -14   78.20    5.82
   1  10 -14   83.80    5.93
   1 -10 -13  167.76    7.28
   1 -10 -13  171.25    8.28
   1  10 -13  159.01    7.76
  -1  10  12    8.35    2.11
   1 -10 -12   10.56    1.93
   1 -10 -12   10.92    2.24
   1  10 -12   11.97    2.35
  -1  10  11  105.14    5.55
   1 -10 -11   90.17    5.08
   1 -10 -11   91.73    5.70
   1  10 -11   98.97    5.73
  -1  10  10   37.29    3.27
   1 -10 -10   37.82    3.23
   1 -10 -10   35.43    3.50
   1  10 -10   38.02    3.53
  -1  10   9   93.70    4.91
   1 -10  -9   92.24    5.34
   1  10  -9  102.50    5.44
  -1  10   8   21.38    2.45
   1 -10  -8   20.11    2.48
   1  10  -8   22.72    2.61
  -1  10   7  109.30    5.01
   1  10  -7  101.90    5.06
  -1  10   6    3.74    1.19
   1 -10  -6    2.72    1.13
   1  10  -6    2.69    1.06
  -1  10   5   93.30    4.41
   1 -10  -5   83.15    4.26
   1  10  -5   91.54    4.47
  -1  10   4  165.57    5.76
   1 -10  -4  149.30    5.47
   1  10  -4  160.72    5.68
  -1  10   3  476.25    9.61
   1 -10  -3  475.92    9.35
   1  10  -3  481.58    9.50
  -1 -10   2   38.62    1.78
  -1  10   2   35.89    2.71
   1 -10  -2   34.13    2.47
   1  10  -2   35.67    2.56
  -1 -10   1  396.78    6.21
  -1  10   1  402.21    8.75
   1 -10  -1  378.62    7.80
   1  10  -1  406.59    8.21
  -1 -10   0   52.15    2.47
  -1  10   0   49.20    3.14
   1 -10   0   47.10    2.72
   1  10   0   55.25    2.97
  -1 -10  -1  490.12    8.12
  -1  10  -1  490.28    9.79
   1 -10   1  488.08    8.48
   1  10   1  500.86    8.71
  -1 -10  -2   11.73    1.43
  -1  10  -2   12.94    1.74
   1 -10   2   10.93    1.36
   1  10   2   14.04    1.50
  -1 -10  -3   61.17    3.33
  -1  10  -3   61.55    3.63
   1 -10   3   59.42    2.96
   1  10   3   64.04    3.09
  -1 -10  -4   41.16    2.93
  -1  10  -4   45.00    3.21
  -1  10  -4   45.53    2.64
   1 -10   4   41.24    2.51
   1  10   4   47.57    2.65
  -1 -10  -5  136.54    5.53
  -1  10  -5  153.27    5.98
  -1  10  -5  144.86    4.75
   1  10   5  147.48    4.72
  -1 -10  -6    1.67    0.93
  -1  10  -6    0.98    0.79
  -1  10  -6    1.51    0.73
   1  10   6    1.46    0.68
  -1 -10  -7  107.25    5.43
  -1  10  -7  115.35    5.49
  -1  10  -7  115.54    4.51
   1  10   7  116.23    4.40
  -1 -10  -8   30.10    3.14
  -1  10  -8   29.87    2.98
  -1  10  -8   30.46    2.47
   1  10   8   36.69    2.61
  -1 -10  -9  150.04    6.93
  -1  10  -9  151.31    6.70
  -1  10  -9  151.48    5.58
   1  10   9  155.45    5.39
  -1 -10 -10    8.03    2.07
  -1  10 -10    6.88    1.93
  -1  10 -10    7.87    1.59
   1  10  10    6.44    1.40
  -1 -10 -11  307.45   10.65
  -1  10 -11  302.92   10.02
  -1  10 -11  329.26    8.89
   1  10  11  328.76    8.43
  -1 -10 -12   36.50    4.02
  -1  10 -12   38.33    3.89
  -1  10 -12   44.57    3.42
   1  10  12   40.82    3.28
  -1 -10 -13  135.06    7.67
  -1  10 -13  137.24    7.22
  -1  10 -13  141.12    6.29
  -1 -10 -14    0.00    1.04
  -1  10 -14    1.50    1.15
  -1  10 -14    3.03    1.16
  -1 -10 -15   49.74    5.09
  -1  10 -15   43.83    4.45
  -1 -10 -16    0.47    1.41
  -1  10 -16    0.78    1.22
  -1 -10 -17   20.37    3.44
  -1  10 -17   18.17    3.23
  -1  11  17    0.66    1.43
   1 -11 -17    0.31    0.91
   1 -11 -17   -0.36    0.74
   1  11 -17   -0.13    1.00
  -1  11  16   64.81    5.28
   1 -11 -16   60.64    4.95
   1 -11 -16   57.96    5.40
   1  11 -16   54.63    5.32
  -1  11  15    4.70    1.82
   1 -11 -15    4.11    1.71
   1 -11 -15    7.56    2.34
   1  11 -15    6.04    2.19
  -1  11  14  121.67    6.65
   1 -11 -14  124.62    6.65
   1 -11 -14  126.77    7.56
   1  11 -14  121.96    7.24
  -1  11  13   -0.64    0.97
   1 -11 -13    1.68    1.10
   1 -11 -13    1.12    1.32
   1  11 -13    1.72    1.34
  -1  11  12  154.11    6.99
   1 -11 -12  154.71    6.94
   1 -11 -12  144.38    7.55
   1  11 -12  148.22    7.41
  -1  11  11    0.87    1.10
   1 -11 -11    0.71    0.97
   1  11 -11    0.85    0.98
  -1  11  10  138.14    6.26
   1 -11 -10  135.43    6.84
   1  11 -10  131.60    6.53
  -1  11   9    0.31    0.81
   1 -11  -9    0.82    0.85
   1  11  -9    0.58    0.82
  -1  11   8  174.92    6.67
   1 -11  -8  186.27    7.40
   1  11  -8  176.82    7.07
  -1  11   7   13.65    1.93
   1 -11  -7   13.66    2.07
   1  11  -7   16.34    2.26
  -1  11   6  252.79    7.64
   1 -11  -6  237.90    7.71
   1  11  -6  248.70    7.86
  -1  11   5   12.24    1.85
   1 -11  -5   13.01    1.83
   1  11  -5   14.21    1.94
  -1  11   4  638.73   11.74
   1 -11  -4  603.45   11.34
   1  11  -4  634.63   11.76
  -1  11   3    0.17    0.65
   1 -11  -3    2.85    0.94
   1  11  -3    1.94    0.98
  -1 -11   2  980.78    9.58
  -1  11   2 1013.10   14.56
   1 -11  -2  963.05   13.35
   1  11  -2 1040.34   14.20
  -1 -11   1    1.31    0.53
  -1  11   1    1.12    0.82
   1 -11  -1    0.76    0.60
   1  11  -1    0.15    0.52
  -1 -11   0  761.75    9.83
  -1  11   0  790.26   12.93
   1 -11   0  744.56   11.12
   1  11   0  790.52   11.80
  -1 -11  -1    2.23    0.78
  -1  11  -1    2.69    1.05
   1 -11   1    1.62    0.69
   1  11   1    3.90    1.01
  -1 -11  -2  332.59    7.45
  -1  11  -2  329.01    8.54
   1 -11   2  320.73    7.11
   1  11   2  343.11    7.56
  -1 -11  -3    3.53    1.14
  -1  11  -3    4.24    1.23
   1 -11   3    1.94    0.76
   1  11   3    4.32    1.03
  -1 -11  -4  120.11    5.06
  -1  11  -4  119.69    5.35
   1 -11   4  118.57    4.34
   1  11   4  123.57    4.53
  -1 -11  -5    6.99    1.52
  -1  11  -5    9.28    1.69
  -1  11  -5    8.82    1.30
   1  11   5    8.55    1.28
  -1 -11  -6  295.20    8.71
  -1  11  -6  281.40    8.60
  -1  11  -6  296.48    7.10
   1  11   6  290.51    7.11
  -1 -11  -7    0.75    0.85
  -1  11  -7    0.26    0.70
  -1  11  -7    0.87    0.70
   1  11   7    0.40    0.54
  -1 -11  -8  386.97   10.84
  -1  11  -8  381.38   10.57
  -1  11  -8  417.71    8.98
   1  11   8  402.79    8.76
  -1 -11  -9    0.01    0.86
  -1  11  -9   -0.01    0.84
  -1  11  -9   -0.17    0.59
   1  11   9   -0.57    0.48
  -1 -11 -10  433.30   12.39
  -1  11 -10  437.66   12.02
  -1  11 -10  461.14   10.14
   1  11  10  440.66    9.71
  -1 -11 -11    0.71    1.04
  -1  11 -11   -0.02    0.92
  -1  11 -11    0.80    0.83
   1  11  11   -0.94    0.74
  -1 -11 -12  243.24   10.03
  -1  11 -12  255.86    9.74
  -1  11 -12  260.07    8.21
  -1 -11 -13    8.53    2.43
  -1  11 -13   10.46    2.60
  -1  11 -13   12.30    1.96
  -1 -11 -14   90.81    6.62
  -1  11 -14   97.36    6.40
  -1 -11 -15    2.36    1.65
  -1  11 -15    2.17    1.42
  -1 -11 -16   41.73    4.82
  -1  11 -16   42.81    4.54
  -1  12  17   16.30    2.87
   1 -12 -17    9.75    2.27
   1 -12 -17   14.25    2.90
   1  12 -17   14.65    3.30
  -1  12  16   13.14    2.76
   1 -12 -16   11.73    2.50
   1 -12 -16   13.66    2.68
   1  12 -16   10.60    2.69
  -1  12  15   74.23    5.48
   1 -12 -15   72.75    5.99
   1  12 -15   71.97    5.91
  -1  12  14   73.43    5.34
   1 -12 -14   71.41    5.90
   1  12 -14   76.84    5.93
  -1  12  13  138.84    6.94
   1 -12 -13  144.87    7.99
   1  12 -13  129.80    7.37
  -1  12  12   97.77    5.68
   1 -12 -12   85.44    5.97
   1  12 -12   85.52    5.80
  -1  12  11  100.66    5.68
   1 -12 -11   95.65    6.11
   1  12 -11  104.67    6.24
  -1  12  10   49.04    3.92
   1 -12 -10   40.07    3.91
   1  12 -10   43.91    3.94
  -1  12   9   72.37    4.58
   1 -12  -9   63.57    4.64
   1  12  -9   69.21    4.75
  -1  12   8    9.24    1.82
   1 -12  -8    7.85    1.77
   1  12  -8    8.23    1.82
  -1  12   7   10.50    1.86
   1 -12  -7    8.17    1.73
   1  12  -7    7.42    1.74
  -1  12   6   10.06    1.76
   1 -12  -6    7.41    1.61
   1  12  -6   11.86    2.02
  -1  12   5  139.72    5.83
   1 -12  -5  136.64    5.82
   1  12  -5  143.83    6.06
  -1  12   4    2.03    1.01
   1 -12  -4    1.16    0.77
   1  12  -4    1.60    0.97
  -1 -12   3  477.77    6.65
  -1  12   3  477.34   10.52
   1 -12  -3  461.64    9.92
   1  12  -3  470.96   10.28
  -1 -12   2    2.87    0.69
  -1  12   2    1.86    1.04
   1 -12  -2    3.30    1.04
   1  12  -2    2.53    1.07
  -1 -12   1  799.58    9.87
  -1  12   1  811.81   13.66
   1 -12  -1  787.87   12.21
   1  12  -1  808.98   12.84
  -1 -12   0  123.05    4.16
  -1  12   0  121.51    5.39
   1 -12   0  124.18    4.77
   1  12   0  123.29    4.94
  -1 -12  -1  180.27    5.37
  -1  12  -1  179.46    6.54
   1 -12   1  168.25    5.43
   1  12   1  185.34    5.95
  -1 -12  -2   21.89    2.04
  -1  12  -2   20.29    2.36
   1 -12   2   21.22    1.95
   1  12   2   21.16    2.03
  -1 -12  -3   12.92    1.70
  -1  12  -3   15.04    2.13
   1 -12   3   14.26    1.59
   1  12   3   14.71    1.71
  -1 -12  -4   17.77    2.08
  -1  12  -4   15.18    2.14
   1 -12   4   19.41    1.84
   1  12   4   16.61    1.83
  -1 -12  -5    6.48    1.47
  -1  12  -5   10.47    1.89
  -1  12  -5    6.71    1.17
   1  12   5    9.63    1.41
  -1 -12  -6   24.35    2.73
  -1  12  -6   27.41    2.88
  -1  12  -6   28.73    2.30
   1  12   6   30.36    2.47
  -1 -12  -7  202.52    7.75
  -1  12  -7  203.14    7.79
  -1  12  -7  220.96    6.44
   1  12   7  219.38    6.60
  -1 -12  -8   28.08    3.20
  -1  12  -8   34.18    3.45
  -1  12  -8   38.50    2.85
   1  12   8   32.70    2.70
  -1 -12  -9  236.05    9.06
  -1  12  -9  228.32    8.74
  -1  12  -9  244.30    7.19
   1  12   9  243.80    7.30
  -1 -12 -10   63.99    5.01
  -1  12 -10   68.41    5.09
  -1  12 -10   68.23    3.95
   1  12  10   69.86    4.05
  -1 -12 -11  260.39   10.19
  -1  12 -11  271.84   10.06
  -1  12 -11  279.78    8.21
   1  12  11  259.31    8.03
  -1 -12 -12   10.77    2.55
  -1  12 -12    8.96    2.37
  -1  12 -12    7.41    1.60
  -1 -12 -13   60.41    5.37
  -1  12 -13   64.04    5.26
  -1 -12 -14   -0.04    1.11
  -1  12 -14   -0.11    1.07
  -1 -12 -15   13.19    3.03
  -1  12 -15   11.81    2.72
  -1 -12 -16    0.69    1.16
  -1  12 -16   -0.88    1.12
  -1  13  16    0.15    1.19
   1 -13 -16    0.87    1.06
   1  13 -16    0.91    1.53
  -1  13  15   90.43    6.04
   1 -13 -15   92.59    6.94
   1  13 -15   78.13    6.22
  -1  13  14    1.86    1.37
   1 -13 -14    3.87    1.95
   1  13 -14    1.87    1.55
  -1  13  13  152.22    7.45
   1 -13 -13  137.80    7.93
   1  13 -13  152.57    8.18
  -1  13  12    2.87    1.55
   1 -13 -12    2.96    1.65
   1  13 -12    1.74    1.39
  -1  13  11    8.57    2.04
   1 -13 -11    7.30    2.03
   1  13 -11   11.59    2.31
  -1  13  10   15.32    2.39
   1 -13 -10   15.17    2.60
   1  13 -10   16.69    2.59
  -1  13   9    1.44    1.05
   1 -13  -9    0.47    0.94
   1  13  -9    0.21    0.81
  -1  13   8   19.40    2.50
   1 -13  -8   17.46    2.53
   1  13  -8   21.60    2.78
  -1  13   7    5.95    1.55
   1 -13  -7    4.66    1.49
   1  13  -7    6.07    1.63
  -1  13   6   -0.20    0.61
   1 -13  -6    0.16    0.63
   1  13  -6   -0.26    0.58
  -1  13   5   69.22    4.29
   1 -13  -5   75.21    4.47
   1  13  -5   70.14    4.46
  -1  13   4    3.49    1.30
   1 -13  -4    2.85    1.20
   1  13  -4    5.39    1.46
  -1  13   3  159.91    6.40
   1 -13  -3  146.22    5.82
   1  13  -3  155.33    6.22
  -1 -13   2   33.69    2.03
  -1  13   2   36.76    3.21
   1 -13  -2   29.51    2.61
   1  13  -2   30.72    2.78
  -1 -13   1   22.16    1.78
  -1  13   1   20.54    2.55
   1 -13  -1   19.88    2.11
   1  13  -1   19.32    2.28
  -1 -13   0    6.75    1.14
  -1  13   0    5.07    1.61
   1 -13   0    6.20    1.25
   1  13   0    7.17    1.46
  -1 -13  -1   11.83    1.55
  -1  13  -1   13.88    2.15
   1 -13   1   13.59    1.69
   1  13   1   12.57    1.77
  -1 -13  -2    7.56    1.33
  -1  13  -2    6.29    1.69
   1 -13   2    5.65    1.18
   1  13   2    8.19    1.42
  -1 -13  -3   14.68    1.89
  -1  13  -3   11.33    2.06
   1 -13   3   11.93    1.55
   1  13   3   11.96    1.64
  -1 -13  -4   19.24    2.23
  -1  13  -4   19.57    2.49
   1 -13   4   17.84    1.84
   1  13   4   20.20    2.09
  -1 -13  -5    0.68    0.75
  -1  13  -5    0.07    0.62
  -1  13  -5    0.98    0.56
   1  13   5    0.42    0.58
  -1 -13  -6   48.25    3.80
  -1  13  -6   50.76    4.03
  -1  13  -6   56.38    3.25
   1  13   6   54.17    3.42
  -1 -13  -7    7.02    1.87
  -1  13  -7    6.87    1.85
  -1  13  -7    9.34    1.47
   1  13   7    6.61    1.38
  -1 -13  -8    1.46    1.17
  -1  13  -8    1.92    1.35
  -1  13  -8    2.00    0.85
   1  13   8    2.61    1.08
  -1 -13  -9   19.33    2.90
  -1  13  -9   29.56    3.47
  -1  13  -9   25.98    2.49
   1  13   9   27.55    2.67
  -1 -13 -10    0.08    0.99
  -1  13 -10   -0.41    0.83
  -1  13 -10    1.85    0.94
   1  13  10    0.24    0.79
  -1 -13 -11   55.47    4.97
  -1  13 -11   61.04    5.07
  -1 -13 -12   -0.05    1.01
  -1  13 -12   -0.59    1.07
  -1 -13 -13   19.10    3.39
  -1  13 -13   17.40    2.99
  -1 -13 -14    0.12    0.97
  -1  13 -14    0.70    1.19
  -1 -13 -15   -0.29    0.89
  -1  13 -15   -0.43    0.87
  -1  14  16    2.57    1.55
   1 -14 -16    3.97    2.02
   1  14 -16    3.45    1.84
  -1  14  15   38.60    4.19
   1 -14 -15   40.56    4.76
   1  14 -15   40.31    4.73
  -1  14  14   32.79    3.83
   1 -14 -14   34.41    4.29
   1  14 -14   34.89    4.28
  -1  14  13   48.83    4.33
   1 -14 -13   47.46    4.90
   1  14 -13   49.36    4.84
  -1  14  12   54.85    4.56
   1 -14 -12   52.73    4.93
   1  14 -12   51.72    4.90
  -1  14  11   34.54    3.54
   1 -14 -11   32.34    3.87
   1  14 -11   29.72    3.62
  -1  14  10   35.23    3.50
   1 -14 -10   30.52    3.60
   1  14 -10   35.74    3.80
  -1  14   9    1.54    1.06
   1 -14  -9    0.94    0.99
   1  14  -9    0.75    0.90
  -1  14   8   44.01    3.76
   1 -14  -8   44.97    4.03
   1  14  -8   41.60    3.90
  -1  14   7    5.84    1.66
   1 -14  -7    5.60    1.70
   1  14  -7    5.96    1.57
  -1  14   6   13.34    2.15
   1 -14  -6   12.67    2.14
   1  14  -6   16.12    2.42
  -1  14   5   31.70    3.12
   1 -14  -5   34.54    3.19
   1  14  -5   34.68    3.26
  -1  14   4    1.48    1.01
   1 -14  -4    2.60    1.12
   1  14  -4    3.36    1.39
  -1 -14   3  452.81    7.29
  -1  14   3  498.43   11.67
   1 -14  -3  468.80   10.73
   1  14  -3  478.19   11.29
  -1 -14   2   31.69    2.10
  -1  14   2   35.06    3.35
   1 -14  -2   33.04    2.85
   1  14  -2   33.20    3.09
  -1 -14   1  834.13   11.11
  -1  14   1  843.58   15.16
   1 -14  -1  798.10   13.24
   1  14  -1  847.90   14.42
  -1 -14   0    2.06    0.84
  -1  14   0    4.97    1.70
   1 -14   0    0.80    0.85
   1  14   0    4.70    1.32
  -1 -14  -1  123.58    4.80
  -1  14  -1  120.89    5.89
   1 -14   1  115.42    4.86
   1  14   1  126.03    5.46
  -1 -14  -2    5.71    1.25
  -1  14  -2    7.07    1.75
   1 -14   2    7.48    1.38
   1  14   2    6.28    1.42
  -1 -14  -3    0.07    0.42
  -1  14  -3   -0.09    0.69
   1 -14   3   -0.26    0.47
   1  14   3    0.04    0.50
  -1 -14  -4    0.60    0.69
  -1  14  -4    0.62    0.83
   1 -14   4    0.94    0.61
   1  14   4    1.32    0.79
  -1 -14  -5    0.80    0.85
  -1  14  -5    1.16    0.99
  -1  14  -5    0.34    0.62
   1  14   5    0.14    0.60
  -1 -14  -6    3.14    1.36
  -1  14  -6    3.17    1.36
  -1  14  -6    4.16    1.27
   1  14   6    3.84    1.23
  -1 -14  -7   37.90    3.64
  -1  14  -7   39.33    3.79
  -1  14  -7   39.19    2.89
   1  14   7   41.69    3.13
  -1 -14  -8    2.96    1.49
  -1  14  -8    2.14    1.35
  -1  14  -8    4.21    1.24
   1  14   8    3.27    1.14
  -1 -14  -9  132.23    7.05
  -1  14  -9  127.45    6.98
  -1  14  -9  145.21    5.68
   1  14   9  138.12    5.86
  -1 -14 -10   28.19    3.61
  -1  14 -10   31.19    3.79
   1  14  10   27.08    2.87
  -1 -14 -11  132.70    7.59
  -1  14 -11  129.87    7.44
  -1 -14 -12    6.84    2.21
  -1  14 -12    9.74    2.53
  -1 -14 -13   35.30    4.37
  -1  14 -13   31.09    3.88
  -1 -14 -14    1.06    1.15
  -1  14 -14    1.02    1.36
  -1 -14 -15    0.72    1.27
  -1  14 -15   -0.26    1.19
  -1  15  15    1.76    1.38
   1 -15 -15    1.79    1.47
   1  15 -15    1.57    1.45
  -1  15  14   39.30    4.16
   1 -15 -14   34.62    4.38
   1  15 -14   37.53    4.38
  -1  15  13   -0.73    1.00
   1 -15 -13   -0.51    0.66
   1  15 -13    0.76    1.30
  -1  15  12   98.58    6.09
   1 -15 -12   96.97    6.71
   1  15 -12   88.51    6.39
  -1  15  11   -1.11    0.66
   1 -15 -11   -0.08    0.95
   1  15 -11    0.04    0.85
  -1  15  10  117.55    6.42
   1 -15 -10  109.74    6.73
   1  15 -10  112.95    6.77
  -1  15   9   27.42    3.17
   1 -15  -9   31.67    3.59
   1  15  -9   31.51    3.57
  -1  15   8  175.73    7.54
   1 -15  -8  161.58    7.64
   1  15  -8  172.96    7.92
  -1  15   7   49.14    3.99
   1 -15  -7   47.95    4.12
   1  15  -7   47.85    4.15
  -1  15   6  227.55    8.37
   1 -15  -6  224.08    8.42
   1  15  -6  228.81    8.66
  -1  15   5    0.37    0.81
   1 -15  -5    1.25    0.95
   1  15  -5    1.23    0.96
  -1  15   4  131.37    6.30
   1 -15  -4  126.87    5.96
   1  15  -4  122.30    6.12
  -1 -15   3   21.48    1.73
  -1  15   3   28.27    3.12
   1 -15  -3   21.72    2.50
   1  15  -3   25.94    2.97
  -1 -15   2  680.39    9.91
  -1  15   2  689.07   14.21
   1 -15  -2  665.19   12.83
   1  15  -2  687.09   13.78
  -1 -15   1   11.81    1.49
  -1  15   1   12.14    2.31
   1 -15  -1    9.39    1.73
   1  15  -1   10.71    2.03
  -1 -15   0  423.98    8.71
  -1  15   0  439.56   11.45
   1 -15   0  422.50    9.75
   1  15   0  445.79   10.75
  -1 -15  -1   40.19    2.88
  -1  15  -1   42.46    3.77
   1 -15   1   38.18    2.97
   1  15   1   41.50    3.33
  -1 -15  -2  109.99    4.93
  -1  15  -2  112.36    5.93
   1 -15   2  111.71    4.88
   1  15   2  119.68    5.52
  -1 -15  -3    0.56    0.64
  -1  15  -3    2.68    1.34
   1 -15   3    0.99    0.74
   1  15   3    1.20    0.84
  -1 -15  -4  284.67    8.66
  -1  15  -4  286.13    9.70
   1 -15   4  283.76    7.65
   1  15   4  301.13    8.61
  -1 -15  -5   15.96    2.36
  -1  15  -5   14.56    2.46
  -1  15  -5   14.56    1.85
   1  15   5   17.46    2.19
  -1 -15  -6  234.91    8.57
  -1  15  -6  231.41    9.02
  -1  15  -6  234.92    7.00
   1  15   6  230.24    7.60
  -1 -15  -7   -0.17    0.70
  -1  15  -7    0.97    1.12
  -1  15  -7   -0.10    0.54
   1  15   7   -0.97    0.45
  -1 -15  -8  174.88    7.99
  -1  15  -8  175.64    8.21
  -1  15  -8  192.62    6.59
   1  15   8  180.51    6.84
  -1 -15  -9    4.93    1.92
  -1  15  -9    6.90    2.17
   1  15   9    5.25    1.56
  -1 -15 -10  156.00    8.11
  -1  15 -10  165.36    8.36
  -1 -15 -11    0.81    1.16
  -1  15 -11    2.54    1.46
  -1 -15 -12   51.79    5.07
  -1  15 -12   49.98    4.92
  -1 -15 -13    0.66    1.06
  -1  15 -13    1.91    1.58
  -1 -15 -14   37.00    4.50
  -1  15 -14   35.15    4.44
  -1  16  14   16.59    3.01
   1 -16 -14   19.14    3.45
   1  16 -14   22.46    3.70
  -1  16  13   47.75    4.45
   1 -16 -13   46.42    4.95
   1  16 -13   45.27    4.89
  -1  16  12   12.23    2.67
   1 -16 -12   12.65    2.79
   1  16 -12   12.83    2.77
  -1  16  11  103.60    6.30
   1 -16 -11  105.83    6.97
   1  16 -11  105.27    6.95
  -1  16  10    1.33    1.15
   1 -16 -10    0.92    1.15
   1  16 -10    0.07    0.89
  -1  16   9  112.76    6.36
   1 -16  -9  111.93    6.74
   1  16  -9  105.82    6.61
  -1  16   8    6.19    1.88
   1 -16  -8    4.24    1.63
   1  16  -8    5.90    1.85
  -1  16   7  167.55    7.52
   1 -16  -7  172.67    7.84
   1  16  -7  174.78    8.02
  -1  16   6   10.83    2.20
   1 -16  -6    7.07    1.80
   1  16  -6   11.78    2.38
  -1  16   5  114.37    6.09
   1 -16  -5  116.63    6.08
   1  16  -5  116.40    6.29
  -1  16   4   18.49    2.58
   1 -16  -4   19.60    2.54
   1  16  -4   21.64    2.79
  -1  16   3   85.20    5.24
   1 -16  -3   80.37    4.79
   1  16  -3   84.83    5.18
  -1 -16   2    6.52    1.16
  -1  16   2    6.76    1.79
   1 -16  -2    6.71    1.56
   1  16  -2    7.66    1.90
  -1 -16   1  436.55    8.73
  -1  16   1  415.94   11.51
   1 -16  -1  440.27   10.52
   1  16  -1  443.05   11.34
  -1 -16   0   64.85    3.53
  -1  16   0   67.34    4.83
   1 -16   0   61.53    3.89
   1  16   0   66.18    4.39
  -1 -16  -1  145.03    5.57
  -1  16  -1  137.39    6.73
   1 -16   1  143.16    5.77
   1  16   1  157.05    6.62
  -1 -16  -2   17.90    2.20
  -1  16  -2   21.25    2.90
   1 -16   2   16.92    2.07
   1  16   2   20.59    2.57
  -1 -16  -3  338.55    9.29
  -1  16  -3  324.43   10.52
   1 -16   3  336.84    8.63
   1  16   3  337.06    9.55
  -1 -16  -4    3.94    1.47
  -1  16  -4    1.45    1.29
   1 -16   4    3.27    1.17
   1  16   4    3.43    1.31
  -1 -16  -5  286.47    9.30
  -1  16  -5  286.01    7.91
   1  16   5  294.77    8.90
  -1 -16  -6    3.23    1.55
  -1  16  -6    3.32    1.54
  -1  16  -6    4.92    1.26
   1  16   6    4.42    1.42
  -1 -16  -7   89.11    5.66
  -1  16  -7  100.21    6.33
   1  16   7  106.54    5.42
  -1 -16  -8    0.15    0.82
  -1  16  -8    0.68    1.17
   1  16   8    0.35    0.68
  -1 -16  -9   84.26    5.92
  -1  16  -9   89.21    6.27
   1  16   9   87.05    5.69
  -1 -16 -10   14.21    2.67
  -1  16 -10   19.06    3.24
  -1 -16 -11   46.91    4.73
  -1  16 -11   37.68    4.32
  -1 -16 -12    7.57    2.31
  -1  16 -12    2.80    1.87
  -1 -16 -13   50.34    5.23
  -1  16 -13   45.80    4.96
  -1  17  13   15.91    3.02
   1 -17 -13   14.51    3.07
   1  17 -13   15.04    3.24
  -1  17  12    0.70    1.23
   1 -17 -12    0.70    1.21
   1  17 -12    2.26    1.59
  -1  17  11   15.38    2.69
   1 -17 -11   14.59    2.87
   1  17 -11   15.48    2.93
  -1  17  10   16.35    2.87
   1 -17 -10   13.97    2.86
   1  17 -10   12.69    2.76
  -1  17   9   18.19    2.74
   1 -17  -9   17.35    3.03
   1  17  -9   16.43    2.93
  -1  17   8   53.72    4.53
   1 -17  -8   54.61    4.77
   1  17  -8   50.89    4.68
  -1  17   7   46.98    4.21
   1 -17  -7   44.07    4.18
   1  17  -7   48.59    4.47
  -1  17   6   72.45    5.08
   1 -17  -6   71.34    5.08
   1  17  -6   76.78    5.38
  -1  17   5   54.45    4.42
   1 -17  -5   59.76    4.54
   1  17  -5   56.15    4.54
  -1  17   4    2.52    1.27
   1 -17  -4    1.95    1.11
   1  17  -4    2.25    1.24
  -1  17   3    2.59    1.32
   1 -17  -3    1.95    1.04
   1  17  -3    2.92    1.26
  -1  17   2    0.17    0.77
   1 -17  -2    1.41    0.92
   1  17  -2    2.23    1.18
  -1 -17   1    4.23    1.03
  -1  17   1    3.59    1.47
   1 -17  -1    2.77    1.10
   1  17  -1    1.42    0.99
  -1 -17   0    7.97    1.47
  -1  17   0   11.70    2.30
   1 -17   0    9.62    1.71
   1  17   0    6.78    1.71
  -1 -17  -1    0.19    0.59
  -1  17  -1    1.34    1.08
   1 -17   1    0.69    0.67
   1  17   1    0.74    0.90
  -1 -17  -2   48.54    3.52
  -1  17  -2   52.88    4.45
   1 -17   2   49.91    3.50
   1  17   2   54.35    4.12
  -1 -17  -3    8.77    1.80
  -1  17  -3   12.21    2.53
   1 -17   3    6.98    1.53
   1  17   3    9.66    2.00
  -1 -17  -4  152.23    6.72
  -1  17  -4  146.20    7.47
   1 -17   4  153.89    5.97
   1  17   4  161.40    6.87
  -1 -17  -5    0.58    0.88
  -1  17  -5    0.61    1.11
  -1  17  -5    0.44    0.61
   1  17   5    0.65    0.71
  -1 -17  -6   39.79    3.81
  -1  17  -6   39.94    4.21
   1  17   6   42.05    3.53
  -1 -17  -7    6.52    1.93
  -1  17  -7    5.96    2.11
   1  17   7    5.77    1.62
  -1 -17  -8    1.21    1.05
  -1  17  -8    1.46    1.35
   1  17   8    1.62    1.04
  -1 -17  -9    0.63    0.98
  -1  17  -9    1.04    1.19
  -1 -17 -10    0.10    0.78
  -1  17 -10   -0.06    0.90
  -1 -17 -11    2.16    1.44
  -1  17 -11    2.98    1.63
  -1 -17 -12    6.41    2.31
  -1  17 -12    5.50    2.28
  -1  18  13    3.25    1.63
   1  18 -13    4.30    2.03
  -1  18  12   23.95    3.47
   1 -18 -12   18.08    3.40
   1  18 -12   17.53    3.20
  -1  18  11   35.59    4.00
   1 -18 -11   24.92    3.64
   1  18 -11   30.14    3.94
  -1  18  10   52.50    4.68
   1 -18 -10   58.22    5.31
   1  18 -10   51.87    5.02
  -1  18   9   33.26    3.77
   1 -18  -9   30.23    3.79
   1  18  -9   34.92    4.14
  -1  18   8   44.68    4.25
   1 -18  -8   39.36    4.22
   1  18  -8   44.41    4.54
  -1  18   7   23.87    3.15
   1 -18  -7   18.67    2.92
   1  18  -7   25.38    3.45
  -1  18   6   35.86    3.76
   1 -18  -6   31.36    3.61
   1  18  -6   35.30    3.86
  -1  18   5   12.84    2.44
   1 -18  -5   14.27    2.43
   1  18  -5   12.94    2.41
  -1  18   4    1.74    1.17
   1 -18  -4    1.72    1.08
   1  18  -4    2.52    1.17
  -1  18   3    5.78    1.68
   1 -18  -3    4.39    1.60
   1  18  -3    4.35    1.69
  -1  18   2    0.03    0.69
   1 -18  -2    0.73    0.77
   1  18  -2   -0.14    0.57
  -1  18   1    2.30    1.30
   1 -18  -1    1.08    0.73
   1  18  -1    2.04    0.94
  -1  18   0    6.26    1.79
   1 -18   0    4.14    1.40
   1  18   0    5.34    1.73
  -1 -18  -1   15.86    2.09
  -1  18  -1   19.66    2.92
   1 -18   1   20.54    2.36
   1  18   1   17.50    2.52
  -1 -18  -2    9.77    1.81
  -1  18  -2   11.53    2.27
   1 -18   2    9.67    1.75
   1  18   2   10.25    1.94
  -1 -18  -3   33.54    3.24
  -1  18  -3   39.95    4.11
   1 -18   3   38.08    3.14
   1  18   3   39.11    3.58
  -1 -18  -4    0.00    0.69
  -1  18  -4    0.41    1.03
   1  18   4    3.02    1.35
  -1 -18  -5   36.22    3.62
  -1  18  -5   42.10    4.42
   1  18   5   42.93    3.72
  -1 -18  -6    2.19    1.23
  -1  18  -6    1.80    1.58
   1  18   6    2.17    1.07
  -1 -18  -7   47.01    4.33
  -1  18  -7   48.21    4.82
   1  18   7   47.04    3.80
  -1 -18  -8    5.79    1.87
  -1  18  -8    3.62    1.95
  -1 -18  -9   13.74    2.68
  -1  18  -9   15.52    2.96
  -1 -18 -10   -0.27    0.83
  -1  18 -10    0.52    1.01
  -1 -18 -11   -0.02    1.18
  -1  18 -11    0.09    1.13
  -1  19  11    6.28    2.25
   1 -19 -11    3.64    1.77
   1  19 -11    3.08    1.72
  -1  19  10  107.53    6.84
   1 -19 -10  101.26    7.02
   1  19 -10   99.24    7.04
  -1  19   9    2.07    1.41
   1 -19  -9    2.49    1.44
   1  19  -9    6.40    2.33
  -1  19   8  158.61    8.09
   1 -19  -8  157.80    8.32
   1  19  -8  161.80    8.66
  -1  19   7    3.57    1.79
   1 -19  -7    2.82    1.43
   1  19  -7    2.27    1.36
  -1  19   6  175.24    8.39
   1 -19  -6  178.14    8.36
   1  19  -6  167.00    8.46
  -1  19   5    2.58    1.51
   1 -19  -5    1.69    1.28
   1  19  -5    3.34    1.54
  -1  19   4   64.94    5.12
   1 -19  -4   68.41    4.92
   1  19  -4   59.47    4.85
  -1  19   3    0.02    0.92
   1 -19  -3   -0.20    0.73
   1  19  -3   -1.19    0.64
  -1  19   2    7.83    2.05
   1 -19  -2    5.18    1.58
   1  19  -2    6.83    1.78
  -1  19   1    9.48    2.15
   1 -19  -1    7.95    1.64
   1  19  -1    8.32    1.94
  -1  19   0   48.13    4.39
   1 -19   0   44.10    3.59
   1  19   0   47.33    4.14
  -1  19  -1   11.55    2.37
   1 -19   1    8.57    1.76
   1  19   1   14.56    2.47
  -1 -19  -2  257.20    8.46
  -1  19  -2  264.38   10.39
   1 -19   2  259.92    8.37
   1  19   2  255.26    9.37
  -1 -19  -3   -0.14    0.77
  -1  19  -3    0.57    1.29
   1  19   3   -0.16    0.80
  -1 -19  -4  309.89   10.04
  -1  19  -4  297.30   11.32
   1  19   4  311.47   10.28
  -1 -19  -5    0.84    1.04
  -1  19  -5    1.18    1.32
   1  19   5    1.17    0.89
  -1 -19  -6  187.94    8.38
  -1  19  -6  180.45    9.06
   1  19   6  185.55    7.89
  -1 -19  -7    0.77    0.99
  -1  19  -7    2.12    1.58
   1  19   7   -0.01    0.73
  -1 -19  -8   59.50    5.12
  -1  19  -8   57.38    5.44
  -1 -19  -9    0.74    1.13
  -1  19  -9    1.67    1.37
  -1 -19 -10   13.61    2.82
  -1  19 -10   11.87    3.00
  -1  20  10    6.13    2.22
   1 -20 -10    6.76    2.22
   1  20 -10    8.70    2.61
  -1  20   9   99.20    6.69
   1 -20  -9  103.55    7.06
   1  20  -9  100.29    7.24
  -1  20   8   17.36    3.03
   1 -20  -8   11.99    2.69
   1  20  -8   13.28    2.98
  -1  20   7   92.86    6.37
   1 -20  -7   96.62    6.52
   1  20  -7   92.13    6.67
  -1  20   6   -0.99    1.01
   1 -20  -6    1.10    0.96
   1  20  -6    1.48    1.25
  -1  20   5  166.08    8.36
   1 -20  -5  173.89    8.25
   1  20  -5  171.07    8.62
  -1  20   4    0.57    1.26
   1 -20  -4   -0.11    0.92
   1  20  -4    3.00    1.64
  -1  20   3  116.36    7.01
   1 -20  -3  115.51    6.36
   1  20  -3  114.14    6.83
  -1  20   2    2.55    1.43
   1 -20  -2    1.25    0.94
   1  20  -2    2.08    1.29
  -1  20   1   94.58    6.34
   1 -20  -1   78.13    5.03
   1  20  -1   96.29    6.14
  -1  20   0    3.05    1.58
   1 -20   0    2.22    1.24
   1  20   0    2.17    1.27
  -1  20  -1  202.07    9.34
   1 -20   1  187.43    7.57
   1  20   1  206.78    8.77
  -1  20  -2   -0.23    1.02
   1  20   2    0.02    0.80
  -1 -20  -3  192.78    8.13
  -1  20  -3  187.01    9.15
   1  20   3  188.84    8.26
  -1 -20  -4    1.71    1.12
  -1  20  -4    1.70    1.32
   1  20   4    1.77    1.13
  -1 -20  -5  127.11    6.84
  -1  20  -5  127.69    7.82
   1  20   5  128.66    6.82
  -1 -20  -6    2.46    1.23
  -1  20  -6    1.88    1.65
   1  20   6    2.09    1.26
  -1 -20  -7   89.93    6.13
  -1  20  -7   96.28    7.00
  -1 -20  -8    1.70    1.34
  -1  20  -8    0.67    1.31
  -1 -20  -9   45.77    4.75
  -1  20  -9   47.84    5.12
  -1  21   9   32.49    3.94
   1 -21  -9   25.81    3.70
   1  21  -9   24.33    3.72
  -1  21   8   35.56    4.22
   1 -21  -8   28.15    3.84
   1  21  -8   29.99    4.14
  -1  21   7   16.59    3.16
   1 -21  -7   14.20    2.80
   1  21  -7   13.40    2.92
  -1  21   6   23.96    3.39
   1 -21  -6   19.19    3.06
   1  21  -6   23.94    3.52
  -1  21   5    0.05    0.95
   1 -21  -5    0.73    1.08
   1  21  -5   -0.18    0.98
  -1  21   4  100.86    6.71
   1 -21  -4   99.18    6.27
   1  21  -4  104.03    6.87
  -1  21   3    0.77    1.28
   1 -21  -3    1.24    1.23
   1  21  -3    1.64    1.20
  -1  21   2   97.59    6.70
   1 -21  -2   89.93    5.64
   1  21  -2  100.49    6.57
  -1  21   1    1.43    1.13
   1 -21  -1    0.37    0.79
   1  21  -1   -0.11    0.99
  -1  21   0   92.60    6.50
   1  21   0   79.14    5.71
  -1  21  -1    2.79    1.60
   1  21   1    1.77    1.25
  -1  21  -2   42.23    4.64
   1  21   2   45.29    4.28
  -1  21  -3    3.22    1.69
   1  21   3    3.46    1.52
  -1  21  -4    7.78    2.58
   1  21   4    6.85    2.03
  -1 -21  -5    1.64    1.28
  -1  21  -5    4.41    1.97
   1  21   5    5.40    1.82
  -1 -21  -6   25.96    3.32
  -1  21  -6   21.23    3.67
   1  21   6   27.76    3.67
  -1 -21  -7    1.62    1.07
  -1  21  -7    2.00    1.59
  -1 -21  -8   23.89    3.50
  -1  21  -8   21.08    3.72
  -1  22   7    7.03    2.19
   1 -22  -7    9.10    2.36
   1  22  -7    7.55    2.44
  -1  22   6    1.25    1.16
   1 -22  -6    4.98    1.93
   1  22  -6    4.73    1.88
  -1  22   5    2.44    1.43
   1 -22  -5   -0.22    0.92
   1  22  -5   -0.18    1.23
  -1  22   4    0.64    1.12
   1 -22  -4    0.26    0.87
   1  22  -4    0.21    1.20
  -1  22   3    6.10    2.21
   1 -22  -3    6.98    1.98
   1  22  -3    7.03    2.41
  -1  22   2   15.32    3.02
   1 -22  -2    8.84    2.04
   1  22  -2   13.24    2.62
  -1  22   1    9.40    2.59
   1  22  -1   12.41    2.51
  -1  22   0   10.67    2.66
   1  22   0    8.45    2.16
  -1  22  -1    0.06    1.11
   1  22   1   -0.15    1.13
  -1  22  -2   19.91    3.39
   1  22   2   16.99    2.87
  -1  22  -3   16.52    3.22
   1  22   3   25.16    3.35
  -1  22  -4    0.00    1.19
   1  22   4    2.34    1.11
  -1  22  -5    4.86    2.23
   1  22   5    8.76    1.89
  -1  22  -6    1.40    1.38
  -1  23   3    9.53    2.65
   1  23  -3   14.42    2.94
  -1  23   2   57.24    5.55
   1  23  -2   55.30    5.17
  -1  23   1    2.21    1.68
   1  23  -1    2.01    1.44
  -1  23   0   42.60    4.76
   1  23   0   45.41    4.71
  -1  23  -1   -0.51    1.01
   1  23   1    0.43    1.03
  -1  23  -2   39.17    4.73
   1  23   2   47.41    4.66
   2   0 -20    4.42    1.90
   2   0 -20    0.98    0.96
   2   0 -19    0.14    0.94
   2   0 -19   -0.29    0.71
   2   0 -18   55.21    5.01
   2   0 -18   64.29    5.02
   2   0 -17   -0.51    0.90
   2   0 -17    0.22    0.79
   2   0 -16  155.57    7.67
   2   0 -16  160.31    7.34
   2   0 -15   -0.68    0.80
   2   0 -15   -0.08    0.58
   2   0 -14  199.92    8.04
   2   0 -14  190.47    7.38
   2   0 -13   -0.36    0.50
   2   0 -13   -0.77    0.43
   2   0 -12   76.30    4.58
   2   0 -12   86.00    4.56
   2   0 -11    0.40    0.66
   2   0 -11   -0.36    0.37
   2   0 -10    4.07    1.10
   2   0 -10    3.42    0.98
   2   0  -9    0.00    0.40
   2   0  -9    0.21    0.35
   2   0  -8  189.32    5.95
   2   0  -8  172.77    4.96
   2   0  -7    0.29    0.46
   2   0  -7   -0.07    0.31
   2   0  -6  255.94    6.16
   2   0  -6  242.59    5.06
   2   0  -5    0.19    0.32
   2   0  -5    0.15    0.25
   2   0  -4 6215.74   26.44
   2   0  -4 6220.36   22.48
   2   0  -3    0.14    0.35
   2   0  -3    0.55    0.34
   2   0  -2 9089.32   26.90
   2   0  -2 9137.41   26.06
   2   0  -1    0.16    0.23
   2   0  -1   -0.15    0.28
  -2   0   0   97.88    2.26
  -2   0   0  101.44    2.98
   2   0   0  103.86    2.31
  -2   0  -1    0.24    0.18
  -2   0  -1   -0.30    0.20
  -2   0  -2    3.83    0.46
  -2   0  -3    0.64    0.25
  -2   0  -3   -0.07    0.31
  -2   0  -4   86.99    2.26
  -2   0  -4   76.16    3.34
  -2   0  -5    0.44    0.25
  -2   0  -5    0.06    0.40
  -2   0  -6  220.90    4.43
  -2   0  -6  213.19    6.25
  -2   0  -7   -0.27    0.25
  -2   0  -7   -0.54    0.49
  -2   0  -8 1442.43   13.36
  -2   0  -8 1435.10   17.94
  -2   0  -9    0.06    0.56
  -2   0  -9   -0.20    0.89
  -2   0 -10  979.08   12.61
  -2   0 -10  978.24   16.32
  -2   0 -11   -0.11    0.45
  -2   0 -11    0.79    1.01
  -2   0 -12  205.62    6.47
  -2   0 -12  199.99    8.11
  -2   0 -13    0.20    0.57
  -2   0 -13    1.00    0.93
  -2   0 -14   14.84    2.00
  -2   0 -14   13.59    2.43
  -2   0 -15    0.19    0.96
  -2   0 -16   28.16    3.71
  -2   0 -17   -0.65    0.76
  -2   0 -18   66.27    5.82
   2  -1 -20   11.92    2.79
   2  -1 -20   13.02    2.59
   2   1 -20   12.83    2.87
   2  -1 -19   11.48    2.65
   2  -1 -19   18.08    2.79
   2   1 -19   12.98    2.87
   2   1 -19   14.45    2.42
   2  -1 -18   41.59    4.40
   2  -1 -18   47.62    4.41
   2   1 -18   41.14    4.39
   2   1 -18   46.24    4.14
   2  -1 -17   35.39    3.89
   2  -1 -17   41.40    3.96
   2   1 -17   39.95    4.21
   2   1 -17   41.70    3.83
   2  -1 -16   95.84    6.06
   2  -1 -16   99.82    5.89
   2   1 -16  101.03    6.22
   2   1 -16   98.46    5.65
   2  -1 -15   13.21    2.56
   2  -1 -15   17.37    2.52
   2   1 -15   15.70    2.58
   2   1 -15   16.38    2.36
   2  -1 -14  111.36    6.02
   2  -1 -14  103.76    5.61
   2   1 -14  102.29    5.85
   2   1 -14  107.08    5.45
   2  -1 -13   18.48    2.48
   2  -1 -13   19.18    2.41
   2   1 -13   21.12    2.66
   2   1 -13   22.36    2.53
   2  -1 -12    1.17    0.89
   2  -1 -12    0.81    0.83
   2   1 -12    1.61    1.02
   2   1 -12    1.79    0.96
   2  -1 -11   34.54    2.99
   2  -1 -11   41.40    3.12
   2   1 -11   34.16    3.00
   2   1 -11   38.52    2.80
   2  -1 -10   35.35    2.89
   2  -1 -10   30.29    2.54
   2   1 -10   33.14    2.78
   2   1 -10   33.89    2.47
   2  -1  -9  199.37    6.42
   2  -1  -9  216.32    6.19
   2   1  -9  217.09    6.71
   2   1  -9  222.46    5.80
   2  -1  -8   59.41    3.37
   2  -1  -8   63.85    3.18
   2   1  -8   62.14    3.44
   2   1  -8   60.38    2.81
   2  -1  -7  691.57   10.79
   2  -1  -7  719.20    9.86
   2   1  -7  693.88   10.76
   2   1  -7  735.71    8.95
   2  -1  -6  214.49    5.06
   2   1  -6  209.15    5.57
   2   1  -6  209.40    4.39
   2  -1  -5  144.22    4.40
   2  -1  -5  142.58    3.87
   2   1  -5  142.48    3.36
   2  -1  -4  615.28    8.48
   2  -1  -4  638.27    7.75
   2   1  -4  627.27    8.35
   2   1  -4  662.91    6.74
   2  -1  -3 4286.22   20.81
   2  -1  -3 4355.16   19.48
   2   1  -3 4340.44   20.11
   2   1  -3 4345.76   16.67
   2  -1  -2  338.96    5.42
   2  -1  -2  339.70    5.37
   2   1  -2  341.14    5.10
   2   1  -2  346.78    4.76
  -2  -1   1 1248.96    9.42
   2  -1  -1 1252.65    9.57
   2  -1  -1 1183.41   10.11
   2   1  -1 1277.22    8.67
  -2  -1   0    0.35    0.30
  -2   1   0    0.44    0.29
  -2   1   0    0.45    0.36
   2  -1   0    0.18    0.28
   2   1   0    0.41    0.19
  -2  -1  -1   17.61    0.72
  -2  -1  -1   18.38    1.37
  -2   1  -1   18.48    1.08
  -2   1  -1   16.56    1.34
  -2  -1  -2    7.11    0.98
  -2   1  -2    5.63    0.64
  -2   1  -2    5.43    0.88
  -2  -1  -3 1095.96    5.69
  -2  -1  -3 1050.27   11.54
  -2   1  -3 1073.65    8.30
  -2   1  -3 1098.27   11.84
  -2  -1  -4   11.70    0.72
  -2  -1  -4   10.48    1.31
  -2   1  -4   11.43    0.96
  -2   1  -4   10.92    1.34
  -2  -1  -5   24.03    1.21
  -2  -1  -5   24.21    2.05
  -2   1  -5   23.86    1.47
  -2   1  -5   23.15    2.00
  -2  -1  -6   51.54    2.00
  -2  -1  -6   51.05    3.13
  -2   1  -6   46.37    2.19
  -2   1  -6   52.29    3.12
  -2  -1  -7  186.21    4.22
  -2  -1  -7  178.39    6.13
  -2   1  -7  182.07    4.64
  -2   1  -7  184.59    6.12
  -2  -1  -8   21.10    1.65
  -2  -1  -8   18.99    2.40
  -2   1  -8   23.18    1.85
  -2   1  -8   19.09    2.28
  -2  -1  -9  267.81    5.99
  -2  -1  -9  262.45    8.20
  -2   1  -9  266.83    6.42
  -2   1  -9  266.26    8.10
  -2  -1 -10   31.33    2.31
  -2  -1 -10   26.76    3.00
  -2   1 -10   35.91    2.57
  -2   1 -10   29.82    3.02
  -2  -1 -11  167.23    5.40
  -2  -1 -11  150.84    6.87
  -2   1 -11  177.74    5.87
  -2   1 -11  158.72    6.87
  -2  -1 -12    2.17    0.92
  -2  -1 -12    1.47    1.07
  -2   1 -12    2.12    0.99
  -2   1 -12    3.30    1.56
  -2  -1 -13   61.33    3.66
  -2  -1 -13   58.05    4.67
  -2   1 -13   61.78    3.85
  -2   1 -13   58.22    4.60
  -2  -1 -14    1.09    1.00
  -2   1 -14    1.07    0.84
  -2   1 -14    1.27    1.14
  -2  -1 -15   22.32    3.22
  -2   1 -15   20.71    3.14
  -2  -1 -16   -0.46    0.71
  -2   1 -16    0.73    1.02
  -2  -1 -17   59.31    5.44
  -2   1 -17   52.65    4.97
  -2  -1 -18   -0.23    0.88
  -2   1 -18    0.60    0.96
   2  -2 -20    0.56    1.06
   2  -2 -20    1.01    0.98
   2   2 -20    1.16    1.47
   2  -2 -19   19.92    3.31
   2  -2 -19   22.76    3.12
   2   2 -19   20.39    3.33
   2  -2 -18    5.58    2.16
   2  -2 -18    4.41    1.72
   2   2 -18    5.18    2.01
   2   2 -18    9.55    1.87
   2  -2 -17   20.93    3.15
   2  -2 -17   21.70    2.97
   2   2 -17   17.13    3.02
   2   2 -17   16.50    2.45
   2  -2 -16    2.12    1.45
   2  -2 -16    3.04    1.26
   2   2 -16    0.71    1.08
   2   2 -16    3.94    1.27
   2  -2 -15  262.32    9.54
   2  -2 -15  261.73    9.34
   2   2 -15  258.07    9.58
   2   2 -15  257.66    8.55
   2  -2 -14    5.71    1.67
   2  -2 -14    6.97    1.74
   2   2 -14    5.24    1.76
   2   2 -14    6.82    1.58
   2  -2 -13  141.42    6.48
   2  -2 -13  144.22    6.45
   2   2 -13  140.54    6.54
   2   2 -13  145.62    5.91
   2  -2 -12    1.37    0.87
   2  -2 -12    1.54    0.93
   2   2 -12    1.57    0.96
   2   2 -12    1.74    0.81
   2  -2 -11  171.18    6.54
   2  -2 -11  171.31    6.41
   2   2 -11  159.94    6.40
   2   2 -11  170.42    5.67
   2  -2 -10    0.81    0.63
   2  -2 -10    1.65    0.83
   2   2 -10    0.80    0.63
   2   2 -10    0.82    0.48
   2  -2  -9    0.14    0.43
   2  -2  -9    0.38    0.45
   2   2  -9    0.35    0.46
   2   2  -9    0.52    0.42
   2  -2  -8    0.72    0.56
   2  -2  -8    0.78    0.54
   2   2  -8    0.34    0.49
   2   2  -8    0.37    0.36
   2  -2  -7  158.78    5.25
   2  -2  -7  165.46    4.98
   2   2  -7  163.08    5.27
   2   2  -7  162.50    3.96
   2  -2  -6   28.49    2.14
   2  -2  -6   30.28    2.03
   2   2  -6   27.22    2.04
   2   2  -6   29.16    1.53
   2  -2  -5    0.14    0.33
   2  -2  -5    0.47    0.39
   2   2  -5    0.77    0.44
   2   2  -5    0.39    0.26
   2  -2  -4   97.12    3.48
   2  -2  -4   97.34    3.24
   2   2  -4   94.95    3.28
   2   2  -4   99.92    2.37
   2  -2  -3  471.42    7.14
   2  -2  -3  470.04    6.84
   2   2  -3  467.68    6.63
   2   2  -3  479.64    5.04
  -2  -2   2  785.05    6.66
   2  -2  -2  797.78    8.73
   2  -2  -2  779.31    8.62
   2   2  -2  789.78    7.72
   2   2  -2  809.90    6.77
  -2  -2   1  258.51    4.13
  -2   2   1  241.75    4.54
   2  -2  -1  261.30    4.71
   2  -2  -1  259.13    4.99
   2   2  -1  266.39    3.91
  -2  -2   0   73.47    2.42
  -2   2   0   68.64    2.32
   2  -2   0   71.05    2.68
   2   2   0   71.42    1.67
  -2  -2  -1   53.40    2.26
  -2   2  -1   52.41    1.99
  -2   2  -1   48.35    2.31
  -2  -2  -2  203.14    4.75
  -2   2  -2  207.92    3.97
  -2   2  -2  194.73    4.81
  -2  -2  -3    4.39    0.87
  -2   2  -3    5.57    0.76
  -2   2  -3    6.44    1.03
  -2  -2  -4    1.75    0.25
  -2  -2  -4    1.02    0.56
  -2   2  -4    1.47    0.54
  -2   2  -4    0.43    0.45
  -2  -2  -5    0.63    0.22
  -2  -2  -5    0.25    0.45
  -2   2  -5    0.23    0.35
  -2   2  -5    0.65    0.54
  -2  -2  -6   96.51    2.56
  -2  -2  -6  100.43    4.40
  -2   2  -6   97.68    3.39
  -2   2  -6   95.73    4.18
  -2  -2  -7   77.34    2.61
  -2  -2  -7   77.13    4.12
  -2   2  -7   79.92    3.27
  -2   2  -7   76.92    3.97
  -2  -2  -8   40.45    2.11
  -2  -2  -8   41.21    3.27
  -2   2  -8   42.46    2.58
  -2   2  -8   43.35    3.20
  -2  -2  -9   25.79    1.86
  -2  -2  -9   26.30    2.80
  -2   2  -9   28.02    2.21
  -2   2  -9   23.81    2.55
  -2  -2 -10   -0.30    0.37
  -2  -2 -10    0.32    0.78
  -2   2 -10    0.10    0.47
  -2   2 -10   -0.05    0.82
  -2  -2 -11    3.59    0.97
  -2  -2 -11    3.94    1.48
  -2   2 -11    5.87    1.28
  -2   2 -11    6.29    1.67
  -2  -2 -12   22.25    2.09
  -2  -2 -12   22.99    3.00
  -2   2 -12   23.38    2.39
  -2   2 -12   24.24    2.89
  -2  -2 -13   26.24    2.58
  -2  -2 -13   31.14    3.52
  -2   2 -13   24.84    2.55
  -2   2 -13   29.22    3.30
  -2  -2 -14    7.38    2.06
  -2   2 -14    7.09    1.54
  -2   2 -14    8.59    2.09
  -2  -2 -15    0.48    1.02
  -2   2 -15    0.22    0.71
  -2   2 -15    0.27    1.03
  -2  -2 -16    1.57    1.30
  -2   2 -16    1.91    1.35
  -2  -2 -17    5.00    2.06
  -2   2 -17    2.49    1.57
  -2  -2 -18   -0.12    1.04
  -2   2 -18    1.22    1.04
   2  -3 -20   36.68    4.43
   2  -3 -20   34.49    4.01
   2   3 -20   31.91    4.22
   2  -3 -19    7.45    2.26
   2  -3 -19    6.72    2.13
   2   3 -19    7.58    2.49
   2  -3 -18   22.37    3.32
   2  -3 -18   23.45    3.21
   2   3 -18   19.79    3.26
   2  -3 -17    3.62    1.77
   2  -3 -17    2.56    1.14
   2   3 -17    1.45    1.33
   2   3 -17    1.91    1.04
   2  -3 -16   31.28    3.59
   2  -3 -16   36.95    3.74
   2   3 -16   34.37    3.83
   2   3 -16   33.35    3.16
   2  -3 -15   31.28    3.50
   2  -3 -15   33.42    3.54
   2   3 -15   31.53    3.53
   2   3 -15   37.38    3.23
   2  -3 -14   52.09    4.22
   2  -3 -14   49.14    4.11
   2   3 -14   52.39    4.27
   2   3 -14   51.85    3.67
   2  -3 -13   56.97    4.17
   2  -3 -13   51.81    3.98
   2   3 -13   53.57    4.16
   2   3 -13   58.81    3.72
   2  -3 -12   41.04    3.42
   2  -3 -12   38.64    3.34
   2   3 -12   42.59    3.55
   2   3 -12   40.51    2.91
   2  -3 -11  194.98    7.04
   2  -3 -11  180.94    6.76
   2   3 -11  190.37    7.03
   2   3 -11  179.28    5.62
   2  -3 -10   88.46    4.56
   2  -3 -10   87.65    4.48
   2   3 -10   83.88    4.49
   2   3 -10   90.63    3.69
   2  -3  -9   26.00    2.40
   2  -3  -9   28.71    2.50
   2   3  -9   30.79    2.64
   2   3  -9   31.49    2.01
   2  -3  -8  151.97    5.45
   2  -3  -8  167.49    5.52
   2   3  -8  159.10    5.57
   2   3  -8  167.91    4.15
   2  -3  -7  203.57    6.03
   2  -3  -7  196.80    5.65
   2   3  -7  205.69    4.12
   2  -3  -6  107.01    4.17
   2  -3  -6  103.39    3.90
   2   3  -6  107.63    4.09
   2   3  -6  113.13    2.71
   2  -3  -5  320.61    6.84
   2  -3  -5  323.00    6.51
   2   3  -5  322.81    6.59
   2  -3  -4  197.86    5.10
   2  -3  -4  196.06    4.86
   2   3  -4  199.82    4.82
   2  -3  -3  146.48    4.17
   2  -3  -3  142.26    3.99
   2   3  -3  144.47    3.76
   2   3  -3  154.78    2.57
  -2  -3   2   67.66    1.85
  -2   3   2   58.46    2.53
   2  -3  -2   65.79    2.67
   2  -3  -2   67.86    2.72
   2   3  -2   66.63    2.30
  -2  -3   1  177.26    3.34
  -2   3   1  181.24    4.22
   2  -3  -1  163.55    4.17
   2   3  -1  182.29    3.33
  -2  -3   0    0.33    0.31
  -2   3   0    0.53    0.36
   2  -3   0    0.85    0.44
   2   3   0    0.36    0.20
  -2  -3  -1    8.20    0.97
  -2   3  -1    7.40    0.91
  -2   3  -1    7.37    1.01
   2  -3   1    7.34    1.00
  -2  -3  -2   11.65    1.22
  -2   3  -2   10.26    1.04
  -2   3  -2    9.38    1.17
  -2  -3  -3   72.02    3.11
  -2   3  -3   71.63    2.68
  -2   3  -3   68.24    3.06
  -2  -3  -4   27.70    2.12
  -2   3  -4   22.95    1.60
  -2   3  -4   24.26    1.97
  -2  -3  -5  216.06    3.03
  -2  -3  -5  213.86    6.10
  -2   3  -5  214.06    5.04
  -2   3  -5  213.53    5.92
  -2  -3  -6   57.10    1.89
  -2  -3  -6   59.85    3.47
  -2   3  -6   57.23    2.78
  -2   3  -6   57.68    3.28
  -2  -3  -7  661.00    7.33
  -2  -3  -7  656.39   11.95
  -2   3  -7  668.84    9.89
  -2   3  -7  672.40   11.56
  -2  -3  -8    9.13    1.00
  -2  -3  -8    9.57    1.74
  -2   3  -8    8.89    1.36
  -2   3  -8   10.29    1.72
  -2  -3  -9  181.43    4.66
  -2  -3  -9  184.23    7.05
  -2   3  -9  191.89    5.87
  -2   3  -9  189.81    6.78
  -2  -3 -10    3.19    0.83
  -2  -3 -10    0.85    0.97
  -2   3 -10    2.46    0.97
  -2   3 -10    4.11    1.29
  -2  -3 -11   51.25    2.86
  -2  -3 -11   43.32    3.85
  -2   3 -11   48.82    3.33
  -2   3 -11   43.26    3.64
  -2  -3 -12   20.71    1.96
  -2  -3 -12   19.55    2.81
  -2   3 -12   17.81    2.15
  -2   3 -12   20.59    2.71
  -2  -3 -13    7.64    2.00
  -2   3 -13    4.05    1.39
  -2   3 -13    5.80    1.78
  -2  -3 -14   12.74    2.57
  -2   3 -14   10.99    1.97
  -2   3 -14   11.87    2.40
  -2  -3 -15   33.76    3.98
  -2   3 -15   26.46    2.97
  -2   3 -15   26.16    3.45
  -2  -3 -16   16.87    3.00
  -2   3 -16   16.20    2.67
  -2   3 -16   18.49    2.97
  -2  -3 -17   13.90    3.01
  -2   3 -17   17.36    3.00
  -2  -3 -18   -0.69    0.89
  -2   3 -18   -0.36    0.75
   2  -4 -19   -0.70    0.99
   2  -4 -19    0.37    0.88
   2   4 -19   -0.44    0.95
   2  -4 -18   21.74    3.30
   2  -4 -18   23.72    3.29
   2   4 -18   24.30    3.56
   2  -4 -17    1.23    1.08
   2  -4 -17    3.19    1.46
   2   4 -17    2.79    1.59
   2  -4 -16   74.42    5.35
   2  -4 -16   80.82    5.61
   2   4 -16   76.81    5.55
   2   4 -16   75.29    4.63
   2  -4 -15   -0.19    0.88
   2  -4 -15    1.26    1.17
   2   4 -15    1.30    1.13
   2   4 -15    1.31    0.74
   2  -4 -14  196.13    8.00
   2  -4 -14  197.05    8.17
   2   4 -14  207.78    8.40
   2   4 -14  204.79    6.99
   2  -4 -13   32.16    3.25
   2  -4 -13   33.32    3.33
   2   4 -13   30.98    3.21
   2   4 -13   34.64    2.77
   2  -4 -12  229.56    8.01
   2  -4 -12  223.89    8.06
   2   4 -12  228.17    8.12
   2   4 -12  233.45    6.65
   2  -4 -11   74.75    4.44
   2  -4 -11   84.02    4.78
   2   4 -11   78.80    4.67
   2   4 -11   80.96    3.66
   2  -4 -10  343.30    9.05
   2  -4 -10  331.77    8.92
   2   4 -10  342.13    9.11
   2   4 -10  340.17    6.82
   2  -4  -9  202.31    6.67
   2  -4  -9  209.49    6.74
   2   4  -9  212.95    6.88
   2   4  -9  217.43    4.94
   2  -4  -8  226.27    6.75
   2  -4  -8  232.50    6.73
   2   4  -8  227.14    6.75
   2   4  -8  231.72    4.55
   2  -4  -7    5.48    1.12
   2  -4  -7    5.07    1.10
   2   4  -7    6.10    1.19
   2  -4  -6  346.63    7.42
   2   4  -6  355.75    7.55
   2  -4  -5   15.73    1.60
   2  -4  -5   16.65    1.60
   2   4  -5   16.17    1.55
   2  -4  -4  415.58    7.64
   2  -4  -4  417.95    7.45
   2   4  -4  431.87    7.27
  -2   4   3   56.62    2.74
   2  -4  -3   57.91    2.75
   2  -4  -3   55.28    2.65
   2   4  -3   55.46    2.41
  -2   4   2  158.26    4.35
   2  -4  -2  146.22    4.18
   2   4  -2  154.35    3.65
  -2  -4   1   70.09    2.09
  -2   4   1   62.57    2.67
   2  -4  -1   66.66    2.81
   2   4  -1   66.88    2.14
  -2  -4   0 1627.32   11.35
  -2   4   0 1619.93   13.21
   2  -4   0 1543.33   13.48
   2   4   0 1654.91    9.17
  -2  -4  -1   63.38    2.53
  -2   4  -1   53.52    2.44
   2  -4   1   66.17    2.87
   2   4   1   60.11    1.43
  -2  -4  -2  557.59    8.09
  -2   4  -2  568.91    7.91
  -2   4  -2  562.30    8.53
  -2  -4  -3   48.85    2.64
  -2   4  -3   41.10    2.23
  -2   4  -3   42.68    2.50
  -2  -4  -4  662.16   10.23
  -2   4  -4  674.05    9.14
  -2   4  -4  664.71   10.05
  -2  -4  -5    0.49    0.19
  -2  -4  -5    0.52    0.55
  -2   4  -5    0.12    0.42
  -2   4  -5    0.10    0.52
  -2  -4  -6  762.96    6.76
  -2  -4  -6  760.60   12.38
  -2   4  -6  781.01   10.71
  -2   4  -6  776.79   11.88
  -2  -4  -7    1.26    0.50
  -2  -4  -7    0.87    0.84
  -2   4  -7    0.36    0.52
  -2   4  -7    0.90    0.71
  -2  -4  -8  447.01    6.61
  -2  -4  -8  426.71   10.31
  -2   4  -8  451.58    8.95
  -2   4  -8  435.40    9.75
  -2  -4  -9    2.23    0.70
  -2  -4  -9    0.92    0.96
  -2   4  -9    2.19    0.95
  -2   4  -9    1.95    1.05
  -2  -4 -10  433.14    7.67
  -2  -4 -10  417.20   11.21
  -2   4 -10  431.20    9.57
  -2   4 -10  450.56   10.83
  -2  -4 -11    0.28    0.41
  -2  -4 -11    0.95    1.07
  -2   4 -11    0.77    0.73
  -2   4 -11    1.37    0.97
  -2  -4 -12  133.81    6.96
  -2   4 -12  135.34    5.87
  -2   4 -12  141.97    6.66
  -2  -4 -13    1.89    1.28
  -2   4 -13    2.23    1.21
  -2   4 -13    0.69    1.18
  -2  -4 -14  120.36    7.18
  -2   4 -14  115.83    5.90
  -2   4 -14  120.69    6.73
  -2  -4 -15   11.74    2.62
  -2   4 -15    4.96    1.86
  -2   4 -15    7.11    2.32
  -2  -4 -16   58.54    5.42
  -2   4 -16   65.22    4.85
  -2   4 -16   64.11    5.26
  -2  -4 -17    5.34    2.20
  -2   4 -17    5.11    2.01
   2  -5 -19   21.30    3.28
   2  -5 -19   26.76    3.69
   2   5 -19   22.11    3.63
   2  -5 -18   15.19    2.84
   2  -5 -18   19.87    3.09
   2   5 -18   18.78    3.31
   2  -5 -17    6.48    2.02
   2  -5 -17    8.31    2.12
   2   5 -17    6.50    1.99
   2  -5 -16   19.01    2.89
   2  -5 -16   25.69    3.31
   2   5 -16   22.56    3.22
   2  -5 -15   58.19    4.62
   2  -5 -15   56.22    4.62
   2   5 -15   59.39    4.81
   2   5 -15   62.49    3.93
   2  -5 -14    7.31    2.01
   2  -5 -14    5.87    1.74
   2   5 -14    6.92    1.81
   2   5 -14    8.11    1.49
   2  -5 -13  110.75    5.86
   2  -5 -13  121.27    6.30
   2   5 -13  107.68    5.93
   2   5 -13  115.74    4.85
   2  -5 -12   23.41    2.72
   2  -5 -12   23.76    2.80
   2   5 -12   21.72    2.70
   2   5 -12   25.90    2.20
   2  -5 -11  378.45    9.99
   2  -5 -11  399.78   10.53
   2   5 -11  392.89   10.38
   2   5 -11  403.36    7.76
   2  -5 -10   28.56    2.78
   2  -5 -10   26.04    2.70
   2   5 -10   28.64    2.80
   2   5 -10   29.86    1.93
   2  -5  -9  591.48   11.55
   2  -5  -9  617.70   11.90
   2   5  -9  599.29   11.71
   2   5  -9  625.60    7.86
   2  -5  -8   35.79    2.79
   2  -5  -8   36.39    2.82
   2   5  -8   38.83    2.92
   2  -5  -7  344.58    8.13
   2  -5  -7  331.90    7.93
   2   5  -7  336.94    7.96
   2  -5  -6   88.18    3.98
   2  -5  -6   83.76    3.83
   2   5  -6   83.72    3.78
   2  -5  -5  166.33    5.23
   2  -5  -5  160.53    5.04
   2   5  -5  162.07    4.92
   2  -5  -4   37.67    2.43
   2   5  -4   40.74    2.33
  -2   5   3   29.78    2.09
   2   5  -3   31.72    1.92
  -2   5   2   27.14    1.95
   2  -5  -2   22.83    1.76
   2   5  -2   28.00    1.66
  -2  -5   1  737.93    6.87
  -2   5   1  729.21    9.63
   2  -5  -1  694.41    9.42
   2   5  -1  752.62    7.72
  -2  -5   0   14.86    1.19
  -2   5   0   12.43    1.36
   2  -5   0   13.92    1.40
   2   5   0   13.34    0.94
  -2  -5  -1 1875.42   13.90
  -2   5  -1 1867.70   15.21
   2  -5   1 1799.24   15.34
   2   5   1 1980.46    9.84
  -2  -5  -2   55.65    2.67
  -2   5  -2   50.26    2.57
  -2   5  -2   50.25    2.68
   2  -5   2   56.14    2.81
   2   5   2   49.97    1.37
  -2  -5  -3 1761.47   15.92
  -2   5  -3 1751.73   15.24
  -2   5  -3 1717.44   15.80
  -2  -5  -4   39.21    2.63
  -2   5  -4   38.17    2.39
  -2   5  -4   38.97    2.55
  -2  -5  -5  969.76   13.46
  -2   5  -5  983.30   12.20
  -2   5  -5  997.06   13.00
   2   5   5  986.08    6.86
  -2  -5  -6   12.42    1.77
  -2   5  -6    9.54    1.39
  -2   5  -6   11.91    1.62
   2   5   6    9.61    0.88
  -2  -5  -7  132.45    3.24
  -2  -5  -7  129.69    5.54
  -2   5  -7  133.07    4.88
  -2   5  -7  135.76    5.25
  -2  -5  -8    0.62    0.39
  -2  -5  -8    0.19    0.70
  -2   5  -8    0.82    0.64
  -2   5  -8    0.99    0.74
  -2  -5  -9   67.77    2.80
  -2  -5  -9   64.78    4.38
  -2   5  -9   68.53    3.85
  -2   5  -9   67.79    4.09
  -2  -5 -10    2.74    0.80
  -2  -5 -10    3.00    1.45
  -2   5 -10    4.06    1.26
  -2   5 -10    4.03    1.28
  -2  -5 -11  128.18    6.66
  -2   5 -11  130.18    5.67
  -2   5 -11  127.84    6.05
  -2  -5 -12   21.55    3.10
  -2   5 -12   20.94    2.50
  -2   5 -12   22.55    2.79
  -2  -5 -13  135.68    7.42
  -2   5 -13  130.70    6.19
  -2   5 -13  150.64    7.13
  -2  -5 -14    1.26    1.29
  -2   5 -14   -0.26    0.94
  -2   5 -14   -0.29    1.09
  -2  -5 -15  217.15   10.09
  -2   5 -15  201.68    8.28
  -2   5 -15  212.07    9.14
  -2  -5 -16    0.81    1.17
  -2   5 -16    0.26    1.09
  -2   5 -16    1.65    1.08
  -2  -5 -17   47.62    5.17
  -2   5 -17   35.13    4.17
  -2   5 -17   40.04    4.22
   2  -6 -19   29.28    3.85
   2  -6 -19   23.47    3.42
   2   6 -19   26.53    3.92
   2  -6 -18    5.12    1.87
   2  -6 -18    3.94    1.65
   2   6 -18    3.10    1.70
   2  -6 -17    5.61    1.81
   2  -6 -17    3.97    1.72
   2   6 -17    7.53    2.27
   2  -6 -16   13.56    2.49
   2  -6 -16   19.10    2.96
   2   6 -16   16.64    2.84
   2  -6 -15   58.17    4.66
   2  -6 -15   56.25    4.68
   2   6 -15   52.46    4.63
   2  -6 -14   63.47    4.68
   2  -6 -14   62.94    4.82
   2   6 -14   63.39    4.86
   2  -6 -13   84.50    5.18
   2  -6 -13   90.67    5.60
   2   6 -13   81.44    5.26
   2   6 -13   94.75    4.25
   2  -6 -12    5.54    1.58
   2  -6 -12    6.45    1.70
   2   6 -12    5.76    1.70
   2   6 -12    6.30    1.14
   2  -6 -11  539.56   12.06
   2  -6 -11  538.34   12.51
   2   6 -11  545.68   12.42
   2   6 -11  553.14    8.67
   2  -6 -10  162.08    6.40
   2  -6 -10  157.54    6.53
   2   6 -10  168.82    6.67
   2  -6  -9  160.99    6.18
   2  -6  -9  169.26    6.45
   2   6  -9  167.10    6.34
   2  -6  -8   25.63    2.43
   2  -6  -8   27.66    2.59
   2   6  -8   30.03    2.65
   2  -6  -7  108.14    4.70
   2  -6  -7  111.85    4.80
   2   6  -7  109.19    4.66
   2  -6  -6    2.22    0.85
   2  -6  -6    1.92    0.89
   2   6  -6    0.65    0.55
  -2   6   5   -0.06    0.46
   2  -6  -5   -0.03    0.30
   2  -6  -5    0.07    0.34
   2   6  -5    0.25    0.38
  -2   6   4    2.95    0.88
   2  -6  -4    2.32    0.74
   2   6  -4    2.57    0.69
  -2   6   3    0.17    0.38
   2  -6  -3    0.30    0.34
   2   6  -3    0.69    0.43
  -2   6   2   81.51    3.49
   2  -6  -2   81.43    3.43
   2   6  -2   82.88    3.01
  -2  -6   1  117.45    2.88
  -2   6   1  106.41    3.92
   2  -6  -1  116.04    4.04
   2   6  -1  118.34    3.31
  -2  -6   0  140.47    3.58
  -2   6   0  140.85    4.48
   2  -6   0  139.27    4.41
   2   6   0  145.49    3.37
  -2  -6  -1  119.43    3.66
  -2   6  -1  106.18    3.91
   2  -6   1  120.03    4.14
   2   6   1  119.34    2.80
  -2  -6  -2   89.12    3.47
  -2   6  -2   87.84    3.61
   2  -6   2   86.11    3.58
   2   6   2   91.65    2.27
  -2  -6  -3    2.53    0.95
  -2   6  -3    3.32    0.96
  -2   6  -3    1.54    0.74
   2   6   3    2.62    0.46
  -2  -6  -4  185.71    5.72
  -2   6  -4  181.51    5.39
  -2   6  -4  182.44    5.48
   2   6   4  189.83    3.14
  -2  -6  -5    6.69    1.33
  -2   6  -5    6.41    1.23
  -2   6  -5    6.54    1.24
   2   6   5    7.36    0.69
  -2  -6  -6   11.97    1.78
  -2   6  -6   14.52    1.69
  -2   6  -6   11.64    1.61
   2   6   6   15.50    1.07
  -2  -6  -7   18.06    2.24
  -2   6  -7   17.34    1.95
  -2   6  -7   21.07    2.18
   2   6   7   17.51    1.28
  -2  -6  -8   15.46    1.27
  -2  -6  -8   14.78    2.19
  -2   6  -8   15.31    1.92
  -2   6  -8   16.36    2.00
  -2  -6  -9    5.18    0.85
  -2  -6  -9    4.96    1.71
  -2   6  -9    5.74    1.36
  -2   6  -9    5.14    1.36
  -2  -6 -10  161.56    4.69
  -2  -6 -10  163.56    7.33
  -2   6 -10  164.26    6.35
  -2   6 -10  158.57    6.47
  -2  -6 -11   10.40    2.34
  -2   6 -11    9.53    1.81
  -2   6 -11   15.72    2.27
  -2  -6 -12   18.53    2.98
  -2   6 -12   13.96    2.10
  -2   6 -12   17.46    2.47
  -2  -6 -13    4.17    1.80
  -2   6 -13    5.96    1.82
  -2   6 -13    6.48    1.88
  -2  -6 -14   26.87    3.80
  -2   6 -14   27.01    3.28
  -2   6 -14   26.66    3.30
  -2  -6 -15   25.24    3.80
  -2   6 -15   29.58    3.55
  -2   6 -15   28.32    3.41
  -2  -6 -16   10.90    2.71
  -2   6 -16    7.62    2.14
  -2   6 -16    7.92    2.13
  -2  -6 -17    7.84    2.36
  -2   6 -17    6.32    2.04
  -2   6 -17    6.09    2.15
   2  -7 -19    1.16    1.38
   2  -7 -19    2.36    1.38
   2   7 -19    0.34    1.47
   2  -7 -18   37.73    4.23
   2  -7 -18   42.02    4.55
   2   7 -18   36.42    4.40
   2  -7 -17    3.76    1.70
   2  -7 -17    5.89    1.96
   2   7 -17    3.35    1.86
   2  -7 -16   27.25    3.44
   2  -7 -16   25.59    3.37
   2   7 -16   28.32    3.73
   2  -7 -15    1.13    1.16
   2  -7 -15    0.36    0.82
   2   7 -15    1.47    1.26
   2  -7 -14   68.89    4.94
   2  -7 -14   70.18    5.16
   2   7 -14   70.77    5.22
   2  -7 -13    6.67    2.05
   2  -7 -13    6.92    1.79
   2   7 -13    5.90    1.81
   2  -7 -12   75.44    4.80
   2  -7 -12   76.74    5.10
   2   7 -12   83.40    5.21
   2  -7 -11   73.83    4.63
   2  -7 -11   83.46    5.11
   2   7 -11   82.50    4.99
   2  -7 -10  157.14    6.46
   2  -7 -10  152.01    6.57
   2   7 -10  155.47    6.53
   2  -7  -9   34.55    2.98
   2  -7  -9   33.66    3.04
   2   7  -9   35.84    3.08
   2  -7  -8  226.27    7.20
   2  -7  -8  225.77    7.33
   2   7  -8  226.56    7.21
   2  -7  -7  174.04    6.10
   2  -7  -7  170.97    6.12
   2   7  -7  175.44    6.07
  -2   7   6   35.44    2.79
   2  -7  -6   40.44    2.90
   2   7  -6   37.50    2.71
  -2   7   5    1.60    0.85
   2  -7  -5    0.85    0.60
   2   7  -5    0.32    0.50
  -2   7   4   -0.09    0.39
   2  -7  -4    0.13    0.38
   2   7  -4    0.84    0.52
  -2   7   3   47.78    2.88
   2  -7  -3   49.95    2.87
   2   7  -3   52.63    2.71
  -2   7   2    6.06    1.10
   2  -7  -2    5.88    1.04
   2   7  -2    4.68    0.83
  -2  -7   1   22.49    1.37
  -2   7   1   23.42    2.00
   2  -7  -1   20.31    1.79
   2   7  -1   21.99    1.56
  -2  -7   0   49.79    2.27
  -2   7   0   52.20    2.92
   2  -7   0   46.54    2.67
   2   7   0   53.24    2.25
  -2  -7  -1  883.43   10.30
  -2   7  -1  902.79   12.00
   2  -7   1  865.79   11.43
   2   7   1  924.84    8.72
  -2  -7  -2   67.21    3.13
  -2   7  -2   60.08    3.20
   2  -7   2   68.82    3.33
   2   7   2   64.45    2.19
  -2  -7  -3  426.66    8.33
  -2   7  -3  431.90    8.55
  -2   7  -3  430.89    8.34
   2   7   3  452.92    5.56
  -2  -7  -4   19.33    2.02
  -2   7  -4   14.36    1.73
  -2   7  -4   15.61    1.77
   2   7   4   14.63    1.02
  -2  -7  -5   10.69    1.68
  -2   7  -5   10.78    1.57
  -2   7  -5    8.57    1.40
   2   7   5   11.29    0.92
  -2  -7  -6   59.39    3.77
  -2   7  -6   53.97    3.34
  -2   7  -6   60.88    3.48
   2   7   6   55.02    2.10
  -2  -7  -7   20.85    2.46
  -2   7  -7   23.31    2.32
  -2   7  -7   18.11    2.11
   2   7   7   22.09    1.43
  -2  -7  -8    0.56    0.89
  -2   7  -8    0.32    0.69
  -2   7  -8    0.75    0.72
   2   7   8    0.41    0.46
  -2  -7  -9   94.99    5.49
  -2   7  -9   90.77    4.74
  -2   7  -9   92.68    4.80
   2   7   9   91.93    3.36
  -2  -7 -10   13.73    2.47
  -2   7 -10   12.80    2.04
  -2   7 -10   18.05    2.26
  -2  -7 -11    8.19    2.17
  -2   7 -11    8.75    1.79
  -2   7 -11    7.91    1.77
  -2  -7 -12   13.99    2.78
  -2   7 -12   17.66    2.50
  -2   7 -12   20.71    2.64
  -2  -7 -13   55.51    5.09
  -2   7 -13   64.33    4.65
  -2   7 -13   61.63    4.63
  -2  -7 -14   32.89    4.15
  -2   7 -14   34.17    3.62
  -2   7 -14   31.63    3.51
  -2  -7 -15   17.32    3.19
  -2   7 -15   14.82    2.63
  -2   7 -15   17.08    2.74
  -2  -7 -16    6.85    2.36
  -2   7 -16    9.50    2.29
  -2   7 -16    7.43    2.04
  -2  -7 -17   12.78    2.86
  -2   7 -17   11.85    2.58
  -2   7 -17   10.35    2.37
   2  -8 -19    6.78    2.25
   2  -8 -19    9.82    2.57
   2   8 -19    5.04    2.17
   2  -8 -18   35.94    4.11
   2  -8 -18   39.07    4.53
   2   8 -18   30.25    4.15
   2  -8 -17    9.49    2.32
   2  -8 -17   10.44    2.62
   2   8 -17   11.95    2.67
   2  -8 -16   37.49    3.91
   2  -8 -16   41.23    4.36
   2   8 -16   37.61    4.30
   2  -8 -15   63.18    4.88
   2  -8 -15   60.40    5.09
   2   8 -15   64.12    5.23
   2  -8 -14   85.55    5.53
   2  -8 -14   86.74    5.87
   2   8 -14   89.64    5.90
   2  -8 -13  142.08    6.88
   2  -8 -13  157.06    7.62
   2   8 -13  155.17    7.47
   2  -8 -12   88.64    5.27
   2  -8 -12   87.60    5.56
   2   8 -12   85.97    5.41
   2  -8 -11    0.22    0.72
   2  -8 -11    1.11    0.99
   2   8 -11    0.52    0.74
   2  -8 -10  177.25    6.98
   2  -8 -10  174.27    7.21
   2   8 -10  179.34    7.15
   2  -8  -9   49.93    3.64
   2  -8  -9   53.57    3.89
   2   8  -9   54.36    3.86
   2  -8  -8  192.11    6.82
   2  -8  -8  194.28    7.02
   2   8  -8  201.23    6.98
  -2   8   7   -0.37    0.56
   2  -8  -7    0.00    0.55
   2  -8  -7   -0.04    0.55
   2   8  -7    0.62    0.64
  -2   8   6  330.16    8.42
   2  -8  -6  317.63    8.28
   2   8  -6  343.16    8.32
  -2   8   5   22.52    2.26
   2  -8  -5   26.23    2.35
   2   8  -5   24.38    2.19
  -2   8   4  147.91    5.36
   2  -8  -4  144.25    5.21
   2   8  -4  151.93    5.06
  -2   8   3  120.30    4.74
   2  -8  -3  112.66    4.48
   2   8  -3  115.14    4.19
  -2   8   2  163.39    5.44
   2  -8  -2  150.67    5.07
   2   8  -2  170.16    4.83
  -2  -8   1  113.90    3.10
  -2   8   1  111.78    4.47
   2  -8  -1  108.29    4.24
   2   8  -1  111.59    3.71
  -2  -8   0  646.86    8.33
  -2   8   0  656.80   10.75
   2  -8   0  606.01    9.91
   2   8   0  679.26    8.64
  -2  -8  -1   42.87    2.43
  -2   8  -1   44.29    2.91
   2  -8   1   40.67    2.62
   2   8   1   48.52    2.23
  -2  -8  -2 1071.79   12.73
  -2   8  -2 1136.79   14.36
   2  -8   2 1024.47   12.99
   2   8   2 1146.88   10.23
  -2  -8  -3   12.77    1.65
  -2   8  -3   11.62    1.66
  -2   8  -3   12.12    1.63
   2  -8   3    8.83    1.41
   2   8   3   13.88    1.12
  -2  -8  -4  348.41    8.26
  -2   8  -4  363.27    8.43
  -2   8  -4  341.98    7.81
   2   8   4  379.04    5.66
  -2  -8  -5    4.82    1.29
  -2   8  -5    5.17    1.28
  -2   8  -5    3.57    1.11
   2   8   5    3.73    0.66
  -2  -8  -6  278.13    8.22
  -2   8  -6  295.24    8.02
  -2   8  -6  295.54    7.71
   2   8   6  305.89    5.34
  -2  -8  -7    1.90    1.11
  -2   8  -7    2.76    1.11
  -2   8  -7    1.28    0.92
   2   8   7    2.15    0.63
  -2  -8  -8   41.98    3.66
  -2   8  -8   48.14    3.52
  -2   8  -8   43.54    3.26
   2   8   8   45.30    2.30
  -2  -8  -9   62.89    4.60
  -2   8  -9   67.40    4.28
  -2   8  -9   64.81    4.05
   2   8   9   73.11    3.13
  -2  -8 -10   73.80    5.20
  -2   8 -10   75.75    4.66
  -2   8 -10   74.37    4.53
  -2  -8 -11    0.87    1.04
  -2   8 -11    0.50    0.87
  -2   8 -11    0.23    0.77
  -2  -8 -12  177.57    8.52
  -2   8 -12  171.65    7.42
  -2   8 -12  178.94    7.42
  -2  -8 -13    0.16    1.14
  -2   8 -13    1.09    1.17
  -2   8 -13    0.93    0.95
  -2  -8 -14  114.50    7.45
  -2   8 -14  119.36    6.64
  -2   8 -14  121.81    6.60
  -2  -8 -15    2.03    1.58
  -2   8 -15    0.28    0.91
  -2   8 -15    0.17    0.86
  -2  -8 -16   45.46    5.00
  -2   8 -16   48.90    4.61
  -2   8 -16   58.80    4.84
  -2  -8 -17   -0.12    0.93
  -2   8 -17    1.01    1.27
  -2   8 -17    0.73    0.97
   2  -9 -18    0.62    1.04
   2  -9 -18    0.56    1.07
   2   9 -18    0.12    1.15
   2  -9 -17   28.81    3.66
   2  -9 -17   27.07    3.70
   2   9 -17   25.94    3.76
   2  -9 -16    7.01    2.04
   2  -9 -16    6.68    2.13
   2   9 -16    5.18    2.27
   2  -9 -15   22.28    3.06
   2  -9 -15   25.17    3.45
   2   9 -15   25.57    3.51
   2  -9 -14   42.54    4.04
   2  -9 -14   44.81    4.36
   2   9 -14   39.17    4.12
   2  -9 -13   63.82    4.80
   2  -9 -13   71.86    5.30
   2   9 -13   65.91    5.04
   2  -9 -12   10.63    2.08
   2  -9 -12   12.44    2.28
   2   9 -12   12.96    2.35
   2  -9 -11  184.07    7.45
   2  -9 -11  175.63    7.69
   2   9 -11  177.33    7.52
   2  -9 -10   68.81    4.49
   2  -9 -10   74.91    4.90
   2   9 -10   75.08    4.78
  -2   9   9  344.05    9.62
   2  -9  -9  343.93    9.58
   2  -9  -9  329.54    9.74
   2   9  -9  354.33    9.88
  -2   9   8   20.46    2.51
   2  -9  -8   21.51    2.42
   2  -9  -8   20.79    2.45
   2   9  -8   22.02    2.48
  -2   9   7  585.95   11.84
   2  -9  -7  582.62   11.99
   2   9  -7  607.05   11.92
  -2   9   6   12.06    1.86
   2  -9  -6   10.88    1.71
   2   9  -6   11.93    1.77
  -2   9   5  321.73    8.38
   2  -9  -5  303.28    8.08
   2   9  -5  333.74    8.15
  -2   9   4   26.38    2.43
   2  -9  -4   23.81    2.26
   2   9  -4   27.37    2.31
  -2   9   3  457.85    9.63
   2  -9  -3  430.19    9.09
   2   9  -3  466.98    8.82
  -2   9   2    2.44    0.94
   2  -9  -2    4.94    1.08
   2   9  -2    3.25    0.85
  -2  -9   1  547.81    7.04
  -2   9   1  554.68   10.40
   2  -9  -1  519.61    9.61
   2   9  -1  561.65    8.84
  -2  -9   0    8.25    1.06
  -2   9   0    6.59    1.29
   2  -9   0    6.87    1.19
   2   9   0    6.23    0.98
  -2  -9  -1  880.95   11.03
  -2   9  -1  866.57   13.04
   2  -9   1  847.09   12.12
   2   9   1  895.65   10.25
  -2  -9  -2   -0.25    0.45
  -2   9  -2    0.69    0.68
   2  -9   2    0.08    0.39
   2   9   2    0.69    0.46
  -2  -9  -3  836.66   12.37
  -2   9  -3  833.52   13.11
   2  -9   3  835.40   12.25
   2   9   3  845.90    9.40
  -2  -9  -4    3.60    1.27
  -2   9  -4    2.66    1.05
  -2   9  -4    2.19    0.90
   2   9   4    2.35    0.59
  -2  -9  -5  408.97    9.68
  -2   9  -5  405.29    9.55
  -2   9  -5  420.87    9.05
   2   9   5  423.56    6.63
  -2  -9  -6    0.23    0.67
  -2   9  -6   -0.45    0.51
  -2   9  -6    0.53    0.65
   2   9   6   -0.12    0.26
  -2  -9  -7  264.04    8.59
  -2   9  -7  288.18    8.48
  -2   9  -7  287.66    7.95
   2   9   7  292.10    5.83
  -2  -9  -8   22.80    2.87
  -2   9  -8   23.99    2.74
  -2   9  -8   26.06    2.64
   2   9   8   26.68    1.89
  -2  -9  -9  176.77    7.69
  -2   9  -9  185.37    7.27
  -2   9  -9  188.31    6.93
  -2  -9 -10   66.63    4.97
  -2   9 -10   68.80    4.70
  -2   9 -10   77.23    4.63
  -2  -9 -11  148.06    7.60
  -2   9 -11  154.60    7.08
  -2   9 -11  155.78    6.72
  -2  -9 -12   10.82    2.64
  -2   9 -12   11.88    2.33
  -2   9 -12    9.98    1.99
  -2  -9 -13  130.80    7.73
  -2   9 -13  127.54    6.80
  -2   9 -13  139.04    6.78
  -2  -9 -14    7.69    2.68
  -2   9 -14    3.70    1.67
  -2   9 -14    3.83    1.52
  -2  -9 -15   75.47    6.33
  -2   9 -15   71.55    5.48
  -2   9 -15   74.68    5.35
  -2  -9 -16   10.07    3.27
  -2   9 -16    7.42    2.26
  -2   9 -16    8.03    2.06
   2 -10 -18   12.64    2.74
   2 -10 -18   12.17    2.56
   2  10 -18    7.70    2.73
   2 -10 -17   20.57    3.16
   2 -10 -17   20.57    3.33
   2  10 -17   21.81    3.57
   2 -10 -16   16.94    2.91
   2 -10 -16   20.42    3.25
   2  10 -16   16.10    3.19
   2 -10 -15    7.21    1.97
   2 -10 -15    8.41    2.21
   2  10 -15    7.98    2.36
   2 -10 -14   74.09    5.29
   2 -10 -14   72.69    5.59
   2  10 -14   73.08    5.55
   2 -10 -13   33.15    3.58
   2 -10 -13   33.83    3.80
   2  10 -13   30.82    3.54
   2 -10 -12   35.77    3.59
   2 -10 -12   38.16    3.90
   2  10 -12   38.65    3.78
  -2  10  11  122.96    6.28
   2 -10 -11  133.12    6.51
   2 -10 -11  128.93    6.75
   2  10 -11  123.44    6.43
  -2  10  10   16.87    2.48
   2 -10 -10   13.12    2.21
   2 -10 -10   14.59    2.30
   2  10 -10   16.52    2.36
  -2  10   9   60.51    4.26
   2 -10  -9   63.50    4.45
   2  10  -9   63.25    4.33
  -2  10   8   35.94    3.28
   2 -10  -8   32.32    3.10
   2  10  -8   34.59    3.15
  -2  10   7   51.40    3.76
   2 -10  -7   53.45    3.82
   2  10  -7   54.53    3.77
  -2  10   6  251.89    7.86
   2 -10  -6  243.57    7.74
   2  10  -6  255.56    7.69
  -2  10   5    6.92    1.52
   2 -10  -5    5.55    1.32
   2  10  -5    8.10    1.49
  -2  10   4  458.30   10.19
   2 -10  -4  443.28    9.81
   2  10  -4  468.34    9.62
  -2  10   3   22.95    2.38
   2 -10  -3   22.01    2.22
   2  10  -3   25.01    2.22
  -2  10   2  473.73   10.12
   2 -10  -2  460.49    9.55
   2  10  -2  496.12    9.15
  -2 -10   1  141.34    3.75
  -2  10   1  138.84    5.48
   2 -10  -1  134.91    5.10
   2  10  -1  144.53    4.75
  -2 -10   0   16.39    1.49
  -2  10   0   16.90    1.98
   2 -10   0   11.72    1.53
   2  10   0   19.54    1.73
  -2 -10  -1   52.87    2.82
  -2  10  -1   48.53    3.29
   2 -10   1   54.61    3.22
   2  10   1   51.50    2.67
  -2 -10  -2    1.93    0.93
  -2  10  -2    0.67    0.67
   2 -10   2    1.95    0.80
   2  10   2    1.05    0.49
  -2 -10  -3    1.00    0.74
  -2  10  -3    1.52    0.78
   2 -10   3    1.30    0.64
   2  10   3    0.58    0.46
  -2 -10  -4   17.36    2.06
  -2  10  -4   18.27    2.19
  -2  10  -4   17.42    1.91
   2  10   4   17.55    1.48
  -2 -10  -5    2.68    1.14
  -2  10  -5    5.06    1.38
  -2  10  -5    4.74    1.22
   2  10   5    6.26    0.92
  -2 -10  -6  276.44    8.55
  -2  10  -6  272.38    8.34
  -2  10  -6  281.05    7.76
   2  10   6  274.87    5.86
  -2 -10  -7   23.08    2.82
  -2  10  -7   24.30    2.75
  -2  10  -7   25.22    2.52
   2  10   7   25.14    1.84
  -2 -10  -8  482.30   12.29
  -2  10  -8  479.87   11.68
  -2  10  -8  508.89   11.04
   2  10   8  475.60    8.14
  -2 -10  -9   17.37    2.80
  -2  10  -9   13.15    2.40
  -2  10  -9   11.59    1.98
  -2 -10 -10  173.58    8.03
  -2  10 -10  166.94    7.34
  -2  10 -10  182.59    7.08
  -2 -10 -11    1.01    1.23
  -2  10 -11    1.93    1.25
  -2  10 -11    1.76    1.11
  -2 -10 -12   18.54    3.17
  -2  10 -12   23.88    3.19
  -2  10 -12   26.75    2.96
  -2 -10 -13    2.41    1.55
  -2  10 -13    4.36    1.68
  -2  10 -13    4.47    1.68
  -2 -10 -14    5.56    2.26
  -2  10 -14    2.92    1.47
  -2  10 -14    3.72    1.56
  -2 -10 -15    8.11    2.93
  -2  10 -15    7.93    2.19
  -2  10 -15    7.33    1.87
  -2 -10 -16    7.62    2.83
  -2  10 -16    9.69    2.36
  -2  10 -16    5.54    1.70
   2 -11 -17    1.62    1.25
   2 -11 -17    3.47    1.61
   2  11 -17    3.20    2.12
   2 -11 -16   64.18    5.33
   2 -11 -16   69.89    5.92
   2  11 -16   58.89    5.57
  -2  11  15    1.44    1.37
   2 -11 -15    1.26    1.14
   2 -11 -15    2.20    1.48
   2  11 -15    1.44    1.45
  -2  11  14   36.99    3.92
   2 -11 -14   33.46    3.71
   2 -11 -14   32.73    3.93
   2  11 -14   26.07    3.64
  -2  11  13   19.52    2.93
   2 -11 -13   18.00    2.80
   2 -11 -13   19.84    3.08
   2  11 -13   17.48    2.88
  -2  11  12   13.34    2.42
   2 -11 -12   18.52    2.70
   2 -11 -12   14.37    2.58
   2  11 -12   15.24    2.50
  -2  11  11    1.32    0.97
   2 -11 -11    1.45    1.04
   2  11 -11    0.77    0.96
  -2  11  10    0.92    0.91
   2 -11 -10    0.50    0.80
   2  11 -10    0.17    0.61
  -2  11   9    5.45    1.72
   2 -11  -9    6.49    1.67
   2  11  -9    6.08    1.57
  -2  11   8   73.21    4.64
   2 -11  -8   66.18    4.51
   2  11  -8   68.68    4.49
  -2  11   7    7.20    1.68
   2 -11  -7    6.42    1.61
   2  11  -7    8.70    1.78
  -2  11   6  191.47    7.11
   2 -11  -6  182.39    6.93
   2  11  -6  190.89    6.90
  -2  11   5    3.03    1.29
   2 -11  -5    1.18    0.84
   2  11  -5    1.08    0.86
  -2  11   4  225.75    7.44
   2 -11  -4  230.58    7.35
   2  11  -4  241.45    7.23
  -2  11   3    0.61    0.77
   2 -11  -3    0.07    0.44
   2  11  -3    0.08    0.36
  -2  11   2  106.19    5.04
   2 -11  -2   90.47    4.42
   2  11  -2  108.24    4.52
  -2 -11   1    0.10    0.34
  -2  11   1    0.05    0.58
   2 -11  -1   -0.05    0.40
   2  11  -1   -0.17    0.38
  -2 -11   0    0.34    0.41
  -2  11   0    1.12    0.75
   2 -11   0    0.07    0.43
   2  11   0    0.83    0.56
  -2 -11  -1   11.24    1.41
  -2  11  -1   13.53    1.89
   2 -11   1   11.54    1.60
   2  11   1   12.24    1.44
  -2 -11  -2    0.31    0.48
  -2  11  -2    0.88    0.83
   2 -11   2    0.07    0.45
   2  11   2    0.50    0.39
  -2 -11  -3   45.96    3.10
  -2  11  -3   48.97    3.53
   2 -11   3   43.67    2.99
   2  11   3   48.47    2.62
  -2 -11  -4    1.57    0.95
  -2  11  -4    0.46    0.68
  -2  11  -4   -0.20    0.41
   2 -11   4    0.10    0.44
   2  11   4    0.60    0.48
  -2 -11  -5    0.53    0.78
  -2  11  -5    0.89    0.85
  -2  11  -5    0.92    0.64
   2  11   5    0.64    0.42
  -2 -11  -6   14.64    2.29
  -2  11  -6    9.70    2.02
  -2  11  -6   13.42    1.87
   2  11   6   13.11    1.43
  -2 -11  -7   22.16    2.86
  -2  11  -7   20.56    2.64
  -2  11  -7   26.61    2.64
   2  11   7   27.41    2.05
  -2 -11  -8    1.96    1.35
  -2  11  -8    3.43    1.49
  -2  11  -8    5.22    1.40
  -2 -11  -9   19.80    3.02
  -2  11  -9   21.89    2.95
  -2  11  -9   24.60    2.74
  -2 -11 -10    1.88    1.42
  -2  11 -10    0.82    1.06
  -2  11 -10    1.75    0.92
  -2 -11 -11   13.41    2.80
  -2  11 -11   11.81    2.44
  -2  11 -11   16.83    2.38
  -2 -11 -12    2.56    1.77
  -2  11 -12    2.69    1.52
  -2  11 -12    4.47    1.50
  -2 -11 -13    1.60    1.52
  -2  11 -13    2.98    1.48
  -2  11 -13    3.95    1.39
  -2 -11 -14    6.04    2.52
  -2  11 -14    6.33    2.22
  -2  11 -14    4.73    1.56
  -2 -11 -15    0.55    1.27
  -2  11 -15    1.31    1.25
  -2  12  17   40.92    4.69
   2 -12 -17   39.48    4.46
   2 -12 -17   42.09    4.79
   2  12 -17   40.13    4.80
  -2  12  16   32.45    4.11
   2 -12 -16   34.74    4.06
   2 -12 -16   41.15    4.69
   2  12 -16   35.97    4.40
  -2  12  15   20.19    3.27
   2 -12 -15   20.05    3.11
   2 -12 -15   20.67    3.41
   2  12 -15   20.36    3.49
  -2  12  14   38.07    4.08
   2 -12 -14   34.14    3.81
   2 -12 -14   36.84    4.39
   2  12 -14   32.23    4.02
  -2  12  13   77.70    5.48
   2 -12 -13   75.29    5.85
   2  12 -13   74.22    5.54
  -2  12  12    0.66    1.01
   2 -12 -12    0.21    0.88
   2  12 -12   -0.80    0.62
  -2  12  11    8.94    2.02
   2 -12 -11    4.67    1.83
   2  12 -11    5.08    1.61
  -2  12  10   49.05    4.10
   2 -12 -10   40.00    3.89
   2  12 -10   47.17    4.05
  -2  12   9    6.71    1.88
   2 -12  -9    8.26    1.91
   2  12  -9    7.49    1.75
  -2  12   8   20.52    2.71
   2 -12  -8   18.62    2.55
   2  12  -8   19.43    2.57
  -2  12   7   19.64    2.60
   2 -12  -7   13.75    2.18
   2  12  -7   17.77    2.43
  -2  12   6  267.37    8.67
   2 -12  -6  252.26    8.39
   2  12  -6  276.15    8.56
  -2  12   5  136.59    6.16
   2 -12  -5  138.07    6.07
   2  12  -5  143.70    6.03
  -2  12   4  489.78   11.37
   2 -12  -4  486.93   11.02
   2  12  -4  507.39   10.87
  -2  12   3   64.12    4.18
   2 -12  -3   65.59    4.00
   2  12  -3   65.88    3.85
  -2  12   2  451.79   10.74
   2 -12  -2  432.45    9.93
   2  12  -2  463.49    9.76
  -2 -12   1   24.12    1.72
  -2  12   1   22.29    2.57
   2 -12  -1   26.39    2.52
   2  12  -1   24.41    2.26
  -2 -12   0  149.91    4.61
  -2  12   0  148.79    6.20
   2 -12   0  150.24    5.71
   2  12   0  150.93    5.26
  -2 -12  -1    4.96    1.04
  -2  12  -1    2.63    1.06
   2 -12   1    4.06    1.07
   2  12   1    3.62    0.93
  -2 -12  -2   23.83    2.20
  -2  12  -2   23.32    2.60
   2 -12   2   20.75    2.16
   2  12   2   25.90    2.10
  -2 -12  -3    3.20    1.14
  -2  12  -3    2.98    1.26
   2 -12   3    3.00    0.97
   2  12   3    4.74    0.96
  -2 -12  -4   32.07    2.89
  -2  12  -4   39.88    3.40
  -2  12  -4   33.41    2.74
   2 -12   4   34.48    2.78
   2  12   4   38.26    2.48
  -2 -12  -5   -0.07    0.63
  -2  12  -5    0.35    0.76
  -2  12  -5    0.06    0.74
   2  12   5   -0.21    0.25
  -2 -12  -6   69.18    4.58
  -2  12  -6   75.82    4.89
  -2  12  -6   77.00    4.29
   2  12   6   77.99    3.53
  -2 -12  -7   11.27    2.31
  -2  12  -7   13.57    2.37
  -2  12  -7   11.02    1.80
   2  12   7   14.48    1.57
  -2 -12  -8   97.98    5.87
  -2  12  -8  112.10    6.19
  -2  12  -8  113.95    5.42
  -2 -12  -9    3.65    1.79
  -2  12  -9    4.72    1.78
  -2  12  -9    6.05    1.57
  -2 -12 -10  217.84    9.29
  -2  12 -10  223.94    9.02
  -2  12 -10  235.53    8.19
  -2 -12 -11    1.74    1.55
  -2  12 -11    1.31    1.25
  -2  12 -11    2.53    1.13
  -2 -12 -12   57.73    5.21
  -2  12 -12   65.98    5.23
  -2  12 -12   67.84    4.64
  -2 -12 -13   -0.43    0.96
  -2  12 -13   -0.77    0.96
  -2  12 -13   -0.13    0.63
  -2 -12 -14   16.31    3.20
  -2  12 -14   13.26    2.81
  -2 -12 -15    5.90    2.21
  -2  12 -15    3.76    1.83
  -2  13  16   -0.55    1.31
   2 -13 -16    0.82    1.18
   2  13 -16    1.02    1.56
  -2  13  15   37.67    4.25
   2 -13 -15   35.47    4.36
   2  13 -15   36.09    4.50
  -2  13  14    2.42    1.53
   2 -13 -14    0.52    0.98
   2  13 -14    0.28    1.07
  -2  13  13   29.31    3.58
   2 -13 -13   29.47    3.92
   2  13 -13   25.55    3.50
  -2  13  12    7.72    2.12
   2 -13 -12    7.24    2.18
   2  13 -12    7.85    2.02
  -2  13  11   72.09    5.14
   2 -13 -11   68.12    5.29
   2  13 -11   78.19    5.50
  -2  13  10    6.54    1.85
   2 -13 -10    9.61    2.08
   2  13 -10    8.44    1.99
  -2  13   9  125.12    6.44
   2 -13  -9  107.64    6.21
   2  13  -9  130.34    6.67
  -2  13   8    3.07    1.33
   2 -13  -8    1.27    0.96
   2  13  -8    3.67    1.41
  -2  13   7  251.22    8.79
   2 -13  -7  235.08    8.59
   2  13  -7  247.54    8.66
  -2  13   6   19.49    2.67
   2 -13  -6   18.98    2.51
   2  13  -6   20.70    2.62
  -2  13   5  708.27   14.28
   2 -13  -5  689.49   13.87
   2  13  -5  710.44   13.77
  -2  13   4    1.60    1.23
   2 -13  -4    1.33    1.08
   2  13  -4    1.14    0.97
  -2  13   3  695.89   13.93
   2 -13  -3  648.84   12.81
   2  13  -3  676.88   12.67
  -2  13   2    4.51    1.62
   2 -13  -2    4.54    1.36
   2  13  -2    4.78    1.36
  -2 -13   1  412.13    7.24
  -2  13   1  408.93   10.64
   2 -13  -1  380.86    9.47
   2  13  -1  427.49    9.54
  -2 -13   0    0.64    0.53
  -2  13   0    0.83    1.06
   2 -13   0    0.87    0.75
   2  13   0    1.86    0.83
  -2 -13  -1  141.33    5.00
  -2  13  -1  143.02    6.35
   2 -13   1  137.65    5.60
   2  13   1  148.13    5.37
  -2 -13  -2    0.84    0.67
  -2  13  -2    1.79    1.10
   2 -13   2    0.85    0.77
   2  13   2    0.88    0.63
  -2 -13  -3  114.30    5.10
  -2  13  -3  118.18    5.89
   2 -13   3  111.03    5.02
   2  13   3  121.80    4.70
  -2 -13  -4   16.09    2.18
  -2  13  -4   19.52    2.65
  -2  13  -4   16.38    2.08
   2 -13   4   18.15    2.12
   2  13   4   17.15    1.81
  -2 -13  -5  301.48    9.09
  -2  13  -5  304.03    9.70
  -2  13  -5  317.29    8.64
   2  13   5  313.80    7.46
  -2 -13  -6   -0.08    0.80
  -2  13  -6    0.69    1.04
  -2  13  -6    0.06    0.55
   2  13   6    0.32    0.44
  -2 -13  -7  305.58    9.96
  -2  13  -7  303.43   10.10
  -2  13  -7  312.02    8.83
  -2 -13  -8    3.52    1.76
  -2  13  -8    4.34    1.79
  -2  13  -8    4.46    1.29
  -2 -13  -9  234.08    9.41
  -2  13  -9  249.54    9.58
  -2  13  -9  256.14    8.38
  -2 -13 -10   -0.33    1.11
  -2  13 -10    1.14    1.33
  -2  13 -10   -0.40    0.67
  -2 -13 -11  110.31    6.97
  -2  13 -11  122.58    7.10
  -2  13 -11  113.97    5.88
  -2 -13 -12    1.52    1.17
  -2  13 -12    0.74    1.21
  -2  13 -12    1.97    1.04
  -2 -13 -13   51.68    5.12
  -2  13 -13   50.43    4.86
  -2 -13 -14   -0.63    0.94
  -2  13 -14    0.37    1.11
  -2  14  16   46.10    4.88
   2 -14 -16   51.49    5.29
   2  14 -16   51.52    5.44
  -2  14  15   43.51    4.65
   2 -14 -15   36.31    4.64
   2  14 -15   37.21    4.63
  -2  14  14   40.97    4.36
   2 -14 -14   43.06    4.79
   2  14 -14   43.72    4.71
  -2  14  13   19.88    3.20
   2 -14 -13   19.70    3.34
   2  14 -13   19.60    3.19
  -2  14  12   23.09    3.18
   2 -14 -12   20.99    3.30
   2  14 -12   20.40    3.12
  -2  14  11   -0.28    0.80
   2 -14 -11   -0.01    0.69
   2  14 -11    0.20    0.76
  -2  14  10   49.13    4.29
   2 -14 -10   46.27    4.39
   2  14 -10   50.93    4.42
  -2  14   9    3.19    1.51
   2 -14  -9    3.33    1.64
   2  14  -9    2.10    1.23
  -2  14   8   29.59    3.32
   2 -14  -8   28.14    3.24
   2  14  -8   27.32    3.18
  -2  14   7    3.05    1.43
   2 -14  -7    3.32    1.34
   2  14  -7    4.19    1.37
  -2  14   6  132.95    6.54
   2 -14  -6  125.54    6.31
   2  14  -6  129.67    6.32
  -2  14   5   42.55    3.86
   2 -14  -5   39.01    3.51
   2  14  -5   34.32    3.29
  -2  14   4  408.29   11.16
   2 -14  -4  414.86   10.82
   2  14  -4  413.30   10.60
  -2  14   3   67.52    4.70
   2 -14  -3   66.56    4.33
   2  14  -3   68.53    4.32
  -2  14   2  377.17   10.61
   2 -14  -2  350.97    9.56
   2  14  -2  381.54    9.67
  -2 -14   1    9.03    1.21
  -2  14   1    7.65    2.06
   2 -14  -1    7.86    1.68
   2  14  -1    9.60    1.68
  -2 -14   0  369.05    7.73
  -2  14   0  375.39   10.59
   2 -14   0  351.92    9.29
   2  14   0  370.58    9.12
  -2 -14  -1   16.86    1.88
  -2  14  -1   14.06    2.33
   2 -14   1   12.94    1.93
   2  14   1   16.41    1.98
  -2 -14  -2  124.34    5.13
  -2  14  -2  127.15    6.32
   2 -14   2  118.45    5.35
   2  14   2  135.99    5.34
  -2 -14  -3    0.96    0.82
  -2  14  -3    0.14    0.84
   2 -14   3    0.24    0.56
   2  14   3    0.69    0.58
  -2 -14  -4   97.71    5.09
  -2  14  -4   95.42    5.62
  -2  14  -4   98.78    4.89
   2 -14   4   93.33    4.77
   2  14   4  108.70    4.66
  -2 -14  -5    0.22    0.83
  -2  14  -5   -0.08    0.99
  -2  14  -5    0.55    0.66
   2  14   5   -0.22    0.54
  -2 -14  -6  129.15    6.41
  -2  14  -6  129.00    6.74
  -2  14  -6  131.37    5.74
   2  14   6  138.51    5.22
  -2 -14  -7    2.40    1.44
  -2  14  -7    1.86    1.24
  -2  14  -7    2.52    1.05
  -2 -14  -8   80.40    5.54
  -2  14  -8   80.12    5.57
  -2  14  -8   87.81    4.85
  -2 -14  -9    5.26    2.05
  -2  14  -9    5.63    2.16
  -2  14  -9    6.17    1.63
  -2 -14 -10  100.62    6.60
  -2  14 -10  106.70    6.72
  -2  14 -10  112.19    5.74
  -2 -14 -11    3.47    1.91
  -2  14 -11    1.61    1.42
  -2  14 -11    1.54    1.07
  -2 -14 -12   71.07    5.92
  -2  14 -12   74.15    5.85
  -2 -14 -13    1.32    1.28
  -2  14 -13   -0.77    1.09
  -2 -14 -14   28.70    4.09
  -2  14 -14   22.78    3.58
  -2  15  15    2.05    1.79
   2 -15 -15    3.91    1.93
   2  15 -15    2.27    1.68
  -2  15  14   24.55    3.51
   2 -15 -14   25.14    3.85
   2  15 -14   28.18    4.01
  -2  15  13    0.11    1.12
   2 -15 -13    0.36    0.84
   2  15 -13    0.02    0.94
  -2  15  12   16.67    2.91
   2 -15 -12   18.65    3.20
   2  15 -12   22.75    3.38
  -2  15  11    0.91    1.16
   2 -15 -11    0.80    1.26
   2  15 -11    0.80    0.95
  -2  15  10   18.54    2.85
   2 -15 -10   20.10    3.11
   2  15 -10   16.32    2.71
  -2  15   9   34.56    3.75
   2 -15  -9   34.62    3.80
   2  15  -9   37.32    3.85
  -2  15   8   61.08    4.71
   2 -15  -8   58.57    4.73
   2  15  -8   59.86    4.72
  -2  15   7    2.44    1.24
   2 -15  -7    1.03    1.05
   2  15  -7    0.06    0.68
  -2  15   6  100.43    5.89
   2 -15  -6  102.68    5.87
   2  15  -6  101.69    5.76
  -2  15   5    5.69    1.74
   2 -15  -5    6.66    1.71
   2  15  -5    6.24    1.59
  -2  15   4   84.31    5.33
   2 -15  -4   81.11    5.00
   2  15  -4   83.43    5.04
  -2  15   3   15.45    2.53
   2 -15  -3   12.69    2.09
   2  15  -3    8.41    1.83
  -2  15   2    8.29    2.10
   2 -15  -2    8.52    1.79
   2  15  -2    8.12    1.73
  -2 -15   1   43.18    2.57
  -2  15   1   42.38    3.87
   2 -15  -1   41.18    3.40
   2  15  -1   44.66    3.44
  -2 -15   0    0.20    0.44
  -2  15   0   -0.51    0.85
   2 -15   0    0.56    0.76
   2  15   0   -0.22    0.51
  -2 -15  -1   84.86    4.10
  -2  15  -1   76.00    5.05
   2 -15   1   79.41    4.54
   2  15   1   90.24    4.66
  -2 -15  -2    2.94    1.09
  -2  15  -2    4.20    1.60
   2 -15   2    3.93    1.23
   2  15   2    4.19    1.24
  -2 -15  -3   76.77    4.40
  -2  15  -3   74.88    5.14
   2 -15   3   73.40    4.35
   2  15   3   80.97    4.29
  -2 -15  -4    6.66    1.72
  -2  15  -4    6.23    1.94
  -2  15  -4    7.29    1.57
   2 -15   4    8.38    1.65
   2  15   4    6.67    1.37
  -2 -15  -5   23.68    2.80
  -2  15  -5   24.34    3.19
  -2  15  -5   27.55    2.71
   2  15   5   25.83    2.40
  -2 -15  -6   12.23    2.20
  -2  15  -6   10.08    2.20
  -2  15  -6   12.90    1.96
  -2 -15  -7   25.92    3.18
  -2  15  -7   24.68    3.26
  -2  15  -7   31.19    2.91
  -2 -15  -8    0.03    1.05
  -2  15  -8    2.45    1.48
  -2  15  -8    0.62    0.74
  -2 -15  -9    4.67    1.84
  -2  15  -9    4.99    2.07
  -2  15  -9    4.21    1.44
  -2 -15 -10    3.81    1.78
  -2  15 -10    8.44    2.50
  -2  15 -10    7.03    1.68
  -2 -15 -11    3.89    1.80
  -2  15 -11    2.53    1.46
  -2 -15 -12    4.25    1.90
  -2  15 -12    3.25    1.69
  -2 -15 -13   15.13    3.15
  -2  15 -13    8.78    2.80
  -2  16  14   36.65    4.26
   2 -16 -14   31.04    4.27
   2  16 -14   32.62    4.26
  -2  16  13   40.00    4.44
   2 -16 -13   42.09    4.81
   2  16 -13   36.55    4.43
  -2  16  12   37.73    4.17
   2 -16 -12   35.75    4.23
   2  16 -12   34.55    4.17
  -2  16  11  107.86    6.67
   2 -16 -11   94.77    6.68
   2  16 -11  107.75    6.96
  -2  16  10   41.14    4.19
   2 -16 -10   37.72    4.19
   2  16 -10   35.26    4.05
  -2  16   9   98.08    6.20
   2 -16  -9   94.64    6.32
   2  16  -9   94.59    6.19
  -2  16   8    4.10    1.69
   2 -16  -8    2.79    1.40
   2  16  -8    3.08    1.47
  -2  16   7   21.41    3.06
   2 -16  -7   19.40    2.90
   2  16  -7   24.32    3.12
  -2  16   6   78.81    5.37
   2 -16  -6   78.03    5.27
   2  16  -6   78.12    5.24
  -2  16   5    0.26    0.83
   2 -16  -5   -0.17    0.68
   2  16  -5    0.13    0.62
  -2  16   4   13.23    2.44
   2 -16  -4   16.11    2.37
   2  16  -4   18.05    2.43
  -2  16   3    2.90    1.48
   2 -16  -3    2.92    1.29
   2  16  -3    3.38    1.40
  -2  16   2    9.88    2.12
   2 -16  -2    6.89    1.62
   2  16  -2    9.50    1.95
  -2  16   1   41.49    3.89
   2 -16  -1   45.25    3.66
   2  16  -1   46.88    3.71
  -2 -16   0   21.80    2.05
  -2  16   0   19.52    2.80
   2 -16   0   21.55    2.55
   2  16   0   21.39    2.49
  -2 -16  -1   27.45    2.49
  -2  16  -1   26.96    3.30
   2 -16   1   27.65    2.87
   2  16   1   29.04    2.85
  -2 -16  -2    8.36    1.55
  -2  16  -2   11.58    2.40
   2 -16   2   10.21    1.83
   2  16   2   10.65    1.91
  -2 -16  -3   11.00    1.93
  -2  16  -3    7.92    2.22
   2 -16   3    9.63    1.87
   2  16   3   11.16    1.76
  -2 -16  -4   16.84    2.33
  -2  16  -4   19.61    2.95
  -2  16  -4   19.69    2.33
   2 -16   4   17.41    2.36
   2  16   4   20.02    2.23
  -2 -16  -5    3.08    1.36
  -2  16  -5    1.77    1.33
  -2  16  -5    1.76    0.97
   2  16   5    2.95    1.10
  -2 -16  -6  160.53    7.38
  -2  16  -6  169.50    8.24
  -2  16  -6  171.86    6.85
  -2 -16  -7    7.54    1.98
  -2  16  -7    2.12    1.35
  -2  16  -7    3.77    1.42
  -2 -16  -8  104.77    6.41
  -2  16  -8  108.77    6.85
  -2  16  -8  103.75    5.43
  -2 -16  -9    0.36    0.82
  -2  16  -9    2.06    1.51
  -2 -16 -10   17.07    2.94
  -2  16 -10   16.47    3.10
  -2 -16 -11   -0.26    0.93
  -2  16 -11   -0.20    0.93
  -2 -16 -12    1.05    1.32
  -2  16 -12   -0.17    1.17
  -2  17  13   80.63    6.12
   2 -17 -13   72.80    6.30
   2  17 -13   70.38    6.07
  -2  17  12   14.70    2.93
   2 -17 -12   13.49    2.90
   2  17 -12   16.75    3.13
  -2  17  11  145.20    7.95
   2 -17 -11  146.64    8.46
   2  17 -11  137.99    8.08
  -2  17  10   30.81    3.85
   2 -17 -10   23.02    3.49
   2  17 -10   33.57    4.04
  -2  17   9  186.70    8.78
   2 -17  -9  170.89    8.63
   2  17  -9  178.86    8.74
  -2  17   8   13.37    2.63
   2 -17  -8   15.41    2.81
   2  17  -8   16.16    2.64
  -2  17   7  103.78    6.41
   2 -17  -7  101.33    6.31
   2  17  -7  109.26    6.48
  -2  17   6    1.74    1.17
   2 -17  -6    0.28    0.95
   2  17  -6    1.20    0.83
  -2  17   5   61.75    4.88
   2 -17  -5   56.44    4.52
   2  17  -5   63.12    4.73
  -2  17   4   23.06    3.04
   2 -17  -4   17.62    2.56
   2  17  -4   20.43    2.68
  -2  17   3    2.41    1.20
   2 -17  -3    0.40    0.78
   2  17  -3    1.67    0.94
  -2  17   2   13.57    2.44
   2 -17  -2   12.00    2.07
   2  17  -2   12.94    2.12
  -2  17   1   60.83    4.84
   2 -17  -1   61.28    4.31
   2  17  -1   63.98    4.43
  -2  17   0   32.74    3.66
   2 -17   0   29.51    3.03
   2  17   0   36.06    3.32
  -2 -17  -1  360.48    9.09
  -2  17  -1  357.96   11.61
   2 -17   1  350.98   10.07
   2  17   1  359.08   10.08
  -2 -17  -2    0.92    0.84
  -2  17  -2    1.79    1.42
   2 -17   2   -0.93    0.69
   2  17   2    1.86    1.03
  -2 -17  -3  327.64    9.44
  -2  17  -3  343.84   11.56
   2 -17   3  322.00    9.55
   2  17   3  338.48    9.56
  -2 -17  -4    4.71    1.59
  -2  17  -4    2.47    1.65
  -2  17  -4    4.11    1.32
   2 -17   4    2.23    1.25
   2  17   4    4.15    1.37
  -2 -17  -5  296.75    9.81
  -2  17  -5  279.64   10.72
  -2  17  -5  298.46    9.18
  -2 -17  -6    2.12    1.21
  -2  17  -6    0.79    1.34
  -2  17  -6    3.44    1.30
  -2 -17  -7   95.08    6.05
  -2  17  -7  105.24    6.82
  -2  17  -7   95.74    5.18
  -2 -17  -8    0.85    1.12
  -2  17  -8    1.18    1.19
  -2 -17  -9   18.25    3.02
  -2  17  -9   14.79    3.03
  -2 -17 -10   -0.19    0.82
  -2  17 -10   -0.12    1.13
  -2 -17 -11   25.26    3.66
  -2  17 -11   22.44    3.68
  -2  18  12   69.90    5.92
   2 -18 -12   78.61    6.47
   2  18 -12   73.96    6.18
  -2  18  11    3.12    1.87
   2 -18 -11    3.50    1.78
   2  18 -11    2.65    1.58
  -2  18  10  104.60    6.89
   2 -18 -10   99.99    7.02
   2  18 -10  109.34    7.22
  -2  18   9   15.38    3.02
   2 -18  -9   16.08    3.09
   2  18  -9   17.56    3.13
  -2  18   8  126.52    7.42
   2 -18  -8  130.31    7.55
   2  18  -8  129.29    7.42
  -2  18   7    2.49    1.61
   2 -18  -7    6.05    2.09
   2  18  -7    5.07    1.95
  -2  18   6   55.88    4.84
   2 -18  -6   55.63    4.76
   2  18  -6   60.70    4.93
  -2  18   5   19.21    2.89
   2 -18  -5   18.04    2.80
   2  18  -5   20.99    2.89
  -2  18   4   35.15    3.80
   2 -18  -4   27.83    3.24
   2  18  -4   31.58    3.40
  -2  18   3    0.72    0.90
   2 -18  -3    0.10    0.85
   2  18  -3    0.22    0.63
  -2  18   2   18.11    2.75
   2 -18  -2   16.02    2.34
   2  18  -2   13.36    2.17
  -2  18   1   19.99    2.97
   2 -18  -1   15.41    2.37
   2  18  -1   20.26    2.66
  -2  18   0  214.05    9.25
   2 -18   0  207.09    8.03
   2  18   0  209.27    8.11
  -2  18  -1    0.13    1.04
   2 -18   1    0.56    0.80
   2  18   1   -0.14    0.74
  -2  18  -2  367.60   12.23
   2 -18   2  347.25   10.21
   2  18   2  375.67   10.59
  -2 -18  -3    0.90    0.97
  -2  18  -3    0.80    1.37
   2 -18   3    0.38    0.82
   2  18   3    1.23    0.93
  -2 -18  -4  266.13    9.11
  -2  18  -4  266.95   10.69
  -2  18  -4  260.82    8.75
   2 -18   4  262.44    8.83
   2  18   4  274.13    8.87
  -2 -18  -5    6.32    1.83
  -2  18  -5    4.28    2.06
  -2  18  -5    4.45    1.47
  -2 -18  -6  110.84    6.42
  -2  18  -6  113.01    7.18
  -2  18  -6  106.75    5.74
  -2 -18  -7    2.56    1.30
  -2  18  -7    1.57    1.51
  -2 -18  -8   26.99    3.44
  -2  18  -8   27.77    3.81
  -2 -18  -9    1.07    1.21
  -2  18  -9    0.19    1.19
  -2 -18 -10   38.14    4.43
  -2  18 -10   44.21    4.88
  -2  19  11   22.38    3.62
   2 -19 -11   25.85    3.88
   2  19 -11   19.79    3.45
  -2  19  10   75.80    5.97
   2 -19 -10   64.47    5.80
   2  19 -10   73.98    6.08
  -2  19   9   41.66    4.49
   2 -19  -9   36.42    4.36
   2  19  -9   41.11    4.62
  -2  19   8   71.37    5.73
   2 -19  -8   72.90    5.84
   2  19  -8   75.28    5.83
  -2  19   7   47.94    4.71
   2 -19  -7   42.51    4.46
   2  19  -7   52.81    4.90
  -2  19   6   17.34    3.07
   2 -19  -6   11.92    2.49
   2  19  -6   18.09    2.86
  -2  19   5   28.06    3.63
   2 -19  -5   19.48    2.96
   2  19  -5   22.95    3.12
  -2  19   4    3.74    1.67
   2 -19  -4    3.06    1.52
   2  19  -4    5.44    1.60
  -2  19   3   -0.16    0.78
   2 -19  -3    0.63    0.75
   2  19  -3    0.68    0.64
  -2  19   2   -0.23    0.92
   2 -19  -2   -0.81    0.56
   2  19  -2    0.30    0.68
  -2  19   1    8.06    2.15
   2 -19  -1    6.39    1.77
   2  19  -1    5.72    1.69
  -2  19   0    3.03    1.67
   2 -19   0    2.67    1.27
   2  19   0    1.80    1.13
  -2  19  -1   44.69    4.58
   2 -19   1   48.23    3.99
   2  19   1   47.98    3.99
  -2  19  -2    4.67    1.90
   2 -19   2    6.36    1.85
   2  19   2    8.03    1.87
  -2  19  -3   69.98    5.71
   2 -19   3   69.75    4.72
   2  19   3   77.58    4.93
  -2 -19  -4    1.76    1.06
  -2  19  -4    2.36    1.69
  -2  19  -4    3.21    1.32
   2 -19   4    3.01    1.28
  -2 -19  -5   43.65    3.97
  -2  19  -5   42.54    4.77
  -2 -19  -6    4.80    1.88
  -2  19  -6    2.71    1.67
  -2 -19  -7   13.42    2.59
  -2  19  -7   13.76    2.93
  -2 -19  -8    0.99    1.22
  -2  19  -8    2.08    1.67
  -2 -19  -9   18.10    2.98
  -2  19  -9   17.61    3.50
  -2  20  10    8.55    2.55
   2 -20 -10   12.12    2.91
   2  20 -10   13.77    2.80
  -2  20   9   64.22    5.59
   2 -20  -9   61.99    5.64
   2  20  -9   55.34    5.26
  -2  20   8    3.03    1.90
   2 -20  -8    7.23    2.45
   2  20  -8    3.33    1.68
  -2  20   7   13.12    2.73
   2 -20  -7   10.60    2.50
   2  20  -7   12.67    2.74
  -2  20   6   -1.03    1.11
   2 -20  -6    0.10    0.99
   2  20  -6    1.57    1.05
  -2  20   5    3.34    1.62
   2 -20  -5    4.51    1.77
   2  20  -5    5.37    1.88
  -2  20   4   -1.19    0.77
   2 -20  -4    0.18    0.94
   2  20  -4    0.61    1.04
  -2  20   3    9.71    2.50
   2 -20  -3    8.31    1.99
   2  20  -3    8.48    2.07
  -2  20   2   14.62    2.82
   2 -20  -2    7.72    2.01
   2  20  -2    9.99    2.14
  -2  20   1   23.56    3.44
   2 -20  -1   20.78    2.84
   2  20  -1   21.44    2.93
  -2  20   0   32.81    4.11
   2 -20   0   31.92    3.46
   2  20   0   34.60    3.53
  -2  20  -1   24.67    3.66
   2 -20   1   21.22    2.81
   2  20   1   22.85    2.88
  -2  20  -2   44.29    4.69
   2 -20   2   39.14    3.72
   2  20   2   45.41    4.05
  -2  20  -3   -0.33    1.03
   2  20   3   -0.78    0.69
  -2  20  -4   21.90    3.74
  -2  20  -5    5.80    2.40
  -2 -20  -6    0.04    0.84
  -2  20  -6    0.78    1.38
  -2 -20  -7    0.40    0.90
  -2  20  -7    1.90    1.66
  -2 -20  -8    6.30    2.06
  -2  20  -8    5.90    2.42
  -2  21   8    3.32    1.77
   2 -21  -8    4.36    2.00
   2  21  -8    7.03    2.49
  -2  21   7   77.91    6.26
   2 -21  -7   78.02    6.15
   2  21  -7   78.66    6.17
  -2  21   6   10.05    2.70
   2 -21  -6    7.64    2.20
   2  21  -6   14.51    2.71
  -2  21   5   37.30    4.41
   2 -21  -5   32.06    3.94
   2  21  -5   27.92    3.65
  -2  21   4   21.10    3.26
   2 -21  -4   17.24    2.85
   2  21  -4   16.79    2.86
  -2  21   3   35.30    4.29
   2 -21  -3   27.42    3.46
   2  21  -3   37.97    4.06
  -2  21   2   10.82    2.77
   2 -21  -2    8.52    2.09
   2  21  -2   11.14    2.36
  -2  21   1   97.51    6.95
   2 -21  -1   77.13    5.45
   2  21  -1   83.27    5.72
  -2  21   0    4.51    1.93
   2 -21   0    3.63    1.62
   2  21   0    4.95    1.81
  -2  21  -1  152.45    8.61
   2 -21   1  141.57    7.09
   2  21   1  138.17    7.23
  -2  21  -2   -0.17    1.33
   2  21   2    0.71    0.92
  -2  21  -3  170.22    9.25
  -2  21  -4    2.92    2.01
  -2  21  -5   37.71    4.83
  -2  21  -6    1.79    1.87
  -2  22   6  121.24    7.96
   2 -22  -6  120.70    7.56
   2  22  -6  120.68    7.76
  -2  22   5    3.77    1.80
   2 -22  -5    1.94    1.25
   2  22  -5    1.52    1.32
  -2  22   4  125.45    7.87
   2 -22  -4  122.23    7.31
   2  22  -4  124.96    7.60
  -2  22   3   -0.36    1.00
   2 -22  -3    0.81    1.00
   2  22  -3   -0.39    0.92
  -2  22   2  118.61    7.74
   2 -22  -2  108.90    6.70
   2  22  -2  110.80    6.97
  -2  22   1    0.80    1.17
   2 -22  -1    0.25    0.93
   2  22  -1    0.70    1.05
  -2  22   0   81.36    6.52
   2 -22   0   91.95    6.38
   2  22   0   97.24    6.36
  -2  22  -1    0.39    1.11
   2  22   1    0.83    0.94
  -2  22  -2   87.55    6.86
  -2  22  -3    0.57    1.39
  -2  22  -4   47.42    5.20
   3   0 -20   49.69    5.33
   3   0 -19   -0.49    1.10
   3   0 -19    0.48    0.87
   3   0 -18  167.85    8.77
   3   0 -18  158.83    7.80
   3   0 -17    0.42    1.00
   3   0 -17    0.39    0.78
   3   0 -16   80.07    5.72
   3   0 -16   82.91    5.23
   3   0 -15   -0.21    0.75
   3   0 -15    0.23    0.66
   3   0 -14  113.04    6.29
   3   0 -14  112.71    5.55
   3   0 -13   -0.35    0.59
   3   0 -13   -0.55    0.41
   3   0 -12   41.13    3.53
   3   0 -12   38.66    2.99
   3   0 -11   -0.11    0.50
   3   0 -11   -0.14    0.32
   3   0 -10  210.51    7.29
   3   0 -10  217.61    6.27
   3   0  -9   -0.46    0.39
   3   0  -9    0.25    0.37
   3   0  -8   11.25    1.68
   3   0  -8   10.77    1.34
   3   0  -7    0.04    0.49
   3   0  -7   -0.13    0.40
   3   0  -6  834.92   12.03
   3   0  -6  838.17   10.20
   3   0  -5   -0.23    0.35
   3   0  -5    0.02    0.40
   3   0  -4   24.44    1.88
   3   0  -4   20.71    1.58
   3   0  -3    0.27    0.31
   3   0  -3    0.18    0.35
   3   0  -2   33.12    1.88
   3   0  -2   33.76    2.01
  -3   0   1   -0.34    0.24
   3   0  -1    0.41    0.28
  -3   0   0   74.40    2.40
  -3   0   0   80.29    3.26
  -3   0  -1    0.01    0.20
  -3   0  -1   -0.10    0.35
  -3   0  -2   64.87    1.99
  -3   0  -2   64.33    3.19
  -3   0  -3    0.43    0.27
  -3   0  -3    0.35    0.44
  -3   0  -4    9.95    0.88
  -3   0  -4    6.57    1.31
  -3   0  -5    0.01    0.28
  -3   0  -5   -0.15    0.55
  -3   0  -6    1.29    0.80
  -3   0  -7   -0.12    0.32
  -3   0  -7   -0.27    0.66
  -3   0  -8    0.26    0.50
  -3   0  -8    1.05    1.08
  -3   0  -9   -0.01    0.41
  -3   0  -9    0.34    0.76
  -3   0 -10   33.36    2.26
  -3   0 -10   33.04    3.40
  -3   0 -11   -0.02    0.81
  -3   0 -12    0.33    0.96
  -3   0 -13   -0.71    0.87
  -3   0 -14    4.00    1.69
  -3   0 -15   -0.60    0.82
  -3   0 -16   11.10    2.64
  -3   0 -17    0.85    1.24
   3  -1 -20    5.64    2.21
   3  -1 -20    8.70    1.91
   3   1 -20    3.67    1.94
   3  -1 -19   64.77    5.80
   3  -1 -19   80.00    5.80
   3   1 -19   76.40    6.23
   3  -1 -18    3.76    1.80
   3  -1 -18    6.93    1.85
   3   1 -18    3.30    1.87
   3   1 -18    3.75    1.43
   3  -1 -17   78.03    5.88
   3  -1 -17   85.39    5.64
   3   1 -17   80.45    6.00
   3   1 -17   88.29    5.48
   3  -1 -16   11.03    2.40
   3  -1 -16   11.04    2.09
   3   1 -16   11.27    2.53
   3   1 -16   14.91    2.24
   3  -1 -15   16.07    2.62
   3  -1 -15   16.11    2.37
   3   1 -15   11.78    2.45
   3   1 -15   15.47    2.17
   3  -1 -14   19.43    2.78
   3  -1 -14   21.14    2.55
   3   1 -14   23.15    3.01
   3   1 -14   23.20    2.52
   3  -1 -13   41.13    3.71
   3  -1 -13   39.58    3.30
   3   1 -13   36.45    3.54
   3   1 -13   41.18    3.15
   3  -1 -12   69.49    4.57
   3  -1 -12   72.41    4.19
   3   1 -12   69.33    4.58
   3   1 -12   75.55    3.99
   3  -1 -11   79.21    4.68
   3  -1 -11   81.54    4.22
   3   1 -11   76.04    4.60
   3   1 -11   81.61    3.89
   3  -1 -10  161.55    6.41
   3  -1 -10  162.69    5.65
   3   1 -10  166.64    6.51
   3   1 -10  170.56    5.32
   3  -1  -9  101.62    4.89
   3  -1  -9  109.30    4.41
   3   1  -9  102.62    4.91
   3   1  -9  111.48    4.07
   3  -1  -8  135.67    5.40
   3  -1  -8  133.90    4.66
   3   1  -8  131.34    5.29
   3   1  -8  136.52    4.27
   3  -1  -7  478.23    9.65
   3  -1  -7  481.15    8.44
   3   1  -7  469.17    9.46
   3   1  -7  486.45    7.66
   3  -1  -6  743.04   11.47
   3  -1  -6  751.69   10.16
   3   1  -6  756.98   11.38
   3   1  -6  756.76    9.16
   3  -1  -5  318.80    7.15
   3  -1  -5  330.39    6.57
   3   1  -5  308.36    6.87
   3   1  -5  330.80    5.90
   3  -1  -4   41.50    2.48
   3  -1  -4   39.52    2.27
   3   1  -4   42.11    2.41
   3   1  -4   35.77    1.95
   3  -1  -3  228.24    5.40
   3  -1  -3  231.82    5.36
   3   1  -3  230.04    5.20
   3   1  -3  238.96    4.98
  -3  -1   2   18.23    1.44
   3  -1  -2   23.22    1.63
   3  -1  -2   17.46    1.55
   3   1  -2   21.37    1.47
   3   1  -2   18.75    1.48
  -3  -1   1    0.28    0.32
  -3   1   1   -0.02    0.33
   3  -1  -1    0.16    0.24
   3  -1  -1   -0.10    0.27
   3   1  -1    0.29    0.25
  -3  -1   0  160.00    4.50
  -3   1   0  161.27    3.80
  -3   1   0  148.52    4.53
   3   1   0  157.90    3.24
  -3  -1  -1    0.19    0.20
  -3  -1  -1    0.18    0.38
  -3   1  -1    0.04    0.24
  -3   1  -1    0.02    0.28
  -3  -1  -2   17.13    0.86
  -3  -1  -2   14.77    1.58
  -3   1  -2   17.23    1.19
  -3   1  -2   14.92    1.63
  -3  -1  -3   11.36    0.67
  -3  -1  -3   10.82    1.46
  -3   1  -3    9.51    0.93
  -3   1  -3    9.72    1.43
  -3  -1  -4 1090.64    6.84
  -3  -1  -4 1026.41   13.84
  -3   1  -4 1062.52    9.41
  -3   1  -4 1041.53   14.00
  -3  -1  -5    6.74    0.64
  -3  -1  -5    7.71    1.48
  -3   1  -5    6.70    0.89
  -3   1  -5    7.36    1.57
  -3  -1  -6  283.53    4.36
  -3  -1  -6  268.14    7.80
  -3   1  -6  283.46    5.41
  -3   1  -6  249.83    7.53
  -3  -1  -7   21.60    1.38
  -3  -1  -7   23.73    2.62
  -3   1  -7   19.99    1.65
  -3   1  -7   21.63    2.51
  -3  -1  -8  288.52    5.37
  -3  -1  -8  275.61    8.66
  -3   1  -8  288.13    6.14
  -3   1  -8  278.64    8.64
  -3  -1  -9    1.97    0.64
  -3  -1  -9    2.60    1.29
  -3   1  -9    2.02    0.71
  -3   1  -9    1.87    1.13
  -3  -1 -10   33.69    3.43
  -3   1 -10   37.31    2.47
  -3   1 -10   31.07    3.30
  -3  -1 -11   12.24    2.31
  -3   1 -11   10.80    1.56
  -3   1 -11    9.78    2.12
  -3  -1 -12   28.69    3.41
  -3   1 -12   23.38    3.14
  -3  -1 -13    5.80    1.91
  -3   1 -13    6.05    2.03
  -3  -1 -14   23.90    3.35
  -3   1 -14   24.21    3.40
  -3  -1 -15   -0.92    0.81
  -3   1 -15    0.71    1.10
  -3  -1 -16   35.53    4.33
  -3   1 -16   31.75    4.05
  -3  -1 -17    1.82    1.57
  -3   1 -17    0.73    1.08
   3  -2 -20    0.59    1.28
   3  -2 -20   -0.04    1.02
   3   2 -20    0.99    1.45
   3  -2 -19   22.32    3.62
   3  -2 -19   26.41    3.32
   3   2 -19   21.09    3.48
   3  -2 -18   -0.10    1.03
   3  -2 -18    0.46    0.82
   3   2 -18    1.15    1.14
   3  -2 -17   75.32    5.79
   3  -2 -17   73.64    5.36
   3   2 -17   68.46    5.60
   3   2 -17   70.64    4.76
   3  -2 -16    0.89    1.02
   3  -2 -16   -0.14    0.78
   3   2 -16    0.69    1.06
   3   2 -16    1.45    0.85
   3  -2 -15   57.62    4.77
   3  -2 -15   61.42    4.54
   3   2 -15   60.22    4.88
   3   2 -15   63.11    4.11
   3  -2 -14    5.95    1.99
   3  -2 -14    5.37    1.53
   3   2 -14    5.46    1.89
   3   2 -14    5.34    1.33
   3  -2 -13   68.36    4.77
   3  -2 -13   75.91    4.62
   3   2 -13   74.71    4.98
   3   2 -13   73.87    4.03
   3  -2 -12   81.48    4.98
   3  -2 -12   85.06    4.67
   3   2 -12   74.93    4.81
   3   2 -12   85.96    4.08
   3  -2 -11   78.48    4.71
   3  -2 -11   78.94    4.29
   3   2 -11   76.53    4.65
   3   2 -11   79.05    3.67
   3  -2 -10   30.17    2.87
   3  -2 -10   31.91    2.65
   3   2 -10   29.83    2.86
   3   2 -10   35.21    2.33
   3  -2  -9  105.30    5.03
   3  -2  -9   99.62    4.39
   3   2  -9  106.46    5.01
   3   2  -9  102.43    3.71
   3  -2  -8    5.60    1.25
   3  -2  -8    7.23    1.25
   3   2  -8    5.88    1.26
   3   2  -8    6.15    0.92
   3  -2  -7  694.13   11.77
   3  -2  -7  698.58   10.63
   3   2  -7  710.06   11.63
   3   2  -7  725.61    8.78
   3  -2  -6  142.12    5.14
   3  -2  -6  147.21    4.74
   3   2  -6  143.47    4.98
   3   2  -6  152.29    3.86
   3  -2  -5 1022.71   13.04
   3  -2  -5 1015.31   12.04
   3   2  -5 1019.20   12.45
   3   2  -5 1014.75    9.67
   3  -2  -4   16.19    1.63
   3  -2  -4   16.64    1.59
   3   2  -4   16.46    1.52
   3   2  -4   17.01    1.30
   3  -2  -3  834.21   10.62
   3  -2  -3  830.55   10.57
   3   2  -3  840.53    9.83
   3   2  -3  861.28    9.00
  -3  -2   2    0.22    0.29
   3  -2  -2   -0.21    0.22
   3  -2  -2    0.21    0.38
   3   2  -2    0.02    0.22
  -3  -2   1  350.45    6.22
  -3   2   1  349.28    6.24
   3  -2  -1  359.69    7.06
   3   2  -1  380.70    5.46
  -3  -2   0   70.98    2.97
  -3   2   0   68.51    2.66
  -3   2   0   72.30    3.25
   3  -2   0   72.60    3.27
   3   2   0   74.04    2.10
  -3  -2  -1  306.47    3.53
  -3  -2  -1  283.94    6.24
  -3   2  -1  299.08    5.38
  -3   2  -1  282.72    6.60
  -3  -2  -2   72.24    3.34
  -3   2  -2   64.85    2.50
  -3   2  -2   75.97    3.57
  -3  -2  -3  522.08    9.40
  -3   2  -3  536.48    7.20
  -3   2  -3  509.37    9.49
  -3  -2  -4    1.07    0.71
  -3   2  -4    0.96    0.57
  -3   2  -4    0.30    0.67
  -3  -2  -5  934.42   13.91
  -3   2  -5  977.74   10.36
  -3   2  -5  963.85   14.14
  -3  -2  -6    4.82    1.36
  -3   2  -6    4.07    0.90
  -3   2  -6    6.47    1.52
  -3  -2  -7  814.85    7.36
  -3  -2  -7  800.89   14.15
  -3   2  -7  810.97   10.38
  -3   2  -7  780.81   13.79
  -3  -2  -8    0.47    0.39
  -3  -2  -8    0.79    1.02
  -3   2  -8    0.56    0.59
  -3   2  -8    0.26    0.69
  -3  -2  -9  375.53   10.61
  -3   2  -9  376.75    7.84
  -3   2  -9  362.15   10.20
  -3  -2 -10    1.05    1.00
  -3   2 -10   -0.27    0.48
  -3   2 -10    1.22    1.02
  -3  -2 -11  177.06    7.92
  -3   2 -11  172.94    5.85
  -3   2 -11  187.15    7.99
  -3  -2 -12    2.38    1.24
  -3   2 -12    2.02    1.32
  -3  -2 -13   36.51    3.98
  -3   2 -13   40.00    4.17
  -3  -2 -14   11.07    2.54
  -3   2 -14   12.85    2.67
  -3  -2 -15   57.18    5.23
  -3   2 -15   50.07    4.92
  -3  -2 -16    3.57    1.96
  -3   2 -16    1.52    1.31
  -3  -2 -17   48.60    5.16
  -3   2 -17   51.17    5.13
   3  -3 -19   27.24    3.89
   3  -3 -19   33.62    3.82
   3   3 -19   21.59    3.59
   3  -3 -18   29.14    3.87
   3  -3 -18   33.87    3.84
   3   3 -18   30.74    3.98
   3  -3 -17   33.46    4.02
   3  -3 -17   36.79    3.82
   3   3 -17   30.90    3.92
   3  -3 -16   27.30    3.52
   3  -3 -16   29.89    3.45
   3   3 -16   27.84    3.57
   3   3 -16   26.77    3.11
   3  -3 -15   14.97    2.56
   3  -3 -15   19.05    2.70
   3   3 -15   13.98    2.59
   3   3 -15   14.65    1.98
   3  -3 -14   17.35    2.66
   3  -3 -14   21.61    2.71
   3   3 -14   19.26    2.83
   3   3 -14   18.63    2.12
   3  -3 -13    0.14    0.67
   3  -3 -13    0.10    0.63
   3   3 -13    0.46    0.83
   3   3 -13    0.54    0.46
   3  -3 -12  179.13    7.39
   3  -3 -12  185.90    7.07
   3   3 -12  193.69    7.70
   3   3 -12  196.87    5.90
   3  -3 -11    2.59    1.16
   3  -3 -11    4.95    1.28
   3   3 -11    3.71    1.47
   3   3 -11    3.98    0.93
   3  -3 -10  274.96    8.48
   3  -3 -10  298.14    8.19
   3   3 -10  288.53    8.63
   3   3 -10  291.82    6.27
   3  -3  -9  111.36    5.23
   3  -3  -9  118.68    4.96
   3   3  -9  118.37    5.29
   3   3  -9  121.70    3.79
   3  -3  -8  141.86    5.64
   3  -3  -8  147.35    5.31
   3   3  -8  148.63    5.65
   3   3  -8  149.53    3.93
   3  -3  -7  475.80    9.90
   3  -3  -7  489.26    9.28
   3   3  -7  481.15    9.63
   3   3  -7  497.50    6.75
   3  -3  -6  301.51    7.56
   3  -3  -6  303.02    7.06
   3   3  -6  304.26    7.25
   3   3  -6  304.07    5.03
   3  -3  -5  195.01    5.84
   3  -3  -5  199.72    5.59
   3   3  -5  203.47    5.59
   3   3  -5  206.77    4.06
   3  -3  -4   21.64    1.89
   3  -3  -4   19.77    1.77
   3   3  -4   22.17    1.75
   3   3  -4   19.23    1.27
  -3  -3   3   15.09    1.18
   3  -3  -3   17.28    1.65
   3  -3  -3   16.60    1.62
   3   3  -3   17.52    1.44
  -3  -3   2  198.86    4.35
  -3   3   2  221.49    5.44
   3  -3  -2  204.21    5.23
   3  -3  -2  193.06    5.32
   3   3  -2  209.28    4.50
  -3  -3   1    6.75    0.91
  -3   3   1    5.27    0.92
   3  -3  -1    6.34    1.08
   3   3  -1    5.82    0.70
  -3  -3   0  910.26   10.44
  -3   3   0  932.20   10.46
   3  -3   0  879.85   11.58
   3   3   0  913.24    7.20
  -3  -3  -1   25.80    1.92
  -3   3  -1   26.64    1.78
  -3   3  -1   23.93    2.04
   3   3   1   27.60    0.96
  -3  -3  -2  707.15   10.37
  -3   3  -2  732.92    9.09
  -3   3  -2  705.77   10.93
  -3  -3  -3   71.90    3.55
  -3   3  -3   70.35    2.87
  -3   3  -3   69.17    3.60
  -3  -3  -4  598.22   10.65
  -3   3  -4  610.89    8.56
  -3   3  -4  605.64   10.87
  -3  -3  -5   58.84    3.62
  -3   3  -5   59.16    2.80
  -3   3  -5   61.39    3.67
  -3  -3  -6   29.74    2.77
  -3   3  -6   29.41    2.08
  -3   3  -6   31.95    2.82
  -3  -3  -7    0.77    0.87
  -3   3  -7    2.21    0.84
  -3   3  -7    1.72    0.95
  -3  -3  -8  108.65    5.59
  -3   3  -8  119.76    4.46
  -3   3  -8  108.19    5.39
  -3  -3  -9    1.10    1.04
  -3   3  -9    1.93    0.82
  -3   3  -9    0.74    0.83
  -3  -3 -10  194.31    8.10
  -3   3 -10  214.33    6.51
  -3   3 -10  189.45    7.71
  -3  -3 -11    4.08    1.75
  -3   3 -11    2.05    0.95
  -3   3 -11    2.73    1.40
  -3  -3 -12  191.61    8.66
  -3   3 -12  207.35    6.96
  -3   3 -12  209.45    8.75
  -3  -3 -13   10.84    2.40
  -3   3 -13    5.69    1.99
  -3  -3 -14  116.06    7.26
  -3   3 -14  116.51    7.05
  -3  -3 -15   -0.21    1.23
  -3   3 -15   -0.36    1.05
  -3  -3 -16   43.72    4.88
  -3   3 -16   39.58    4.40
   3  -4 -19    8.78    2.45
   3  -4 -19   10.85    2.41
   3   4 -19    9.50    2.70
   3  -4 -18   28.80    3.89
   3  -4 -18   34.58    3.87
   3   4 -18   32.39    4.12
   3  -4 -17   40.23    4.31
   3  -4 -17   37.92    4.03
   3   4 -17   40.07    4.39
   3  -4 -16   29.40    3.63
   3  -4 -16   29.09    3.46
   3   4 -16   29.59    3.70
   3  -4 -15    0.67    0.90
   3  -4 -15    0.35    0.73
   3   4 -15    0.21    0.79
   3  -4 -14  226.41    8.97
   3  -4 -14  231.18    8.84
   3   4 -14  221.13    8.94
   3   4 -14  238.41    7.03
   3  -4 -13   11.01    2.14
   3  -4 -13    9.67    1.93
   3   4 -13   10.08    2.14
   3   4 -13   10.08    1.43
   3  -4 -12   85.89    5.23
   3  -4 -12   87.41    5.01
   3   4 -12   87.65    5.25
   3   4 -12   96.66    3.94
   3  -4 -11   11.48    1.98
   3  -4 -11   12.27    1.93
   3   4 -11   10.01    1.96
   3   4 -11    9.87    1.23
   3  -4 -10  341.24    9.55
   3  -4 -10  326.93    8.87
   3   4 -10  334.06    9.35
   3   4 -10  343.98    6.40
   3  -4  -9    1.04    0.85
   3  -4  -9    1.00    0.75
   3   4  -9    0.69    0.72
   3  -4  -8    7.10    1.44
   3  -4  -8    5.73    1.24
   3   4  -8    5.85    1.30
   3   4  -8    6.04    0.77
   3  -4  -7    4.54    1.25
   3  -4  -7    3.35    1.00
   3   4  -7    4.65    1.17
   3  -4  -6  100.32    4.48
   3  -4  -6  100.29    4.25
   3   4  -6  100.37    4.22
   3  -4  -5    7.46    1.28
   3  -4  -5    7.89    1.24
   3   4  -5    7.74    1.17
  -3  -4   4   66.97    2.18
   3  -4  -4   66.10    3.37
   3  -4  -4   68.16    3.36
   3   4  -4   65.96    3.03
  -3  -4   3    9.04    0.89
  -3   4   3    6.95    1.16
   3  -4  -3    8.19    1.20
   3  -4  -3    6.96    1.14
   3   4  -3    7.53    0.98
  -3  -4   2  217.60    4.41
  -3   4   2  194.66    5.37
   3  -4  -2  212.26    5.77
   3   4  -2  216.22    4.63
  -3  -4   1  243.57    5.03
  -3   4   1  243.80    5.82
   3  -4  -1  233.81    6.09
   3   4  -1  243.63    4.40
  -3  -4   0  201.17    4.90
  -3   4   0  172.21    4.82
   3  -4   0  206.88    5.80
   3   4   0  198.12    3.43
  -3  -4  -1  272.63    6.10
  -3   4  -1  280.22    6.06
  -3   4  -1  273.18    6.79
   3  -4   1  264.97    6.69
  -3  -4  -2   13.15    1.55
  -3   4  -2    9.99    1.25
  -3   4  -2    9.69    1.45
  -3  -4  -3   73.27    3.61
  -3   4  -3   81.25    3.33
  -3   4  -3   80.02    3.91
  -3  -4  -4    1.62    0.77
  -3   4  -4    0.30    0.44
  -3   4  -4    1.81    0.88
  -3  -4  -5   43.46    3.15
  -3   4  -5   41.48    2.52
  -3   4  -5   41.18    3.07
  -3  -4  -6   13.77    2.01
  -3   4  -6   17.25    1.73
  -3   4  -6   17.27    2.16
  -3  -4  -7   17.67    2.35
  -3   4  -7   16.78    1.71
  -3   4  -7   17.80    2.24
  -3  -4  -8    1.58    1.19
  -3   4  -8    1.11    0.66
  -3   4  -8   -0.12    0.65
  -3  -4  -9   43.01    3.81
  -3   4  -9   40.44    2.87
  -3   4  -9   42.33    3.55
  -3  -4 -10   35.38    3.66
  -3   4 -10   34.14    2.82
  -3   4 -10   38.15    3.56
  -3  -4 -11  117.12    6.64
  -3   4 -11  120.52    5.30
  -3   4 -11  122.10    6.43
  -3  -4 -12    4.32    1.84
  -3   4 -12    5.85    1.54
  -3   4 -12    6.88    2.19
  -3  -4 -13   29.88    3.84
  -3   4 -13   28.09    3.02
  -3   4 -13   35.31    3.97
  -3  -4 -14   -0.16    1.16
  -3   4 -14    0.97    1.22
  -3  -4 -15    4.26    2.05
  -3   4 -15    4.95    1.94
  -3  -4 -16   10.73    2.82
  -3   4 -16   11.48    2.50
   3  -5 -19   42.42    4.72
   3  -5 -19   43.61    4.54
   3   5 -19   41.14    4.79
   3  -5 -18    1.18    1.33
   3  -5 -18    3.53    1.73
   3   5 -18    2.04    1.26
   3  -5 -17   15.48    2.80
   3  -5 -17   12.47    2.50
   3   5 -17   14.29    2.78
   3  -5 -16    0.21    0.81
   3  -5 -16    0.99    0.84
   3   5 -16    0.39    0.95
   3  -5 -15   15.92    2.70
   3  -5 -15   13.90    2.46
   3   5 -15   11.71    2.36
   3  -5 -14   43.30    4.10
   3  -5 -14   49.06    4.26
   3   5 -14   47.76    4.39
   3  -5 -13  114.55    6.28
   3  -5 -13  122.70    6.36
   3   5 -13  115.45    6.31
   3   5 -13  125.09    4.77
   3  -5 -12   23.51    2.91
   3  -5 -12   24.32    2.83
   3   5 -12   24.07    2.91
   3   5 -12   24.24    1.88
   3  -5 -11  250.41    8.58
   3  -5 -11  259.69    8.48
   3   5 -11  252.16    8.58
   3   5 -11  263.74    5.65
   3  -5 -10  102.84    5.34
   3  -5 -10   98.82    5.08
   3   5 -10  112.33    5.53
   3  -5  -9  334.72    9.26
   3  -5  -9  350.28    9.10
   3   5  -9  339.26    9.14
   3  -5  -8   47.61    3.41
   3  -5  -8   44.33    3.17
   3   5  -8   53.35    3.50
   3  -5  -7  143.01    5.66
   3  -5  -7  145.00    5.47
   3   5  -7  140.79    5.36
   3  -5  -6   33.30    2.68
   3  -5  -6   34.44    2.62
   3   5  -6   33.50    2.49
   3  -5  -5    1.13    0.67
   3  -5  -5    1.35    0.66
   3   5  -5    0.83    0.48
  -3   5   4   60.20    3.35
   3  -5  -4   56.88    3.23
   3  -5  -4   55.33    3.14
   3   5  -4   61.58    2.99
  -3   5   3   21.15    1.97
   3  -5  -3   19.98    1.90
   3   5  -3   24.71    1.78
  -3  -5   2  153.91    3.65
  -3   5   2  153.11    4.98
   3  -5  -2  137.05    4.81
   3   5  -2  156.43    4.07
  -3  -5   1  129.30    3.65
  -3   5   1  134.74    4.58
   3  -5  -1  129.94    4.70
   3   5  -1  131.25    3.37
  -3  -5   0  409.30    7.00
  -3   5   0  397.81    7.70
   3  -5   0  392.90    8.21
   3   5   0  408.54    5.18
  -3  -5  -1  126.78    4.21
  -3   5  -1  116.29    4.18
   3  -5   1  127.39    4.78
   3   5   1  123.51    2.31
  -3  -5  -2   63.31    3.21
  -3   5  -2   61.90    3.08
  -3   5  -2   61.20    3.45
  -3  -5  -3  173.80    5.58
  -3   5  -3  168.30    5.06
  -3   5  -3  170.65    5.78
  -3  -5  -4  216.82    6.56
  -3   5  -4  226.41    5.96
  -3   5  -4  219.34    6.75
  -3  -5  -5   27.79    2.57
  -3   5  -5   25.72    2.13
  -3   5  -5   26.40    2.54
  -3  -5  -6    4.00    1.32
  -3   5  -6    5.91    1.18
  -3   5  -6    4.93    1.34
  -3  -5  -7   13.86    2.17
  -3   5  -7   11.12    1.56
  -3   5  -7   11.32    1.84
  -3  -5  -8   41.19    3.63
  -3   5  -8   44.08    3.03
  -3   5  -8   45.57    3.61
  -3  -5  -9    0.20    0.74
  -3   5  -9   -0.06    0.58
  -3   5  -9    0.37    0.73
  -3  -5 -10   11.97    2.42
  -3   5 -10   16.13    2.05
  -3   5 -10   14.06    2.20
  -3  -5 -11   17.47    2.89
  -3   5 -11   21.29    2.46
  -3   5 -11   16.29    2.52
  -3  -5 -12   34.02    3.98
  -3   5 -12   34.17    3.19
  -3   5 -12   37.54    3.89
  -3  -5 -13   19.49    3.32
  -3   5 -13   21.67    2.69
  -3   5 -13   20.06    3.20
  -3  -5 -14   31.59    4.01
  -3   5 -14   27.74    3.66
  -3  -5 -15    1.84    1.42
  -3   5 -15    1.56    1.46
  -3  -5 -16   18.52    3.35
  -3   5 -16   16.84    3.10
   3  -6 -19    6.09    2.30
   3  -6 -19    9.11    2.31
   3   6 -19    8.28    2.86
   3  -6 -18    4.09    1.99
   3  -6 -18    2.63    1.47
   3   6 -18    2.59    1.65
   3  -6 -17    6.93    2.27
   3  -6 -17   12.30    2.43
   3   6 -17   11.74    2.51
   3  -6 -16    1.86    1.56
   3  -6 -16    2.69    1.39
   3   6 -16    2.67    1.57
   3  -6 -15   43.10    4.23
   3  -6 -15   44.15    4.23
   3   6 -15   39.15    4.09
   3  -6 -14    8.51    2.06
   3  -6 -14   10.89    2.11
   3   6 -14    9.34    2.14
   3  -6 -13  121.07    6.51
   3  -6 -13  120.86    6.46
   3   6 -13  131.36    6.80
   3  -6 -12  128.83    6.50
   3  -6 -12  142.39    6.74
   3   6 -12  126.57    6.43
   3  -6 -11   44.62    3.77
   3  -6 -11   48.39    3.84
   3   6 -11   45.96    3.82
   3  -6 -10   16.47    2.36
   3  -6 -10   17.87    2.34
   3   6 -10   19.98    2.51
   3  -6  -9  338.21    9.48
   3  -6  -9  339.92    9.25
   3   6  -9  341.27    9.32
   3  -6  -8   27.01    2.67
   3  -6  -8   30.83    2.79
   3   6  -8   24.21    2.49
   3  -6  -7  183.78    6.54
   3  -6  -7  184.17    6.37
   3   6  -7  186.32    6.27
   3  -6  -6   10.11    1.58
   3  -6  -6    8.16    1.43
   3   6  -6    9.55    1.44
  -3   6   5  105.05    4.66
   3  -6  -5  115.65    4.87
   3  -6  -5  107.72    4.62
   3   6  -5  109.63    4.33
  -3   6   4   23.24    2.19
   3  -6  -4   24.88    2.21
   3   6  -4   25.95    2.01
  -3   6   3  582.25   10.34
   3  -6  -3  564.23   10.16
   3   6  -3  585.80    8.80
  -3  -6   2   74.94    2.53
  -3   6   2   71.37    3.58
   3  -6  -2   70.39    3.59
   3   6  -2   72.18    2.88
  -3  -6   1  743.63    8.74
  -3   6   1  762.91   11.36
   3  -6  -1  721.97   11.39
   3   6  -1  791.60    8.66
  -3  -6   0  123.36    3.90
  -3   6   0  114.25    4.41
   3  -6   0  118.06    4.68
   3   6   0  119.04    3.02
  -3  -6  -1 1434.74   14.23
  -3   6  -1 1446.97   15.42
   3  -6   1 1354.52   15.86
   3   6   1 1469.40    9.06
  -3  -6  -2    2.43    0.87
  -3   6  -2    1.50    0.87
  -3   6  -2    0.79    0.69
   3  -6   2    1.28    0.79
  -3  -6  -3  464.51    9.22
  -3   6  -3  503.12    9.23
  -3   6  -3  459.81    9.65
  -3  -6  -4    0.11    0.53
  -3   6  -4    0.35    0.56
  -3   6  -4    0.07    0.56
  -3  -6  -5  112.24    5.09
  -3   6  -5  121.53    4.74
  -3   6  -5  120.66    5.24
  -3  -6  -6    0.73    0.86
  -3   6  -6    0.10    0.55
  -3   6  -6   -0.10    0.60
  -3  -6  -7  176.92    7.01
  -3   6  -7  185.86    6.19
  -3   6  -7  179.28    6.78
  -3  -6  -8   24.97    2.90
  -3   6  -8   28.68    2.60
  -3   6  -8   26.45    2.81
  -3  -6  -9   16.34    2.58
  -3   6  -9   17.14    2.10
  -3   6  -9   22.68    2.71
  -3  -6 -10    1.44    1.19
  -3   6 -10    0.98    0.86
  -3   6 -10    2.25    1.19
  -3  -6 -11  183.16    8.48
  -3   6 -11  168.99    6.74
  -3   6 -11  192.20    8.07
  -3  -6 -12    1.69    1.54
  -3   6 -12    1.04    1.03
  -3   6 -12    0.56    1.16
  -3  -6 -13  149.82    8.31
  -3   6 -13  153.10    6.90
  -3   6 -13  154.55    7.77
  -3  -6 -14    1.06    1.61
  -3   6 -14   -0.07    0.87
  -3   6 -14    0.58    1.13
  -3  -6 -15   61.18    5.75
  -3   6 -15   65.80    5.47
  -3  -6 -16    2.51    1.66
  -3   6 -16    0.53    1.15
   3  -7 -19    1.01    1.26
   3  -7 -19    0.20    1.00
   3   7 -19   -1.07    1.19
   3  -7 -18    0.61    1.10
   3  -7 -18   -0.63    0.86
   3   7 -18   -0.62    0.91
   3  -7 -17   -0.09    1.01
   3  -7 -17   -0.60    0.84
   3   7 -17    0.48    1.25
   3  -7 -16    1.23    1.23
   3  -7 -16    1.00    1.03
   3   7 -16    0.77    1.07
   3  -7 -15   22.28    3.17
   3  -7 -15   24.86    3.21
   3   7 -15   22.55    3.31
   3  -7 -14   80.57    5.61
   3  -7 -14   86.41    5.82
   3   7 -14   84.13    5.76
   3  -7 -13   32.87    3.58
   3  -7 -13   35.13    3.63
   3   7 -13   35.71    3.72
   3  -7 -12  161.14    7.36
   3  -7 -12  161.34    7.34
   3   7 -12  163.72    7.41
   3  -7 -11   42.89    3.77
   3  -7 -11   41.70    3.69
   3   7 -11   47.35    3.93
   3  -7 -10  318.10    9.67
   3  -7 -10  326.73    9.69
   3   7 -10  331.45    9.72
   3  -7  -9   21.12    2.54
   3  -7  -9   23.88    2.63
   3   7  -9   19.82    2.46
   3  -7  -8  454.33   10.86
   3  -7  -8  439.77   10.47
   3   7  -8  465.64   10.57
   3  -7  -7    1.89    0.94
   3  -7  -7    1.71    0.89
   3   7  -7    1.54    0.77
  -3   7   6   95.47    4.72
   3  -7  -6   95.28    4.70
   3  -7  -6   90.67    4.51
   3   7  -6  107.03    4.65
  -3   7   5    7.89    1.44
   3  -7  -5    5.86    1.27
   3   7  -5    7.15    1.19
  -3   7   4   36.87    2.82
   3  -7  -4   26.84    2.40
   3   7  -4   36.03    2.42
  -3   7   3   27.37    2.41
   3  -7  -3   32.81    2.60
   3   7  -3   31.87    2.16
  -3  -7   2  633.77    7.35
  -3   7   2  633.51   11.01
   3  -7  -2  592.66   10.67
   3   7  -2  647.49    8.96
  -3  -7   1    5.65    0.92
  -3   7   1    2.75    1.05
   3  -7  -1    4.78    1.15
   3   7  -1    5.64    0.80
  -3  -7   0 1871.05   15.33
  -3   7   0 1937.10   18.82
   3  -7   0 1808.51   18.64
   3   7   0 1925.54   13.03
  -3  -7  -1   71.31    3.30
  -3   7  -1   61.13    3.43
   3  -7   1   68.27    3.74
   3   7   1   67.11    2.18
  -3  -7  -2 1190.51   14.11
  -3   7  -2 1180.18   14.75
  -3   7  -2 1168.08   15.36
   3  -7   2 1151.74   15.23
   3   7   2 1223.84    7.97
  -3  -7  -3   11.22    1.62
  -3   7  -3   11.57    1.65
  -3   7  -3   12.47    1.82
  -3  -7  -4  263.86    7.48
  -3   7  -4  266.28    7.20
  -3   7  -4  268.05    7.68
  -3  -7  -5   21.37    2.38
  -3   7  -5   18.46    2.07
  -3   7  -5   18.84    2.23
  -3  -7  -6   92.38    4.94
  -3   7  -6  112.07    4.93
  -3   7  -6  109.58    5.23
  -3  -7  -7    3.62    1.56
  -3   7  -7    2.34    1.01
  -3   7  -7    1.55    1.05
  -3  -7  -8    3.93    1.48
  -3   7  -8    4.32    1.31
  -3   7  -8    2.82    1.28
  -3  -7  -9    4.03    1.67
  -3   7  -9    8.16    1.71
  -3   7  -9    6.15    1.63
  -3  -7 -10   58.73    4.80
  -3   7 -10   63.34    4.16
  -3   7 -10   62.20    4.51
  -3  -7 -11    0.48    1.15
  -3   7 -11   -0.39    0.76
  -3   7 -11    0.31    0.83
  -3  -7 -12  285.42   11.12
  -3   7 -12  272.41    9.17
  -3   7 -12  284.00   10.17
  -3  -7 -13    4.18    2.07
  -3   7 -13    2.65    1.38
  -3   7 -13    4.96    1.88
  -3  -7 -14  145.30    8.61
  -3   7 -14  132.89    6.81
  -3   7 -14  156.66    8.07
  -3  -7 -15   -0.57    1.04
  -3   7 -15    1.48    1.24
  -3  -7 -16   57.77    5.80
  -3   7 -16   52.59    5.00
   3  -8 -18   10.94    2.60
   3  -8 -18   11.82    2.44
   3   8 -18    9.63    2.86
   3  -8 -17    2.51    1.52
   3  -8 -17    2.70    1.49
   3   8 -17    3.04    1.63
   3  -8 -16   31.40    3.82
   3  -8 -16   35.03    3.99
   3   8 -16   29.95    3.83
   3  -8 -15    3.78    1.64
   3  -8 -15    6.05    1.94
   3   8 -15    7.08    2.07
   3  -8 -14  171.94    8.14
   3  -8 -14  180.94    8.53
   3   8 -14  169.08    8.15
   3  -8 -13   40.60    3.98
   3  -8 -13   40.35    3.97
   3   8 -13   37.50    3.79
   3  -8 -12  149.00    7.20
   3  -8 -12  151.22    7.28
   3   8 -12  145.26    7.07
   3  -8 -11    3.25    1.52
   3  -8 -11    1.50    0.98
   3   8 -11    3.32    1.45
   3  -8 -10  190.50    7.64
   3  -8 -10  195.39    7.72
   3   8 -10  200.26    7.74
   3  -8  -9  196.38    7.54
   3  -8  -9  198.49    7.51
   3   8  -9  199.64    7.40
  -3   8   8    6.37    1.86
   3  -8  -8    4.40    1.45
   3  -8  -8    8.18    1.63
   3   8  -8    8.40    1.68
  -3   8   7  215.96    7.50
   3  -8  -7  212.27    7.40
   3  -8  -7  209.95    7.25
   3   8  -7  221.65    7.16
  -3   8   6    6.23    1.47
   3  -8  -6    5.01    1.30
   3   8  -6    7.43    1.39
  -3   8   5  115.57    5.21
   3  -8  -5  112.91    5.07
   3   8  -5  116.58    4.75
  -3   8   4   47.64    3.29
   3  -8  -4   49.15    3.32
   3   8  -4   51.63    3.02
  -3   8   3   12.14    1.73
   3  -8  -3   10.69    1.60
   3   8  -3   12.08    1.41
  -3   8   2   91.74    4.40
   3  -8  -2  100.14    4.57
   3   8  -2   98.88    3.69
  -3  -8   1  189.96    4.60
  -3   8   1  194.58    6.33
   3  -8  -1  183.67    6.13
   3   8  -1  200.32    4.90
  -3  -8   0  228.70    5.52
  -3   8   0  216.08    6.63
   3  -8   0  229.74    6.87
   3   8   0  234.36    4.91
  -3  -8  -1  161.20    5.02
  -3   8  -1  168.84    5.89
   3  -8   1  152.13    5.64
   3   8   1  169.57    3.83
  -3  -8  -2   63.71    3.42
  -3   8  -2   59.75    3.58
   3  -8   2   61.56    3.66
   3   8   2   61.49    2.09
  -3  -8  -3   56.65    3.41
  -3   8  -3   60.72    3.62
  -3   8  -3   54.00    3.51
   3   8   3   57.39    1.79
  -3  -8  -4    3.84    1.33
  -3   8  -4    4.60    1.28
  -3   8  -4    3.21    1.21
  -3  -8  -5  270.01    8.13
  -3   8  -5  278.81    7.88
  -3   8  -5  282.93    8.22
  -3  -8  -6    8.85    1.84
  -3   8  -6   12.50    1.90
  -3   8  -6   11.11    1.89
  -3  -8  -7  134.81    6.39
  -3   8  -7  131.37    5.70
  -3   8  -7  135.39    6.04
  -3  -8  -8   -0.17    0.92
  -3   8  -8   -0.17    0.61
  -3   8  -8   -0.56    0.61
  -3  -8  -9    1.10    1.15
  -3   8  -9   -0.44    0.71
  -3   8  -9    1.48    1.07
  -3  -8 -10    0.71    1.08
  -3   8 -10    3.60    1.46
  -3   8 -10    1.88    1.02
  -3  -8 -11   23.86    3.57
  -3   8 -11   20.87    2.80
  -3   8 -11   29.55    3.30
  -3  -8 -12    2.30    1.75
  -3   8 -12    3.41    1.56
  -3   8 -12    3.62    1.59
  -3  -8 -13    9.01    2.95
  -3   8 -13    8.45    2.14
  -3   8 -13   10.15    2.30
  -3  -8 -14    2.58    1.67
  -3   8 -14    6.87    1.96
  -3   8 -14    4.72    1.79
  -3  -8 -15   10.65    2.81
  -3   8 -15    8.06    2.03
  -3   8 -15    6.25    2.02
   3  -9 -18   13.69    2.89
   3  -9 -18   11.91    2.55
   3   9 -18   14.11    3.21
   3  -9 -17   53.37    5.09
   3  -9 -17   71.42    5.99
   3   9 -17   52.28    5.35
   3  -9 -16   15.87    2.96
   3  -9 -16   19.63    3.13
   3   9 -16   17.52    3.14
   3  -9 -15   12.56    2.58
   3  -9 -15   21.97    3.23
   3   9 -15   17.44    2.96
   3  -9 -14    1.03    1.11
   3  -9 -14   -0.22    0.72
   3   9 -14    1.37    1.08
   3  -9 -13   69.54    5.20
   3  -9 -13   66.62    5.13
   3   9 -13   70.20    5.21
   3  -9 -12    1.82    1.34
   3  -9 -12    2.23    1.30
   3   9 -12    2.67    1.22
   3  -9 -11   83.76    5.35
   3  -9 -11   94.56    5.73
   3   9 -11   86.02    5.36
   3  -9 -10   13.99    2.33
   3  -9 -10   14.97    2.33
   3   9 -10   12.41    2.12
  -3   9   9   85.98    5.19
   3  -9  -9   85.62    5.15
   3  -9  -9   93.67    5.33
   3   9  -9   89.42    5.07
  -3   9   8   25.96    2.95
   3  -9  -8   25.21    2.82
   3  -9  -8   28.32    2.90
   3   9  -8   28.79    2.87
  -3   9   7  273.96    8.66
   3  -9  -7  298.06    8.89
   3   9  -7  303.93    8.60
  -3   9   6    2.23    1.19
   3  -9  -6    2.40    1.05
   3   9  -6    2.54    1.02
  -3   9   5  135.67    5.82
   3  -9  -5  138.44    5.80
   3   9  -5  138.82    5.34
  -3   9   4    5.33    1.34
   3  -9  -4    5.33    1.28
   3   9  -4    7.15    1.28
  -3   9   3   59.30    3.78
   3  -9  -3   58.41    3.65
   3   9  -3   59.77    3.20
  -3   9   2   70.49    4.04
   3  -9  -2   68.22    3.89
   3   9  -2   73.28    3.33
  -3  -9   1   30.12    1.93
  -3   9   1   27.10    2.57
   3  -9  -1   27.63    2.52
   3   9  -1   29.46    2.00
  -3  -9   0   24.80    1.95
  -3   9   0   26.72    2.52
   3  -9   0   21.53    2.25
   3   9   0   26.95    1.79
  -3  -9  -1   29.11    2.26
  -3   9  -1   27.95    2.59
   3  -9   1   26.01    2.44
   3   9   1   26.79    1.66
  -3  -9  -2   20.39    2.06
  -3   9  -2   20.61    2.28
   3  -9   2   19.87    2.19
   3   9   2   22.42    1.41
  -3  -9  -3   61.32    3.64
  -3   9  -3   62.81    3.84
  -3   9  -3   65.52    3.95
   3   9   3   62.43    2.18
  -3  -9  -4   11.01    1.80
  -3   9  -4   13.57    1.94
  -3   9  -4   10.22    1.73
   3   9   4   11.60    0.88
  -3  -9  -5    6.37    1.60
  -3   9  -5    5.91    1.47
  -3  -9  -6  110.39    5.66
  -3   9  -6  112.24    5.40
  -3   9  -6  117.00    5.55
  -3  -9  -7   81.94    5.14
  -3   9  -7   80.80    4.72
  -3   9  -7   86.69    4.93
  -3  -9  -8   99.44    5.86
  -3   9  -8  100.10    5.34
  -3   9  -8   97.14    5.42
  -3  -9  -9    4.72    1.84
  -3   9  -9    6.67    1.83
  -3   9  -9    4.93    1.69
  -3  -9 -10   36.36    4.09
  -3   9 -10   34.48    3.43
  -3   9 -10   43.27    3.86
  -3  -9 -11   13.06    2.82
  -3   9 -11   10.48    2.22
  -3   9 -11   12.44    2.27
  -3  -9 -12   31.24    4.06
  -3   9 -12   29.00    3.35
  -3   9 -12   36.54    3.72
  -3  -9 -13    1.06    1.30
  -3   9 -13   -0.27    0.99
  -3   9 -13    2.28    1.16
  -3  -9 -14    5.64    2.39
  -3   9 -14    5.51    1.89
  -3   9 -14    7.49    1.95
  -3  -9 -15    0.78    1.32
  -3   9 -15    1.00    1.14
  -3   9 -15    0.27    0.99
   3 -10 -18   36.90    4.47
   3 -10 -18   36.33    4.41
   3  10 -18   34.67    4.58
   3 -10 -17   62.34    5.59
   3 -10 -17   63.93    5.71
   3  10 -17   66.45    6.01
   3 -10 -16   39.67    4.39
   3 -10 -16   41.03    4.60
   3  10 -16   44.63    4.87
   3 -10 -15   36.93    4.10
   3 -10 -15   34.79    4.06
   3  10 -15   25.55    3.55
   3 -10 -14    1.91    1.29
   3 -10 -14    1.55    1.16
   3  10 -14    0.39    0.98
   3 -10 -13   37.84    3.93
   3 -10 -13   48.61    4.50
   3  10 -13   46.03    4.27
   3 -10 -12   30.76    3.49
   3 -10 -12   30.58    3.50
   3  10 -12   32.40    3.50
  -3  10  11   14.62    2.63
   3 -10 -11   12.14    2.38
   3 -10 -11   12.20    2.25
   3  10 -11   15.11    2.42
  -3  10  10    0.81    1.25
   3 -10 -10    1.25    1.07
   3 -10 -10    2.60    1.30
   3  10 -10    1.54    1.06
  -3  10   9   67.74    4.73
   3 -10  -9   63.16    4.51
   3  10  -9   69.07    4.63
  -3  10   8  144.65    6.65
   3 -10  -8  144.40    6.58
   3  10  -8  144.78    6.39
  -3  10   7   51.75    4.02
   3 -10  -7   53.32    3.95
   3  10  -7   53.82    3.79
  -3  10   6  173.00    6.96
   3 -10  -6  172.39    6.82
   3  10  -6  180.78    6.57
  -3  10   5  240.78    8.00
   3 -10  -5  233.59    7.76
   3  10  -5  251.43    7.43
  -3  10   4   99.36    5.11
   3 -10  -4   98.82    5.00
   3  10  -4  102.94    4.58
  -3  10   3  302.58    8.67
   3 -10  -3  304.52    8.54
   3  10  -3  316.38    7.61
  -3  10   2    8.68    1.69
   3 -10  -2   10.54    1.71
   3  10  -2   11.44    1.43
  -3 -10   1  170.32    4.57
  -3  10   1  170.48    6.41
   3 -10  -1  160.42    6.10
   3  10  -1  166.40    5.01
  -3 -10   0    1.09    0.66
  -3  10   0    0.67    0.72
   3 -10   0    0.98    0.70
   3  10   0    0.62    0.40
  -3 -10  -1   46.59    2.90
  -3  10  -1   48.45    3.47
   3 -10   1   40.19    3.09
   3  10   1   48.37    2.42
  -3 -10  -2    6.78    1.37
  -3  10  -2    7.13    1.52
   3 -10   2    7.10    1.40
   3  10   2    7.55    0.89
  -3 -10  -3  130.33    5.37
  -3  10  -3  137.16    5.86
  -3  10  -3  136.88    5.74
   3 -10   3  119.84    5.38
   3  10   3  139.00    3.67
  -3 -10  -4   -0.49    0.63
  -3  10  -4   -0.30    0.69
  -3  10  -4    0.29    0.69
   3  10   4    0.29    0.26
  -3 -10  -5   74.91    4.56
  -3  10  -5   79.77    4.70
  -3  10  -5   78.09    4.55
  -3 -10  -6    1.74    1.23
  -3  10  -6    1.99    1.12
  -3  10  -6    2.59    1.13
  -3 -10  -7  270.69    9.33
  -3  10  -7  281.12    8.99
  -3  10  -7  282.95    8.97
  -3 -10  -8   17.64    2.87
  -3  10  -8   14.44    2.49
  -3  10  -8   15.46    2.47
  -3 -10  -9  244.45    9.63
  -3  10  -9  264.62    9.18
  -3  10  -9  258.50    9.02
  -3 -10 -10    1.02    1.20
  -3  10 -10    1.64    1.25
  -3  10 -10    2.79    1.36
  -3 -10 -11  145.23    8.01
  -3  10 -11  150.53    7.29
  -3  10 -11  145.20    7.16
  -3 -10 -12    9.05    2.59
  -3  10 -12   11.47    2.43
  -3  10 -12   12.37    2.31
  -3 -10 -13   24.41    3.79
  -3  10 -13   20.01    2.92
  -3  10 -13   26.34    3.28
  -3 -10 -14    0.75    1.20
  -3  10 -14   -0.32    0.92
  -3  10 -14    0.39    0.99
  -3 -10 -15   14.55    3.24
  -3  10 -15   12.28    2.63
  -3  10 -15   16.27    2.86
   3 -11 -17    0.98    1.22
   3 -11 -17    0.71    0.89
   3  11 -17   -0.79    1.05
   3 -11 -16   37.99    4.39
   3 -11 -16   38.36    4.51
   3  11 -16   43.91    4.86
  -3  11  15    6.58    2.32
   3 -11 -15    4.51    1.89
   3 -11 -15    5.95    1.97
   3  11 -15    8.43    2.40
  -3  11  14   37.71    4.19
   3 -11 -14   35.96    4.01
   3 -11 -14   41.28    4.36
   3  11 -14   35.32    3.98
  -3  11  13    0.82    1.19
   3 -11 -13    2.34    1.44
   3 -11 -13    2.03    1.23
   3  11 -13    1.14    1.15
  -3  11  12   99.09    6.19
   3 -11 -12  103.75    6.31
   3 -11 -12  101.45    6.38
   3  11 -12   94.87    5.98
  -3  11  11    2.72    1.53
   3 -11 -11    3.23    1.59
   3  11 -11    6.50    1.69
  -3  11  10  167.32    7.64
   3 -11 -10  158.62    7.52
   3  11 -10  160.34    7.31
  -3  11   9    3.19    1.34
   3 -11  -9    0.92    1.02
   3  11  -9    3.37    1.46
  -3  11   8  176.20    7.49
   3 -11  -8  169.58    7.33
   3  11  -8  175.70    7.18
  -3  11   7   22.61    2.85
   3 -11  -7   19.95    2.58
   3  11  -7   23.32    2.67
  -3  11   6  351.22   10.17
   3 -11  -6  319.84    9.54
   3  11  -6  338.99    9.26
  -3  11   5    1.50    1.10
   3 -11  -5    0.37    0.83
   3  11  -5    0.90    0.74
  -3  11   4  266.27    8.56
   3 -11  -4  245.78    8.05
   3  11  -4  267.66    7.61
  -3  11   3    8.13    1.75
   3 -11  -3    4.86    1.38
   3  11  -3    7.26    1.30
  -3  11   2  225.25    7.72
   3 -11  -2  215.43    7.32
   3  11  -2  238.24    6.59
  -3 -11   1   16.87    1.55
  -3  11   1   14.76    2.13
   3 -11  -1   11.09    1.81
   3  11  -1   15.52    1.64
  -3 -11   0   55.27    2.96
  -3  11   0   58.21    3.95
   3 -11   0   62.49    3.94
   3  11   0   62.14    3.08
  -3 -11  -1    0.88    0.65
  -3  11  -1    0.01    0.69
   3 -11   1    0.39    0.54
   3  11   1    0.17    0.32
  -3 -11  -2  167.96    5.85
  -3  11  -2  164.76    6.62
   3 -11   2  166.50    6.41
   3  11   2  172.24    4.68
  -3 -11  -3    5.01    1.45
  -3  11  -3    5.73    1.52
  -3  11  -3    6.99    1.56
   3 -11   3    4.63    1.37
   3  11   3    6.11    0.88
  -3 -11  -4  415.25   10.24
  -3  11  -4  418.70   10.75
  -3  11  -4  412.50   10.31
  -3 -11  -5    4.76    1.62
  -3  11  -5    5.73    1.77
  -3  11  -5    6.23    1.53
  -3 -11  -6  489.28   12.17
  -3  11  -6  492.90   12.06
  -3  11  -6  501.73   11.80
  -3 -11  -7    1.67    1.25
  -3  11  -7    1.95    1.32
  -3  11  -7    1.19    1.04
  -3 -11  -8  333.37   10.94
  -3  11  -8  344.06   10.55
  -3  11  -8  362.09   10.47
  -3 -11  -9   -0.17    0.90
  -3  11  -9    1.60    1.32
  -3  11  -9    1.00    0.98
  -3 -11 -10  194.74    8.98
  -3  11 -10  204.76    8.56
  -3  11 -10  215.66    8.53
  -3 -11 -11    2.19    1.50
  -3  11 -11    1.69    1.42
  -3  11 -11    3.66    1.44
  -3 -11 -12   25.51    3.71
  -3  11 -12   27.33    3.36
  -3  11 -12   28.63    3.38
  -3 -11 -13   -0.15    0.93
  -3  11 -13    0.68    1.04
  -3  11 -13    0.74    0.81
  -3 -11 -14   60.70    5.78
  -3  11 -14   48.44    4.69
  -3  11 -14   63.99    5.14
  -3  12  17   25.37    4.10
   3 -12 -17   19.67    3.51
   3 -12 -17   16.64    3.05
   3  12 -17   21.75    3.79
  -3  12  16   67.72    5.99
   3 -12 -16   66.61    5.79
   3 -12 -16   60.81    5.66
   3  12 -16   71.00    6.14
  -3  12  15   37.39    4.42
   3 -12 -15   39.80    4.39
   3 -12 -15   41.88    4.67
   3  12 -15   41.50    4.56
  -3  12  14   43.08    4.44
   3 -12 -14   47.13    4.62
   3 -12 -14   54.76    5.16
   3  12 -14   40.07    4.33
  -3  12  13   28.81    3.69
   3 -12 -13   30.52    3.72
   3  12 -13   31.35    3.68
  -3  12  12   17.98    2.87
   3 -12 -12   16.92    2.83
   3  12 -12   16.62    2.69
  -3  12  11   19.91    2.97
   3 -12 -11   20.78    3.00
   3  12 -11   16.55    2.62
  -3  12  10   23.66    3.19
   3 -12 -10   20.61    2.92
   3  12 -10   24.41    3.04
  -3  12   9   34.48    3.67
   3 -12  -9   32.78    3.50
   3  12  -9   28.52    3.12
  -3  12   8    9.01    2.10
   3 -12  -8    7.99    1.89
   3  12  -8   11.30    2.08
  -3  12   7  105.32    5.93
   3 -12  -7  106.87    5.86
   3  12  -7  108.40    5.63
  -3  12   6   78.85    5.06
   3 -12  -6   72.83    4.78
   3  12  -6   72.60    4.53
  -3  12   5  267.74    9.02
   3 -12  -5  265.46    8.78
   3  12  -5  279.41    8.38
  -3  12   4  130.26    6.31
   3 -12  -4  134.50    6.17
   3  12  -4  141.61    5.76
  -3  12   3  174.33    7.14
   3 -12  -3  162.82    6.68
   3  12  -3  170.63    6.09
  -3  12   2   52.97    3.97
   3 -12  -2   53.87    3.85
   3  12  -2   54.51    3.33
  -3 -12   1   42.85    2.41
  -3  12   1   40.61    3.45
   3 -12  -1   40.92    3.32
   3  12  -1   43.41    2.85
  -3 -12   0   21.92    1.95
  -3  12   0   20.75    2.54
   3 -12   0   19.76    2.31
   3  12   0   22.47    2.00
  -3 -12  -1    4.71    1.17
  -3  12  -1    4.22    1.40
   3 -12   1    2.01    1.08
   3  12   1    4.41    0.87
  -3 -12  -2    0.78    0.81
  -3  12  -2    1.66    1.02
   3 -12   2    1.41    0.83
   3  12   2    2.34    0.74
  -3 -12  -3  140.62    5.81
  -3  12  -3  149.50    6.65
  -3  12  -3  144.19    6.17
   3 -12   3  140.46    6.10
   3  12   3  149.42    4.51
  -3 -12  -4    2.60    1.30
  -3  12  -4    1.82    1.12
  -3  12  -4    0.90    0.81
  -3 -12  -5  284.82    9.06
  -3  12  -5  298.41    9.62
  -3  12  -5  295.08    9.05
  -3 -12  -6    0.69    1.14
  -3  12  -6    1.19    1.21
  -3  12  -6    1.58    1.05
  -3 -12  -7  288.53    9.90
  -3  12  -7  310.69   10.17
  -3  12  -7  318.71    9.72
  -3 -12  -8    0.53    1.03
  -3  12  -8    2.32    1.30
  -3  12  -8    1.53    1.00
  -3 -12  -9  171.28    8.30
  -3  12  -9  166.54    7.76
  -3  12  -9  181.05    7.70
  -3 -12 -10    9.44    2.55
  -3  12 -10    8.46    2.25
  -3  12 -10    7.81    1.94
  -3 -12 -11   14.33    2.88
  -3  12 -11   14.36    2.60
  -3  12 -11   12.60    2.36
  -3 -12 -12    1.45    1.22
  -3  12 -12    1.11    1.13
  -3  12 -12    1.52    1.06
  -3 -12 -13   17.25    3.23
  -3  12 -13   13.49    2.72
  -3  12 -13   17.17    2.58
  -3 -12 -14    0.83    1.21
  -3  12 -14    0.07    1.17
  -3  12 -14    1.60    1.14
  -3  13  16    4.10    1.97
   3 -13 -16    3.21    1.90
   3  13 -16    3.65    1.85
  -3  13  15   61.44    5.55
   3 -13 -15   66.91    5.98
   3  13 -15   68.18    5.78
  -3  13  14    2.59    1.61
   3 -13 -14    2.56    1.54
   3  13 -14    3.05    1.79
  -3  13  13    6.49    2.25
   3 -13 -13    5.30    2.05
   3  13 -13    8.66    2.35
  -3  13  12    9.42    2.30
   3 -13 -12    8.46    2.26
   3  13 -12   10.08    2.38
  -3  13  11   20.62    3.07
   3 -13 -11   18.74    3.03
   3  13 -11   23.90    3.15
  -3  13  10    0.60    0.99
   3 -13 -10    1.27    1.04
   3  13 -10    0.69    0.91
  -3  13   9   79.20    5.47
   3 -13  -9   83.99    5.64
   3  13  -9   81.59    5.34
  -3  13   8   -0.88    0.66
   3 -13  -8    0.55    0.76
   3  13  -8    1.25    0.87
  -3  13   7  226.59    8.79
   3 -13  -7  230.54    8.82
   3  13  -7  241.22    8.58
  -3  13   6   10.79    2.32
   3 -13  -6   10.03    2.13
   3  13  -6    8.09    1.84
  -3  13   5  281.12    9.52
   3 -13  -5  277.81    9.25
   3  13  -5  291.77    8.84
  -3  13   4    5.04    1.78
   3 -13  -4    5.97    1.67
   3  13  -4    6.88    1.63
  -3  13   3   52.93    4.20
   3 -13  -3   51.12    3.97
   3  13  -3   52.06    3.55
  -3  13   2    5.12    1.71
   3 -13  -2    4.42    1.52
   3  13  -2    6.85    1.35
  -3 -13   1    0.37    0.44
  -3  13   1   -0.20    0.64
   3 -13  -1    0.04    0.67
   3  13  -1    0.12    0.45
  -3 -13   0    9.55    1.41
  -3  13   0   10.21    2.03
   3 -13   0    8.53    1.70
   3  13   0   11.28    1.52
  -3 -13  -1    1.32    0.83
  -3  13  -1    2.95    1.31
   3 -13   1    3.23    1.32
   3  13   1    2.90    0.85
  -3 -13  -2   24.58    2.44
  -3  13  -2   26.78    3.06
   3 -13   2   26.07    2.76
   3  13   2   26.71    2.11
  -3 -13  -3   51.46    3.64
  -3  13  -3   48.39    4.00
   3 -13   3   47.40    3.69
   3  13   3   48.76    2.77
  -3 -13  -4    1.30    1.04
  -3  13  -4    1.57    1.21
  -3  13  -4    0.86    0.86
  -3 -13  -5   14.03    2.37
  -3  13  -5   11.97    2.46
  -3  13  -5   15.55    2.30
  -3 -13  -6   -0.17    0.81
  -3  13  -6    0.32    1.04
  -3  13  -6   -0.75    0.55
  -3 -13  -7    8.02    2.09
  -3  13  -7    4.54    1.79
  -3  13  -7    5.67    1.59
  -3 -13  -8    3.28    1.55
  -3  13  -8    3.83    1.75
  -3  13  -8    3.75    1.61
  -3 -13  -9    2.54    1.60
  -3  13  -9    4.35    1.92
  -3  13  -9    2.01    1.28
  -3 -13 -10    1.63    1.19
  -3  13 -10    1.08    1.12
  -3  13 -10    1.09    1.02
  -3 -13 -11    0.90    1.17
  -3  13 -11    1.57    1.29
  -3  13 -11   -0.58    0.74
  -3 -13 -12    3.11    1.73
  -3  13 -12    4.26    1.96
  -3  13 -12    8.63    2.04
  -3 -13 -13   -0.27    0.87
  -3  13 -13    0.30    1.24
  -3  13 -13   -0.18    0.81
  -3  14  15    0.76    1.50
   3 -14 -15    2.85    1.60
   3  14 -15    3.43    1.92
  -3  14  14   51.06    5.06
   3 -14 -14   49.14    5.04
   3  14 -14   49.79    5.00
  -3  14  13   20.75    3.39
   3 -14 -13   15.51    3.02
   3  14 -13   19.45    3.23
  -3  14  12   54.43    4.92
   3 -14 -12   57.89    5.31
   3  14 -12   62.36    5.22
  -3  14  11   -0.86    0.89
   3 -14 -11    0.68    0.85
   3  14 -11   -0.03    0.74
  -3  14  10   47.55    4.42
   3 -14 -10   46.56    4.48
   3  14 -10   50.35    4.45
  -3  14   9   64.30    5.04
   3 -14  -9   68.40    5.24
   3  14  -9   64.06    4.86
  -3  14   8   22.98    3.08
   3 -14  -8   22.16    3.04
   3  14  -8   23.83    2.93
  -3  14   7   34.41    3.76
   3 -14  -7   29.15    3.29
   3  14  -7   28.18    3.13
  -3  14   6   27.78    3.42
   3 -14  -6   24.53    3.03
   3  14  -6   24.93    2.87
  -3  14   5  310.25   10.32
   3 -14  -5  297.10    9.85
   3  14  -5  324.44    9.65
  -3  14   4   58.51    4.62
   3 -14  -4   63.26    4.60
   3  14  -4   64.01    4.25
  -3  14   3  178.85    7.74
   3 -14  -3  189.27    7.62
   3  14  -3  197.14    7.06
  -3  14   2    3.84    1.58
   3 -14  -2    7.27    1.75
   3  14  -2    5.75    1.36
  -3  14   1    1.91    1.23
   3 -14  -1    0.76    0.89
   3  14  -1    2.05    0.90
  -3 -14   0   35.77    2.54
  -3  14   0   33.86    3.53
   3 -14   0   36.18    3.36
   3  14   0   36.04    2.77
  -3 -14  -1    3.12    1.00
  -3  14  -1    1.96    1.31
   3 -14   1    1.41    1.00
   3  14   1    1.80    0.77
  -3 -14  -2   21.21    2.33
  -3  14  -2   23.15    2.95
   3 -14   2   25.77    2.84
   3  14   2   26.36    2.23
  -3 -14  -3   31.42    2.97
  -3  14  -3   32.89    3.55
   3 -14   3   31.66    3.13
  -3 -14  -4    8.33    1.90
  -3  14  -4    8.18    2.08
  -3  14  -4    7.65    1.69
  -3 -14  -5   98.26    5.57
  -3  14  -5  102.95    6.11
  -3  14  -5  102.85    5.56
  -3 -14  -6    0.61    1.04
  -3  14  -6    0.92    1.09
  -3  14  -6    2.09    1.01
  -3 -14  -7  210.87    8.76
  -3  14  -7  216.71    9.09
  -3  14  -7  225.82    8.50
  -3 -14  -8    2.31    1.43
  -3  14  -8    3.57    1.77
  -3  14  -8    1.90    1.24
  -3 -14  -9   40.48    4.29
  -3  14  -9   44.07    4.45
  -3  14  -9   39.14    3.77
  -3 -14 -10    0.12    0.98
  -3  14 -10    0.84    1.12
  -3  14 -10    0.97    0.96
  -3 -14 -11   10.72    2.61
  -3  14 -11    6.12    2.32
  -3  14 -11    7.49    2.06
  -3 -14 -12    0.80    1.10
  -3  14 -12    0.42    1.42
  -3  14 -12   -0.72    0.93
  -3  15  15    2.58    1.98
   3 -15 -15    6.62    2.07
   3  15 -15    7.63    2.60
  -3  15  14   29.96    4.01
   3 -15 -14   22.09    3.73
   3  15 -14   30.75    4.11
  -3  15  13   13.64    3.00
   3 -15 -13   11.83    2.75
   3  15 -13   10.40    2.68
  -3  15  12   56.49    5.11
   3 -15 -12   46.92    4.81
   3  15 -12   66.13    5.54
  -3  15  11   34.99    4.10
   3 -15 -11   32.80    4.09
   3  15 -11   38.60    4.22
  -3  15  10   78.40    5.81
   3 -15 -10   76.63    5.82
   3  15 -10   79.03    5.69
  -3  15   9   15.12    2.72
   3 -15  -9   12.01    2.50
   3  15  -9   13.95    2.45
  -3  15   8   85.17    5.87
   3 -15  -8   87.07    5.90
   3  15  -8   86.26    5.61
  -3  15   7    5.00    1.79
   3 -15  -7    4.71    1.66
   3  15  -7    8.91    1.85
  -3  15   6  106.41    6.33
   3 -15  -6  105.84    6.18
   3  15  -6  124.15    6.31
  -3  15   5    8.26    2.16
   3 -15  -5    5.92    1.81
   3  15  -5    6.37    1.70
  -3  15   4  391.48   11.83
   3 -15  -4  361.08   10.93
   3  15  -4  396.04   10.71
  -3  15   3    6.79    2.01
   3 -15  -3    5.97    1.83
   3  15  -3    7.18    1.66
  -3  15   2  165.98    7.67
   3 -15  -2  155.77    7.04
   3  15  -2  178.94    6.81
  -3  15   1    0.45    1.08
   3 -15  -1    0.80    0.99
   3  15  -1    1.44    0.84
  -3  15   0   82.89    5.48
   3 -15   0   71.81    4.73
   3  15   0   85.22    4.44
  -3 -15  -1   45.23    3.15
  -3  15  -1   44.76    4.18
   3 -15   1   47.50    3.89
   3  15   1   46.78    3.22
  -3 -15  -2  269.88    7.98
  -3  15  -2  264.43    9.74
   3 -15   2  260.45    8.87
   3  15   2  273.03    7.55
  -3 -15  -3    2.95    1.34
  -3  15  -3    2.98    1.49
   3 -15   3    0.93    1.04
  -3 -15  -4  122.52    6.01
  -3  15  -4  124.02    6.81
  -3  15  -4  127.76    6.26
  -3 -15  -5    5.64    1.79
  -3  15  -5    7.16    2.30
  -3  15  -5    7.15    1.84
  -3 -15  -6  186.11    8.04
  -3  15  -6  183.59    8.54
  -3  15  -6  188.03    7.72
  -3 -15  -7    1.52    1.29
  -3  15  -7    0.57    1.18
  -3  15  -7    2.03    1.20
  -3 -15  -8   84.99    5.91
  -3  15  -8   93.02    6.29
  -3  15  -8   95.54    5.67
  -3 -15  -9    1.24    1.30
  -3  15  -9    2.50    1.46
  -3  15  -9   -0.40    0.77
  -3 -15 -10   67.84    5.64
  -3  15 -10   65.17    5.56
  -3  15 -10   73.98    5.13
  -3 -15 -11    7.88    2.52
  -3  15 -11    3.82    2.06
  -3  15 -11    5.53    1.86
  -3 -15 -12   12.52    2.87
  -3  15 -12   14.09    3.05
  -3  16  14    9.08    2.89
   3 -16 -14   11.19    2.81
   3  16 -14   11.95    2.84
  -3  16  13   34.61    4.25
   3 -16 -13   25.71    3.88
   3  16 -13   32.69    4.11
  -3  16  12    1.69    1.59
   3 -16 -12   -0.06    1.04
   3  16 -12    1.04    1.26
  -3  16  11   26.36    3.67
   3 -16 -11   25.00    3.70
   3  16 -11   24.62    3.49
  -3  16  10    0.05    1.27
   3 -16 -10    0.18    0.88
   3  16 -10    0.97    1.18
  -3  16   9   35.37    4.10
   3 -16  -9   36.21    4.10
   3  16  -9   41.56    4.15
  -3  16   8   43.97    4.41
   3 -16  -8   48.82    4.60
   3  16  -8   49.34    4.45
  -3  16   7   31.21    3.67
   3 -16  -7   25.55    3.34
   3  16  -7   28.10    3.24
  -3  16   6    4.49    1.74
   3 -16  -6   10.71    2.18
   3  16  -6   11.89    2.20
  -3  16   5  116.56    6.75
   3 -16  -5  115.48    6.52
   3  16  -5  118.51    6.21
  -3  16   4   19.06    2.90
   3 -16  -4   18.50    2.66
   3  16  -4   18.26    2.44
  -3  16   3  329.87   11.13
   3 -16  -3  331.35   10.59
   3  16  -3  339.86    9.99
  -3  16   2   18.10    2.92
   3 -16  -2   18.47    2.69
   3  16  -2   23.31    2.67
  -3  16   1  184.68    8.34
   3 -16  -1  178.42    7.63
   3  16  -1  186.45    7.04
  -3  16   0    3.67    1.63
   3 -16   0   -0.03    0.64
   3  16   0    1.93    0.98
  -3  16  -1  244.70    9.61
   3 -16   1  246.97    8.87
   3  16   1  261.19    7.93
  -3 -16  -2   10.24    1.79
  -3  16  -2    7.93    2.38
   3 -16   2    8.86    1.92
  -3 -16  -3  114.14    5.59
  -3  16  -3  109.44    6.61
   3 -16   3  110.80    5.99
  -3 -16  -4   21.70    2.69
  -3  16  -4   20.47    3.18
  -3  16  -4   19.67    2.67
  -3 -16  -5   28.80    3.25
  -3  16  -5   25.65    3.55
  -3  16  -5   33.41    3.34
  -3 -16  -6    0.13    0.90
  -3  16  -6    0.92    1.31
  -3  16  -6   -0.09    0.79
  -3 -16  -7   62.14    4.97
  -3  16  -7   61.69    5.32
  -3  16  -7   62.32    4.56
  -3 -16  -8    1.59    1.18
  -3  16  -8    1.84    1.45
  -3  16  -8    2.18    1.29
  -3 -16  -9   87.93    6.30
  -3  16  -9   76.41    6.06
  -3  16  -9   89.59    5.58
  -3 -16 -10    1.23    1.31
  -3  16 -10    0.69    1.44
  -3  16 -10    2.01    1.10
  -3 -16 -11   55.40    5.40
  -3  16 -11   57.85    5.52
  -3  17  13   49.94    5.12
   3 -17 -13   45.14    5.14
   3  17 -13   47.91    5.09
  -3  17  12    5.28    2.07
   3 -17 -12    3.53    1.86
   3  17 -12    8.20    2.70
  -3  17  11   44.68    4.87
   3 -17 -11   42.75    4.75
   3  17 -11   48.35    4.91
  -3  17  10    8.06    2.54
   3 -17 -10    9.28    2.55
   3  17 -10   13.91    2.74
  -3  17   9   59.07    5.24
   3 -17  -9   69.66    5.68
   3  17  -9   66.00    5.33
  -3  17   8   18.95    3.15
   3 -17  -8   13.70    2.61
   3  17  -8   16.73    2.73
  -3  17   7   37.08    4.19
   3 -17  -7   31.66    3.76
   3  17  -7   40.76    3.93
  -3  17   6    0.93    1.14
   3 -17  -6    0.03    0.75
   3  17  -6   -0.05    0.70
  -3  17   5    3.36    1.59
   3 -17  -5    4.16    1.61
   3  17  -5    5.02    1.47
  -3  17   4   24.79    3.36
   3 -17  -4   22.14    3.00
   3  17  -4   26.98    3.06
  -3  17   3   40.90    4.18
   3 -17  -3   44.45    4.08
   3  17  -3   42.11    3.68
  -3  17   2   33.83    3.82
   3 -17  -2   26.81    3.23
   3  17  -2   30.26    3.12
  -3  17   1   17.31    3.07
   3 -17  -1   22.47    2.93
   3  17  -1   22.10    2.57
  -3  17   0   63.45    5.17
   3 -17   0   65.87    4.77
   3  17   0   69.53    4.41
  -3  17  -1   20.55    3.32
   3 -17   1   21.65    2.90
   3  17   1   21.34    2.44
  -3  17  -2   65.29    5.28
   3 -17   2   61.69    4.63
  -3 -17  -3   68.50    4.49
  -3  17  -3   57.63    5.06
   3 -17   3   63.63    4.70
  -3 -17  -4    0.82    0.98
  -3  17  -4    1.27    1.30
  -3  17  -4    0.71    0.79
  -3 -17  -5    8.25    1.93
  -3  17  -5    7.65    2.50
  -3  17  -5    6.44    1.86
  -3 -17  -6    0.55    0.96
  -3  17  -6   -0.60    1.16
  -3  17  -6    0.05    0.76
  -3 -17  -7    1.23    1.09
  -3  17  -7    0.45    1.20
  -3  17  -7    1.91    1.07
  -3 -17  -8    1.78    1.32
  -3  17  -8    0.26    1.24
  -3  17  -8    2.64    1.23
  -3 -17  -9    4.85    2.10
  -3  17  -9    3.55    1.92
  -3  17  -9    6.90    2.02
  -3 -17 -10   25.50    3.80
  -3  17 -10   23.40    3.75
  -3  18  12   83.77    6.57
   3 -18 -12   73.19    6.34
   3  18 -12   71.29    6.15
  -3  18  11    0.08    1.23
   3 -18 -11    0.30    1.08
   3  18 -11    0.27    1.02
  -3  18  10   40.58    4.61
   3 -18 -10   40.87    4.62
   3  18 -10   49.68    4.95
  -3  18   9   11.12    2.82
   3 -18  -9    8.07    2.34
   3  18  -9    7.26    2.15
  -3  18   8   14.45    2.92
   3 -18  -8   15.04    2.94
   3  18  -8   13.82    2.58
  -3  18   7    1.96    1.41
   3 -18  -7    0.71    0.97
   3  18  -7    1.57    1.02
  -3  18   6   -0.98    0.64
   3 -18  -6   -0.61    0.72
   3  18  -6    0.36    0.62
  -3  18   5    8.55    2.41
   3 -18  -5    6.36    1.87
   3  18  -5    6.86    1.72
  -3  18   4   19.66    3.07
   3 -18  -4   26.06    3.31
   3  18  -4   20.76    2.76
  -3  18   3    7.18    2.22
   3 -18  -3    6.69    1.83
   3  18  -3    9.21    1.95
  -3  18   2   69.16    5.51
   3 -18  -2   69.95    5.14
   3  18  -2   78.16    5.02
  -3  18   1   36.14    4.14
   3 -18  -1   32.00    3.50
   3  18  -1   34.71    3.31
  -3  18   0   50.11    4.89
   3 -18   0   46.81    4.18
   3  18   0   50.45    3.90
  -3  18  -1   21.76    3.57
   3 -18   1   24.81    3.20
  -3  18  -2   23.64    3.57
   3 -18   2   28.21    3.29
  -3  18  -3   30.10    4.01
   3 -18   3   29.57    3.40
  -3  18  -4    0.47    1.29
  -3  18  -4    0.94    0.86
  -3 -18  -5   13.20    2.26
  -3  18  -5   10.65    2.79
  -3  18  -5   12.93    2.21
  -3 -18  -6   -0.39    0.64
  -3  18  -6    0.04    1.25
  -3  18  -6    0.98    0.79
  -3 -18  -7    7.63    2.01
  -3  18  -7    5.13    2.29
  -3  18  -7    6.25    1.71
  -3 -18  -8   -0.27    0.81
  -3  18  -8   -0.86    0.88
  -3 -18  -9    1.31    1.27
  -3  18  -9    1.07    1.41
  -3  19  11    2.69    1.73
   3 -19 -11    5.32    2.07
   3  19 -11    3.46    1.80
  -3  19  10   43.33    4.86
   3 -19 -10   41.99    4.82
   3  19 -10   38.10    4.41
  -3  19   9   14.05    2.95
   3 -19  -9    8.29    2.44
   3  19  -9    7.64    2.34
  -3  19   8   48.31    4.97
   3 -19  -8   37.30    4.34
   3  19  -8   50.37    4.77
  -3  19   7    5.28    2.05
   3 -19  -7    4.19    1.83
   3  19  -7    3.31    1.39
  -3  19   6   25.97    3.67
   3 -19  -6   17.43    2.97
   3  19  -6   16.86    2.74
  -3  19   5    6.75    2.23
   3 -19  -5   11.52    2.46
   3  19  -5   12.14    2.29
  -3  19   4   22.13    3.38
   3 -19  -4   18.70    2.90
   3  19  -4   23.86    3.11
  -3  19   3   42.43    4.48
   3 -19  -3   27.17    3.36
   3  19  -3   41.14    3.87
  -3  19   2  160.52    8.50
   3 -19  -2  150.07    7.67
   3  19  -2  156.37    7.36
  -3  19   1    6.87    2.43
   3 -19  -1    9.55    2.26
   3  19  -1    6.56    1.73
  -3  19   0  227.62   10.23
   3 -19   0  226.82    9.23
   3  19   0  232.55    8.62
  -3  19  -1    0.11    1.26
   3 -19   1    0.24    1.01
  -3  19  -2  151.13    8.51
   3 -19   2  156.20    7.60
  -3  19  -3    1.31    1.65
   3 -19   3   -0.81    0.91
  -3  19  -4   47.17    4.98
  -3  19  -4   50.37    4.26
  -3  19  -5    4.15    2.17
  -3  19  -5    4.54    1.58
  -3 -19  -6   11.44    2.42
  -3  19  -6   14.87    3.12
  -3  19  -6   17.49    2.51
  -3 -19  -7    0.35    0.94
  -3  19  -7    0.61    1.44
  -3 -19  -8    7.23    2.21
  -3  19  -8    7.02    2.60
  -3  20   9   35.74    4.53
   3 -20  -9   36.47    4.51
   3  20  -9   39.74    4.48
  -3  20   8   -0.25    1.03
   3 -20  -8    0.35    0.91
   3  20  -8    0.67    0.96
  -3  20   7   83.02    6.47
   3 -20  -7   75.53    6.08
   3  20  -7   84.06    6.18
  -3  20   6    3.03    1.70
   3 -20  -6    2.73    1.60
   3  20  -6    6.69    1.95
  -3  20   5   54.25    5.30
   3 -20  -5   47.22    4.62
   3  20  -5   47.95    4.52
  -3  20   4    2.66    1.52
   3 -20  -4    3.32    1.59
   3  20  -4    4.74    1.85
  -3  20   3   91.54    6.68
   3 -20  -3   89.31    6.18
   3  20  -3   89.86    5.87
  -3  20   2    1.02    1.24
   3 -20  -2    0.58    1.06
   3  20  -2    1.14    0.92
  -3  20   1  148.92    8.53
   3 -20  -1  150.41    7.76
   3  20  -1  165.71    7.66
  -3  20   0   28.12    4.10
   3 -20   0   23.90    3.35
  -3  20  -1  114.38    7.71
   3 -20   1  106.25    6.46
  -3  20  -2    6.63    2.39
   3 -20   2    5.09    1.93
  -3  20  -3   73.83    6.17
   3 -20   3   71.16    5.26
  -3  20  -4    0.37    1.32
  -3  20  -4    0.57    1.03
  -3  20  -5   60.72    5.79
  -3  20  -5   68.04    5.22
  -3  20  -6    1.05    1.43
  -3  21   7    7.72    2.38
   3 -21  -7    5.20    2.22
   3  21  -7    9.62    2.28
  -3  21   6   43.53    4.97
   3 -21  -6   38.18    4.44
   3  21  -6   41.91    4.46
  -3  21   5    4.66    1.99
   3 -21  -5    7.21    2.39
   3  21  -5    6.65    2.11
  -3  21   4   29.21    4.04
   3 -21  -4   29.71    3.74
   3  21  -4   32.76    3.81
  -3  21   3   10.00    2.78
   3 -21  -3    8.05    2.33
   3  21  -3    9.31    2.21
  -3  21   2   29.47    3.96
   3 -21  -2   27.16    3.57
   3  21  -2   24.70    3.15
  -3  21   1   35.77    4.55
   3 -21  -1   32.81    3.94
   3  21  -1   30.40    3.66
  -3  21   0   16.88    3.34
   3 -21   0   16.74    2.77
  -3  21  -1   11.46    3.16
   3 -21   1   14.44    2.54
  -3  21  -2   14.48    3.35
   3 -21   2   17.58    2.81
  -3  21  -3    0.99    1.52
  -3  21  -3    0.60    1.01
   3 -21   3   -0.12    0.82
  -3  21  -4   46.15    5.34
  -3  22   3   -1.25    0.86
   3 -22  -3   -0.39    1.03
   3  22  -3    0.16    1.09
  -3  22   2   37.21    4.56
   3 -22  -2   33.24    4.00
   3  22  -2   34.33    3.79
  -3  22   1    3.62    2.16
   3 -22  -1    3.27    1.59
  -3  22   0   11.38    2.97
   3 -22   0   11.57    2.54
   4   0 -19   -0.31    1.11
   4   0 -18   11.39    2.73
   4   0 -17    0.33    1.10
   4   0 -17   -0.20    0.57
   4   0 -16   19.79    3.12
   4   0 -16   25.35    2.81
   4   0 -15   -0.52    0.67
   4   0 -15    0.45    0.60
   4   0 -14    5.45    1.68
   4   0 -14    8.96    1.59
   4   0 -13    0.22    0.77
   4   0 -13    0.29    0.46
   4   0 -12   25.05    2.94
   4   0 -12   20.27    2.18
   4   0 -11   -0.38    0.59
   4   0 -11   -0.39    0.36
   4   0 -10  121.86    5.88
   4   0 -10  126.63    4.95
   4   0  -9   -0.17    0.61
   4   0  -9    0.19    0.37
   4   0  -8  303.77    8.54
   4   0  -8  305.94    7.20
   4   0  -7   -0.28    0.49
   4   0  -7   -0.16    0.35
   4   0  -6 1753.57   18.75
   4   0  -6 1740.76   16.51
   4   0  -5    0.55    0.67
   4   0  -5   -0.46    0.51
   4   0  -4 1445.27   15.42
   4   0  -4 1457.36   14.98
   4   0  -3   -0.02    0.40
   4   0  -3   -0.54    0.38
  -4   0   2    0.28    0.39
   4   0  -2    0.76    0.43
   4   0  -2   -0.06    0.38
  -4   0   1    0.02    0.33
  -4   0   1   -0.38    0.29
   4   0  -1   -0.08    0.24
  -4   0   0  274.66    5.30
  -4   0   0  267.11    6.92
  -4   0  -1   -0.09    0.29
  -4   0  -1    0.08    0.49
  -4   0  -2  173.45    3.76
  -4   0  -2  158.66    5.72
  -4   0  -3    0.13    0.28
  -4   0  -3   -0.17    0.52
  -4   0  -4  483.69    6.01
  -4   0  -4  473.45   10.59
  -4   0  -5    0.15    0.38
  -4   0  -5   -0.23    0.71
  -4   0  -6  722.89    8.06
  -4   0  -6  689.39   13.73
  -4   0  -7   -0.05    0.76
  -4   0  -8  311.87    9.97
  -4   0  -9    0.26    0.79
  -4   0 -10   17.93    2.79
  -4   0 -11    0.21    0.96
  -4   0 -12    8.98    2.35
  -4   0 -13   -0.46    0.85
  -4   0 -14   77.48    6.28
  -4   0 -15   -0.53    0.94
   4  -1 -19    5.13    2.18
   4   1 -19    9.05    2.61
   4  -1 -18   44.97    4.85
   4  -1 -18   47.03    4.23
   4   1 -18   46.48    4.85
   4  -1 -17    0.16    1.10
   4  -1 -17    0.76    0.81
   4   1 -17    0.13    0.96
   4  -1 -16   35.71    4.04
   4  -1 -16   35.03    3.48
   4   1 -16   30.95    3.76
   4   1 -16   33.74    3.12
   4  -1 -15    7.58    2.12
   4  -1 -15   10.04    1.87
   4   1 -15    6.23    1.96
   4   1 -15    7.09    1.54
   4  -1 -14    1.76    1.31
   4  -1 -14    2.20    1.00
   4   1 -14    1.04    1.00
   4   1 -14    1.21    0.78
   4  -1 -13   10.73    2.13
   4  -1 -13   10.58    1.72
   4   1 -13   11.42    2.17
   4   1 -13    8.17    1.47
   4  -1 -12   18.31    2.51
   4  -1 -12   22.64    2.39
   4   1 -12   21.32    2.80
   4   1 -12   22.03    2.21
   4  -1 -11  105.47    5.71
   4  -1 -11  104.42    4.84
   4   1 -11   97.18    5.44
   4   1 -11  105.27    4.49
   4  -1 -10  185.05    7.27
   4  -1 -10  201.30    6.49
   4   1 -10  181.56    7.13
   4   1 -10  199.91    5.96
   4  -1  -9   85.29    4.79
   4  -1  -9   89.11    4.20
   4   1  -9   88.56    4.84
   4   1  -9   86.95    3.80
   4  -1  -8  314.23    8.74
   4  -1  -8  322.83    7.72
   4   1  -8  321.58    8.75
   4   1  -8  319.18    7.05
   4  -1  -7  129.69    5.44
   4  -1  -7  115.89    4.54
   4   1  -7  123.36    5.21
   4   1  -7  117.84    4.20
   4  -1  -6  273.25    7.58
   4  -1  -6  285.33    6.98
   4   1  -6  276.72    7.43
   4   1  -6  287.32    6.45
   4  -1  -5 1081.88   14.26
   4  -1  -5 1041.98   13.16
   4   1  -5 1073.97   13.86
   4   1  -5 1062.74   12.32
   4  -1  -4   76.17    3.69
   4  -1  -4   75.50    3.62
   4   1  -4   74.78    3.50
   4   1  -4   75.14    3.36
  -4  -1   3   90.50    3.68
   4  -1  -3   84.16    3.63
   4  -1  -3   83.55    3.78
   4   1  -3   89.78    3.59
   4   1  -3   87.06    3.63
  -4  -1   2   16.43    1.66
   4  -1  -2   18.66    1.65
   4  -1  -2   17.84    1.81
   4   1  -2   20.33    1.61
  -4  -1   1   52.63    2.95
  -4   1   1   48.98    2.53
  -4   1   1   54.39    3.13
   4   1  -1   51.56    2.33
  -4  -1   0    1.00    0.43
  -4  -1   0    1.68    0.78
  -4   1   0    0.93    0.48
  -4   1   0    1.28    0.62
  -4  -1  -1  375.43    5.33
  -4  -1  -1  362.39    8.23
  -4   1  -1  374.94    6.30
  -4   1  -1  367.47    8.49
  -4  -1  -2   83.12    2.29
  -4  -1  -2   82.46    4.12
  -4   1  -2   79.91    2.83
  -4   1  -2   82.37    4.21
  -4  -1  -3    6.32    0.65
  -4  -1  -3    9.34    1.63
  -4   1  -3    6.92    0.91
  -4   1  -3    6.55    1.41
  -4  -1  -4   65.16    1.78
  -4  -1  -4   66.54    4.05
  -4   1  -4   59.37    2.44
  -4   1  -4   63.30    3.96
  -4  -1  -5  254.79    8.06
  -4   1  -5  276.89    5.28
  -4   1  -5  273.04    8.39
  -4  -1  -6   15.36    2.37
  -4   1  -6   17.48    1.45
  -4   1  -6   20.79    2.63
  -4  -1  -7  168.50    7.12
  -4   1  -7  192.79    4.94
  -4   1  -7  173.51    7.21
  -4  -1  -8   -0.95    0.63
  -4   1  -8    1.70    1.04
  -4  -1  -9  131.87    6.77
  -4   1  -9  118.20    6.38
  -4  -1 -10    7.26    2.14
  -4   1 -10    7.33    2.12
  -4  -1 -11   23.49    3.25
  -4   1 -11   18.51    2.92
  -4  -1 -12    0.50    0.96
  -4   1 -12   -1.24    0.80
  -4  -1 -13   37.05    4.31
  -4   1 -13   37.85    4.29
  -4  -1 -14    0.04    0.94
  -4   1 -14    1.51    1.17
  -4  -1 -15   50.95    5.24
  -4   1 -15   49.27    5.13
   4  -2 -19   45.54    5.06
   4  -2 -19   45.11    4.41
   4   2 -19   40.54    4.76
   4  -2 -18   -0.14    1.14
   4  -2 -18    2.21    1.21
   4   2 -18    1.39    1.35
   4  -2 -17  111.65    7.22
   4  -2 -17  120.20    6.74
   4   2 -17  110.76    7.15
   4  -2 -16    1.09    1.15
   4  -2 -16   -0.08    0.78
   4   2 -16    0.96    1.25
   4  -2 -15   88.00    6.02
   4  -2 -15   95.88    5.57
   4   2 -15   89.70    6.07
   4   2 -15   95.81    4.88
   4  -2 -14    4.52    1.73
   4  -2 -14    7.20    1.60
   4   2 -14    8.51    2.02
   4   2 -14    9.62    1.51
   4  -2 -13   79.33    5.34
   4  -2 -13   79.23    4.71
   4   2 -13   78.56    5.31
   4   2 -13   81.49    4.13
   4  -2 -12    4.72    1.47
   4  -2 -12    7.54    1.52
   4   2 -12    4.60    1.52
   4   2 -12    5.54    1.14
   4  -2 -11   59.81    4.37
   4  -2 -11   55.81    3.71
   4   2 -11   58.39    4.30
   4   2 -11   61.72    3.31
   4  -2 -10    1.16    0.95
   4  -2 -10    1.55    0.89
   4   2 -10    0.24    0.70
   4   2 -10    1.49    0.75
   4  -2  -9  238.92    8.00
   4  -2  -9  239.32    7.09
   4   2  -9  223.19    7.61
   4   2  -9  239.71    5.99
   4  -2  -8    0.07    0.64
   4  -2  -8   -0.04    0.42
   4   2  -8    0.47    0.60
   4   2  -8    0.78    0.41
   4  -2  -7  111.60    5.13
   4  -2  -7  112.82    4.65
   4   2  -7  122.30    5.16
   4   2  -7  112.11    3.89
   4  -2  -6  214.36    6.77
   4  -2  -6  220.88    6.37
   4   2  -6  216.61    6.55
   4   2  -6  219.64    5.38
   4  -2  -5  570.41   10.57
   4  -2  -5  587.57   10.24
   4   2  -5  575.12   10.08
   4   2  -5  600.28    8.88
  -4  -2   4  239.69    5.68
   4  -2  -4  237.97    6.54
   4  -2  -4  236.42    6.49
   4   2  -4  238.50    6.15
   4   2  -4  236.85    5.65
  -4  -2   3  174.30    4.95
   4  -2  -3  171.84    5.32
   4  -2  -3  169.18    5.50
   4   2  -3  171.14    4.89
  -4  -2   2   29.98    2.14
  -4   2   2   34.96    2.35
   4  -2  -2   31.78    2.20
   4  -2  -2   27.58    2.29
   4   2  -2   33.48    2.02
  -4  -2   1   60.23    3.11
  -4   2   1   58.77    2.90
  -4   2   1   60.11    3.36
   4  -2  -1   60.64    3.38
   4   2  -1   62.69    2.49
  -4  -2   0   34.53    2.47
  -4   2   0   36.94    2.22
  -4   2   0   31.62    2.52
   4   2   0   35.55    1.67
  -4  -2  -1  109.16    2.61
  -4  -2  -1  117.68    4.68
  -4   2  -1  110.67    3.69
  -4   2  -1  112.67    4.81
  -4  -2  -2   30.00    2.52
  -4   2  -2   30.64    1.95
  -4   2  -2   30.57    2.68
  -4  -2  -3   57.01    3.57
  -4   2  -3   58.26    2.62
  -4   2  -3   56.63    3.66
  -4  -2  -4   92.88    4.72
  -4   2  -4   99.75    3.46
  -4   2  -4   98.27    4.99
  -4  -2  -5   18.52    2.39
  -4   2  -5   16.37    1.57
  -4   2  -5   18.30    2.46
  -4  -2  -6    5.02    1.63
  -4   2  -6    5.48    1.02
  -4   2  -6    4.69    1.58
  -4  -2  -7   25.37    2.99
  -4   2  -7   29.45    2.06
  -4   2  -7   30.84    3.24
  -4  -2  -8   19.06    2.73
  -4   2  -8   18.96    2.62
  -4  -2  -9   20.04    2.93
  -4   2  -9   18.61    2.78
  -4  -2 -10   37.18    3.94
  -4   2 -10   39.63    3.92
  -4  -2 -11   28.27    3.56
  -4   2 -11   27.82    3.41
  -4  -2 -12    0.82    1.14
  -4   2 -12    2.38    1.42
  -4  -2 -13   -0.16    1.00
  -4   2 -13    1.01    1.04
  -4  -2 -14    1.58    1.53
  -4   2 -14    0.40    1.28
  -4  -2 -15    1.45    1.69
  -4   2 -15    1.13    1.27
   4  -3 -19    1.24    1.41
   4  -3 -19    0.32    0.90
   4   3 -19    1.25    1.44
   4  -3 -18   40.72    4.68
   4  -3 -18   48.99    4.57
   4   3 -18   41.64    4.68
   4  -3 -17    7.71    2.38
   4  -3 -17    9.09    2.17
   4   3 -17    7.55    2.34
   4  -3 -16   81.08    6.04
   4  -3 -16   81.96    5.54
   4   3 -16   73.98    5.79
   4  -3 -15   34.50    3.92
   4  -3 -15   33.06    3.45
   4   3 -15   34.28    3.86
   4  -3 -14   69.10    5.23
   4  -3 -14   73.45    4.82
   4   3 -14   70.92    5.19
   4  -3 -13   79.38    5.38
   4  -3 -13   83.45    4.99
   4   3 -13   76.12    5.24
   4   3 -13   80.89    3.93
   4  -3 -12  120.59    6.41
   4  -3 -12  128.70    5.94
   4   3 -12  119.62    6.30
   4   3 -12  127.78    4.70
   4  -3 -11   28.40    3.12
   4  -3 -11   26.81    2.67
   4   3 -11   31.11    3.22
   4   3 -11   32.45    2.31
   4  -3 -10   83.06    4.98
   4  -3 -10   91.46    4.71
   4   3 -10   78.33    4.75
   4   3 -10   89.10    3.59
   4  -3  -9   65.91    4.34
   4  -3  -9   70.63    4.01
   4   3  -9   69.12    4.29
   4   3  -9   69.75    3.06
   4  -3  -8   71.29    4.29
   4  -3  -8   76.40    4.08
   4   3  -8   71.18    4.17
   4   3  -8   77.91    3.13
   4  -3  -7    9.44    1.71
   4  -3  -7    8.73    1.45
   4   3  -7   11.47    1.71
   4   3  -7   10.96    1.20
   4  -3  -6  195.00    6.57
   4  -3  -6  206.31    6.37
   4   3  -6  186.44    6.08
   4   3  -6  203.33    4.90
   4  -3  -5    3.66    1.20
   4  -3  -5    4.75    1.18
   4   3  -5    4.48    1.06
   4   3  -5    4.91    0.91
  -4  -3   4  181.72    4.77
   4  -3  -4  176.27    5.80
   4  -3  -4  187.44    5.95
   4   3  -4  183.34    5.37
  -4  -3   3   24.48    1.86
  -4   3   3   28.33    2.35
   4  -3  -3   26.92    2.24
   4  -3  -3   24.96    2.27
   4   3  -3   27.79    1.98
  -4  -3   2   84.15    3.48
  -4   3   2   87.33    3.81
   4  -3  -2   87.52    4.12
   4   3  -2   87.41    3.22
  -4  -3   1    6.54    1.13
  -4   3   1    5.33    1.05
   4  -3  -1    3.64    1.17
   4   3  -1    4.66    0.70
  -4  -3   0   80.75    3.70
  -4   3   0   74.46    3.30
  -4   3   0   75.14    3.93
   4   3   0   82.02    2.46
  -4  -3  -1  329.00    4.08
  -4  -3  -1  340.83    7.87
  -4   3  -1  327.67    6.73
  -4   3  -1  328.19    8.30
  -4  -3  -2   43.47    3.01
  -4   3  -2   39.36    2.36
  -4   3  -2   41.79    3.12
  -4  -3  -3  260.03    7.50
  -4   3  -3  266.76    6.00
  -4   3  -3  266.11    7.88
  -4  -3  -4   30.10    2.77
  -4   3  -4   26.71    2.01
  -4   3  -4   26.96    2.74
  -4  -3  -5  398.45   10.09
  -4   3  -5  418.24    7.70
  -4   3  -5  400.59   10.26
  -4  -3  -6    8.83    1.90
  -4   3  -6    8.99    1.30
  -4   3  -6   10.31    1.97
  -4  -3  -7   28.42    3.11
  -4   3  -7   26.19    2.10
  -4   3  -7   21.85    2.70
  -4  -3  -8    2.76    1.44
  -4   3  -8    1.32    0.70
  -4   3  -8    1.01    0.93
  -4  -3  -9    6.94    2.02
  -4   3  -9   10.54    2.25
  -4  -3 -10    0.38    0.94
  -4   3 -10    0.28    1.06
  -4  -3 -11    2.88    1.65
  -4   3 -11    5.73    2.17
  -4  -3 -12    1.82    1.25
  -4   3 -12    0.23    1.08
  -4  -3 -13   53.88    5.07
  -4   3 -13   50.46    5.00
  -4  -3 -14    0.68    1.09
  -4   3 -14    1.10    1.41
  -4  -3 -15   17.50    3.41
  -4   3 -15   14.27    2.84
   4  -4 -19    0.72    1.33
   4  -4 -19    0.86    0.87
   4   4 -19   -0.31    1.10
   4  -4 -18   21.55    3.60
   4  -4 -18   26.88    3.47
   4   4 -18   26.52    3.92
   4  -4 -17    7.72    2.33
   4  -4 -17    9.04    2.16
   4   4 -17   10.98    2.61
   4  -4 -16   59.80    5.24
   4  -4 -16   57.03    4.73
   4   4 -16   54.83    5.04
   4  -4 -15   31.20    3.83
   4  -4 -15   36.01    3.69
   4   4 -15   36.29    4.02
   4  -4 -14   48.02    4.40
   4  -4 -14   47.21    4.02
   4   4 -14   50.72    4.50
   4  -4 -13   35.02    3.68
   4  -4 -13   36.26    3.42
   4   4 -13   31.42    3.54
   4  -4 -12   83.23    5.39
   4  -4 -12   81.47    4.90
   4   4 -12   85.13    5.40
   4   4 -12   90.11    3.72
   4  -4 -11   20.19    2.65
   4  -4 -11   21.55    2.53
   4   4 -11   18.83    2.56
   4   4 -11   23.75    1.83
   4  -4 -10   40.01    3.56
   4  -4 -10   43.50    3.35
   4   4 -10   40.06    3.48
   4   4 -10   44.14    2.37
   4  -4  -9   33.18    3.13
   4  -4  -9   33.39    2.92
   4   4  -9   36.64    3.17
   4   4  -9   37.16    2.09
   4  -4  -8  212.88    7.49
   4  -4  -8  208.27    6.90
   4   4  -8  216.82    7.23
   4   4  -8  219.75    4.90
   4  -4  -7    3.11    1.13
   4  -4  -7    3.25    1.15
   4   4  -7    3.35    1.04
   4   4  -7    1.93    0.56
   4  -4  -6  128.87    5.45
   4  -4  -6  120.26    5.04
   4   4  -6  136.36    5.22
   4   4  -6  131.87    3.72
  -4  -4   5   34.83    1.97
   4  -4  -5   32.10    2.69
   4  -4  -5   34.54    2.71
   4   4  -5   37.06    2.62
  -4  -4   4  370.46    6.52
  -4   4   4  374.21    8.66
   4  -4  -4  378.85    8.69
   4  -4  -4  369.39    8.60
   4   4  -4  370.42    7.66
  -4  -4   3  149.40    4.33
  -4   4   3  139.78    5.14
   4  -4  -3  154.10    5.58
   4   4  -3  149.79    4.57
  -4  -4   2  479.02    8.06
  -4   4   2  488.56    9.28
   4  -4  -2  464.66    9.67
   4   4  -2  487.97    7.56
  -4  -4   1  108.44    4.05
  -4   4   1  103.93    4.21
   4  -4  -1  110.54    4.81
   4   4  -1  111.67    3.26
  -4  -4   0  223.66    6.06
  -4   4   0  231.92    6.10
  -4   4   0  215.79    6.75
   4  -4   0  205.10    6.60
   4   4   0  226.70    4.01
  -4  -4  -1   26.53    2.27
  -4   4  -1   27.22    2.13
  -4   4  -1   23.56    2.41
  -4  -4  -2  272.28    7.35
  -4   4  -2  287.64    6.63
  -4   4  -2  267.03    7.81
  -4  -4  -3   -0.02    0.53
  -4   4  -3   -0.08    0.44
  -4   4  -3    0.00    0.58
  -4  -4  -4  408.66    9.84
  -4   4  -4  410.37    8.00
  -4   4  -4  413.48   10.20
  -4  -4  -5    0.70    0.86
  -4   4  -5    0.44    0.58
  -4   4  -5    2.07    1.01
  -4  -4  -6  239.73    8.23
  -4   4  -6  248.51    6.47
  -4   4  -6  237.72    8.21
  -4  -4  -7    3.62    1.53
  -4   4  -7    3.35    1.03
  -4   4  -7    3.71    1.42
  -4  -4  -8  328.83   10.45
  -4   4  -8  328.53    7.88
  -4   4  -8  322.31   10.22
  -4  -4  -9    3.82    1.63
  -4   4  -9    2.14    0.99
  -4   4  -9    2.65    1.45
  -4  -4 -10   81.65    5.74
  -4   4 -10   92.71    5.91
  -4  -4 -11    0.83    1.22
  -4   4 -11    0.70    1.23
  -4  -4 -12  116.07    7.27
  -4   4 -12  108.96    6.89
  -4  -4 -13    0.83    1.43
  -4   4 -13   -0.52    0.96
  -4  -4 -14   39.04    4.65
  -4   4 -14   37.25    4.23
  -4  -4 -15    0.92    1.38
  -4   4 -15    0.23    1.10
   4  -5 -19    1.87    1.35
   4  -5 -19    4.54    1.72
   4   5 -19    4.15    2.05
   4  -5 -18   18.36    3.33
   4  -5 -18   15.25    2.85
   4   5 -18   18.00    3.41
   4  -5 -17   19.61    3.27
   4  -5 -17   22.90    3.20
   4   5 -17   15.46    3.24
   4  -5 -16    8.52    2.29
   4  -5 -16    9.07    2.11
   4   5 -16   10.34    2.47
   4  -5 -15   28.62    3.73
   4  -5 -15   35.61    3.74
   4   5 -15   31.19    3.86
   4  -5 -14   25.77    3.38
   4  -5 -14   26.75    3.16
   4   5 -14   24.88    3.33
   4  -5 -13   80.29    5.53
   4  -5 -13   82.05    5.25
   4   5 -13   77.75    5.38
   4  -5 -12   35.62    3.63
   4  -5 -12   38.88    3.52
   4   5 -12   35.22    3.55
   4  -5 -11  103.94    5.86
   4  -5 -11  103.22    5.49
   4   5 -11  109.72    5.89
   4  -5 -10   49.59    3.98
   4  -5 -10   48.96    3.69
   4   5 -10   46.54    3.71
   4  -5  -9   40.39    3.50
   4  -5  -9   36.58    3.11
   4   5  -9   39.59    3.28
   4  -5  -8   91.28    5.02
   4  -5  -8   99.25    4.95
   4   5  -8   98.51    4.91
   4  -5  -7   34.40    3.06
   4  -5  -7   34.15    2.88
   4   5  -7   38.44    2.96
   4  -5  -6    0.69    0.67
   4  -5  -6    1.14    0.72
   4   5  -6    1.12    0.64
  -4  -5   5   68.41    2.60
  -4   5   5   73.11    4.12
   4  -5  -5   68.60    3.96
   4  -5  -5   62.26    3.72
   4   5  -5   72.02    3.63
  -4  -5   4    1.25    0.56
  -4   5   4    0.99    0.81
   4  -5  -4    0.94    0.58
   4  -5  -4    0.58    0.61
   4   5  -4    0.38    0.42
  -4  -5   3  497.39    7.66
  -4   5   3  499.48   10.00
   4  -5  -3  482.55   10.11
   4   5  -3  513.28    8.51
  -4  -5   2   35.59    2.24
  -4   5   2   37.16    2.77
   4  -5  -2   38.16    2.98
   4   5  -2   36.49    2.12
  -4  -5   1  547.39    8.95
  -4   5   1  568.46   10.17
   4  -5  -1  516.87   10.54
   4   5  -1  547.62    7.31
  -4  -5   0   38.96    2.59
  -4   5   0   41.40    2.79
   4  -5   0   42.79    3.20
   4   5   0   45.52    1.82
  -4  -5  -1  443.62    8.94
  -4   5  -1  441.22    8.71
  -4   5  -1  421.21    9.78
  -4  -5  -2   52.97    3.30
  -4   5  -2   51.52    3.04
  -4   5  -2   53.50    3.65
  -4  -5  -3  163.87    6.01
  -4   5  -3  165.70    5.36
  -4   5  -3  164.05    6.36
  -4  -5  -4   22.37    2.45
  -4   5  -4   19.30    1.93
  -4   5  -4   23.78    2.57
  -4  -5  -5   34.59    3.13
  -4   5  -5   36.43    2.64
  -4   5  -5   36.25    3.20
  -4  -5  -6    4.38    1.48
  -4   5  -6    4.61    1.16
  -4   5  -6    4.37    1.35
  -4  -5  -7  176.97    7.46
  -4   5  -7  184.93    6.05
  -4   5  -7  188.31    7.61
  -4  -5  -8    9.33    2.27
  -4   5  -8   10.59    1.74
  -4   5  -8    7.08    2.00
  -4  -5  -9  240.39    9.40
  -4   5  -9  247.31    7.42
  -4   5  -9  237.84    9.09
  -4  -5 -10    0.69    1.11
  -4   5 -10    0.24    0.69
  -4   5 -10    0.01    0.86
  -4  -5 -11  213.25    9.54
  -4   5 -11  219.37    9.35
  -4  -5 -12    1.14    1.51
  -4   5 -12    0.86    1.22
  -4  -5 -13  124.53    7.89
  -4   5 -13  125.77    7.52
  -4  -5 -14    2.76    1.69
  -4   5 -14    2.70    1.65
  -4  -5 -15    9.79    3.11
  -4   5 -15   11.45    2.58
   4  -6 -18    8.27    2.59
   4  -6 -18    9.95    2.27
   4   6 -18   10.98    2.82
   4  -6 -17   83.77    6.45
   4  -6 -17   84.72    6.20
   4   6 -17   78.63    6.30
   4  -6 -16    3.90    1.90
   4  -6 -16    6.91    1.95
   4   6 -16    9.85    2.34
   4  -6 -15  167.55    8.48
   4  -6 -15  170.62    8.22
   4   6 -15  159.13    8.22
   4  -6 -14    5.65    2.02
   4  -6 -14    7.99    1.90
   4   6 -14    8.42    2.11
   4  -6 -13  265.37   10.03
   4  -6 -13  276.88    9.81
   4   6 -13  262.80    9.84
   4  -6 -12   31.85    3.60
   4  -6 -12   34.58    3.42
   4   6 -12   31.86    3.46
   4  -6 -11   50.26    4.23
   4  -6 -11   49.63    3.95
   4   6 -11   49.12    4.01
   4  -6 -10    3.43    1.31
   4  -6 -10    2.48    1.09
   4   6 -10    2.36    1.26
   4  -6  -9   29.78    3.10
   4  -6  -9   31.89    3.02
   4   6  -9   34.30    3.12
   4  -6  -8   10.52    1.91
   4  -6  -8    9.19    1.66
   4   6  -8   10.07    1.69
   4  -6  -7    1.36    0.99
   4  -6  -7    3.57    1.19
   4   6  -7    3.55    1.07
  -4   6   6   18.78    2.32
   4  -6  -6   19.55    2.29
   4  -6  -6   21.34    2.34
   4   6  -6   19.92    2.07
  -4   6   5   98.04    4.86
   4  -6  -5  109.76    5.11
   4  -6  -5  108.76    5.03
   4   6  -5  100.20    4.34
  -4  -6   4  109.46    3.31
  -4   6   4  110.30    5.03
   4  -6  -4  107.08    4.96
   4   6  -4  108.09    4.25
  -4  -6   3  467.57    7.26
  -4   6   3  427.42    9.58
   4  -6  -3  470.27   10.27
   4   6  -3  462.77    8.23
  -4  -6   2   87.31    3.39
  -4   6   2   94.27    4.49
   4  -6  -2   81.34    4.35
   4   6  -2   89.39    3.35
  -4  -6   1  389.05    7.53
  -4   6   1  356.33    8.42
   4  -6  -1  393.01    9.44
   4   6  -1  386.69    6.32
  -4  -6   0   22.20    2.01
  -4   6   0   21.43    2.26
   4  -6   0   17.69    2.18
   4   6   0   24.31    1.40
  -4  -6  -1   50.82    3.10
  -4   6  -1   46.91    3.08
  -4   6  -1   49.51    3.52
   4  -6   1   49.70    3.51
  -4  -6  -2   57.45    3.47
  -4   6  -2   59.58    3.43
  -4   6  -2   54.97    3.74
  -4  -6  -3    5.81    1.37
  -4   6  -3    6.68    1.31
  -4   6  -3    4.62    1.38
  -4  -6  -4    0.72    0.70
  -4   6  -4    0.67    0.66
  -4   6  -4    0.12    0.54
  -4  -6  -5    0.20    0.72
  -4   6  -5    0.44    0.62
  -4   6  -5    0.06    0.64
  -4  -6  -6   81.28    4.97
  -4   6  -6   77.84    4.09
  -4   6  -6   78.12    4.83
  -4  -6  -7    6.94    1.97
  -4   6  -7    8.44    1.56
  -4   6  -7    6.08    1.76
  -4  -6  -8  129.84    6.76
  -4   6  -8  130.82    5.52
  -4   6  -8  126.30    6.45
  -4  -6  -9    1.89    1.31
  -4   6  -9    4.16    1.31
  -4   6  -9    5.52    1.71
  -4  -6 -10    8.58    2.37
  -4   6 -10    9.34    1.86
  -4   6 -10   10.68    2.43
  -4  -6 -11    2.22    1.64
  -4   6 -11    7.04    2.30
  -4  -6 -12   19.13    3.42
  -4   6 -12   18.15    3.07
  -4  -6 -13   -0.28    1.09
  -4   6 -13    1.11    1.20
  -4  -6 -14    2.29    1.70
  -4   6 -14    1.10    1.17
   4  -7 -18   54.02    5.35
   4  -7 -18   57.92    5.41
   4   7 -18   47.85    5.29
   4  -7 -17    0.56    1.00
   4  -7 -17    0.70    1.02
   4   7 -17    1.58    1.35
   4  -7 -16  103.25    6.98
   4  -7 -16  113.27    7.12
   4   7 -16  107.11    7.07
   4  -7 -15    5.10    2.06
   4  -7 -15    6.02    1.84
   4   7 -15    3.03    1.48
   4  -7 -14   94.65    6.32
   4  -7 -14  109.81    6.58
   4   7 -14   98.90    6.36
   4  -7 -13    1.04    1.29
   4  -7 -13    2.08    1.17
   4   7 -13    1.91    1.20
   4  -7 -12  162.04    7.73
   4  -7 -12  166.36    7.56
   4   7 -12  166.27    7.66
   4  -7 -11    6.22    1.77
   4  -7 -11    8.35    1.88
   4   7 -11    8.14    1.89
   4  -7 -10  133.82    6.63
   4  -7 -10  130.90    6.33
   4   7 -10  136.86    6.47
   4  -7  -9   28.38    3.09
   4  -7  -9   25.75    2.82
   4   7  -9   29.54    2.98
   4  -7  -8   39.32    3.47
   4  -7  -8   42.37    3.47
   4   7  -8   39.94    3.28
  -4   7   7    0.03    0.73
   4  -7  -7    0.39    0.62
   4  -7  -7    0.12    0.49
   4   7  -7    1.11    0.71
  -4   7   6   45.76    3.54
   4  -7  -6   44.39    3.49
   4  -7  -6   44.03    3.36
   4   7  -6   45.55    3.17
  -4   7   5   11.40    1.91
   4  -7  -5   11.45    1.79
   4   7  -5   12.53    1.64
  -4   7   4   89.15    4.68
   4  -7  -4   80.49    4.43
   4   7  -4   89.89    3.97
  -4  -7   3   89.14    3.14
  -4   7   3   99.95    4.86
   4  -7  -3   85.97    4.58
   4   7  -3   95.20    3.83
  -4  -7   2  197.52    5.02
  -4   7   2  189.75    6.54
   4  -7  -2  185.22    6.65
   4   7  -2  200.74    5.17
  -4  -7   1  273.26    6.32
  -4   7   1  275.43    7.74
   4  -7  -1  251.77    7.77
   4   7  -1  277.81    5.56
  -4  -7   0  122.04    4.52
  -4   7   0  111.18    4.93
   4  -7   0  123.59    5.51
   4   7   0  118.85    3.22
  -4  -7  -1   47.90    3.05
  -4   7  -1   51.60    3.39
  -4   7  -1   47.75    3.50
   4  -7   1   41.65    3.33
   4   7   1   50.19    1.72
  -4  -7  -2   43.84    3.08
  -4   7  -2   38.71    2.95
  -4   7  -2   44.04    3.42
  -4  -7  -3    4.03    1.22
  -4   7  -3    4.63    1.26
  -4   7  -3    4.15    1.29
  -4  -7  -4   73.44    4.36
  -4   7  -4   67.11    3.85
  -4   7  -4   73.54    4.50
  -4  -7  -5    8.74    1.86
  -4   7  -5    8.79    1.58
  -4   7  -5    6.31    1.64
  -4  -7  -6    1.59    1.15
  -4   7  -6    1.75    0.91
  -4   7  -6    1.80    1.21
  -4  -7  -7   51.53    4.24
  -4   7  -7   50.25    3.51
  -4   7  -7   51.09    4.08
  -4  -7  -8    1.93    1.42
  -4   7  -8    0.16    0.74
  -4   7  -8    0.37    0.79
  -4  -7  -9   96.31    6.16
  -4   7  -9   97.98    5.13
  -4   7  -9   99.15    6.04
  -4  -7 -10    1.13    1.40
  -4   7 -10    0.46    0.93
  -4   7 -10    0.67    0.95
  -4  -7 -11   48.41    4.86
  -4   7 -11   49.65    3.97
  -4   7 -11   47.27    4.52
  -4  -7 -12    0.94    1.38
  -4   7 -12   -0.22    0.99
  -4  -7 -13    9.81    2.75
  -4   7 -13   12.68    2.58
  -4  -7 -14    2.77    2.02
  -4   7 -14    3.31    1.53
   4  -8 -18   10.50    2.81
   4  -8 -18   20.88    3.30
   4   8 -18   16.21    3.21
   4  -8 -17   53.23    5.29
   4  -8 -17   57.13    5.32
   4   8 -17   56.24    5.34
   4  -8 -16   24.90    3.69
   4  -8 -16   27.87    3.68
   4   8 -16   20.90    3.37
   4  -8 -15   41.64    4.42
   4  -8 -15   51.48    4.79
   4   8 -15   46.52    4.61
   4  -8 -14    8.18    2.20
   4  -8 -14   10.17    2.22
   4   8 -14   10.83    2.33
   4  -8 -13    0.98    1.23
   4  -8 -13    4.65    1.80
   4   8 -13    3.48    1.51
   4  -8 -12   34.61    3.87
   4  -8 -12   28.25    3.35
   4   8 -12   29.86    3.38
   4  -8 -11   47.25    4.25
   4  -8 -11   52.07    4.29
   4   8 -11   49.77    4.20
   4  -8 -10   49.77    4.22
   4  -8 -10   46.32    3.94
   4   8 -10   50.14    4.02
   4  -8  -9   15.56    2.39
   4  -8  -9   12.97    2.08
   4   8  -9   11.62    2.03
  -4   8   8  148.04    6.77
   4  -8  -8  152.81    6.88
   4  -8  -8  147.65    6.55
   4   8  -8  156.84    6.50
  -4   8   7   50.97    3.96
   4  -8  -7   52.65    3.88
   4   8  -7   55.78    3.72
  -4   8   6  130.12    6.06
   4  -8  -6  137.29    6.08
   4   8  -6  146.80    5.74
  -4   8   5  102.98    5.29
   4  -8  -5  102.04    5.19
   4   8  -5  102.85    4.59
  -4   8   4  227.58    7.64
   4  -8  -4  212.71    7.37
   4   8  -4  220.21    6.35
  -4  -8   3   68.67    2.72
  -4   8   3   62.33    3.99
   4  -8  -3   61.46    3.99
   4   8  -3   68.10    3.33
  -4  -8   2  381.29    6.94
  -4   8   2  404.66    9.82
   4  -8  -2  366.48    9.56
   4   8  -2  396.07    7.49
  -4  -8   1   17.35    1.72
  -4   8   1   13.36    2.06
   4  -8  -1   18.90    2.38
   4   8  -1   17.71    1.46
  -4  -8   0  318.38    7.32
  -4   8   0  321.43    8.61
   4  -8   0  292.36    8.60
   4   8   0  326.20    5.67
  -4  -8  -1    0.41    0.65
  -4   8  -1    0.32    0.64
   4  -8   1    0.87    0.84
   4   8   1    0.61    0.27
  -4  -8  -2   52.07    3.40
  -4   8  -2   57.22    3.69
  -4   8  -2   53.68    3.80
  -4  -8  -3   15.43    2.10
  -4   8  -3   13.51    1.98
  -4   8  -3   16.32    2.24
  -4  -8  -4  131.25    5.84
  -4   8  -4  136.78    5.73
  -4   8  -4  128.71    6.08
  -4  -8  -5    8.89    1.88
  -4   8  -5    7.80    1.70
  -4   8  -5    7.47    1.95
  -4  -8  -6   24.25    2.92
  -4   8  -6   24.52    2.63
  -4   8  -6   23.03    2.81
  -4  -8  -7    2.30    1.33
  -4   8  -7    1.95    1.14
  -4   8  -7    2.24    1.23
  -4  -8  -8  157.09    7.59
  -4   8  -8  156.91    6.54
  -4   8  -8  164.62    7.59
  -4  -8  -9   13.03    2.70
  -4   8  -9   10.43    2.03
  -4   8  -9   11.97    2.53
  -4  -8 -10  177.74    8.73
  -4   8 -10  180.44    7.41
  -4   8 -10  189.43    8.55
  -4  -8 -11    3.44    1.83
  -4   8 -11    0.69    1.26
  -4   8 -11    7.69    2.19
  -4  -8 -12   76.47    6.26
  -4   8 -12   82.81    6.02
  -4  -8 -13    0.68    1.22
  -4   8 -13    0.95    1.11
  -4  -8 -14   24.26    3.92
  -4   8 -14   27.10    3.57
   4  -9 -18    1.10    1.39
   4  -9 -18   -0.78    0.71
   4   9 -18   -0.03    0.97
   4  -9 -17    4.68    2.15
   4  -9 -17    2.62    1.47
   4   9 -17    4.25    2.18
   4  -9 -16    1.57    1.57
   4  -9 -16    2.70    1.42
   4   9 -16    6.14    2.04
   4  -9 -15   27.98    3.81
   4  -9 -15   31.83    3.90
   4   9 -15   33.61    3.94
   4  -9 -14   18.05    3.12
   4  -9 -14   20.45    3.05
   4   9 -14   19.77    3.02
   4  -9 -13   66.59    5.39
   4  -9 -13   63.31    5.08
   4   9 -13   57.27    4.79
   4  -9 -12   18.30    2.93
   4  -9 -12   17.12    2.74
   4   9 -12   17.67    2.62
   4  -9 -11  144.17    7.31
   4  -9 -11  143.71    7.18
   4   9 -11  149.24    7.20
  -4   9  10   -1.03    0.81
   4  -9 -10    0.00    0.79
   4  -9 -10    0.61    0.79
   4   9 -10    1.56    1.09
  -4   9   9  110.89    6.18
   4  -9  -9  107.99    6.06
   4  -9  -9  107.21    5.89
   4   9  -9  113.76    5.91
  -4   9   8    0.07    0.90
   4  -9  -8    0.48    0.83
   4   9  -8   -0.46    0.50
  -4   9   7   72.98    4.81
   4  -9  -7   61.33    4.28
   4   9  -7   67.38    4.19
  -4   9   6    3.77    1.45
   4  -9  -6    3.10    1.21
   4   9  -6    2.66    1.11
  -4   9   5  120.66    5.88
   4  -9  -5   97.07    5.20
   4   9  -5  115.45    4.99
  -4   9   4   21.48    2.62
   4  -9  -4   23.74    2.63
   4   9  -4   22.23    2.13
  -4   9   3  203.06    7.33
   4  -9  -3  175.67    6.85
   4   9  -3  206.74    6.00
  -4  -9   2   54.90    2.70
  -4   9   2   53.92    3.87
   4  -9  -2   51.22    3.76
   4   9  -2   57.29    2.95
  -4  -9   1  438.02    8.11
  -4   9   1  434.41   10.46
   4  -9  -1  423.13   10.53
   4   9  -1  438.65    7.64
  -4  -9   0   16.97    1.86
  -4   9   0   16.49    2.29
   4  -9   0   19.58    2.45
   4   9   0   17.89    1.41
  -4  -9  -1  340.65    8.14
  -4   9  -1  332.62    9.11
   4  -9   1  327.34    9.38
   4   9   1  339.36    5.47
  -4  -9  -2   -0.03    0.65
  -4   9  -2   -0.05    0.70
  -4   9  -2   -0.16    0.61
   4  -9   2    0.13    0.69
  -4  -9  -3  257.13    7.87
  -4   9  -3  270.97    8.28
  -4   9  -3  253.18    8.49
  -4  -9  -4    9.62    1.90
  -4   9  -4    6.83    1.79
  -4   9  -4    5.52    1.76
  -4  -9  -5  166.82    7.00
  -4   9  -5  180.74    6.96
  -4   9  -5  163.87    7.09
  -4  -9  -6   11.42    2.22
  -4   9  -6    9.38    2.01
  -4   9  -6   10.44    2.25
  -4  -9  -7  142.45    7.04
  -4   9  -7  156.84    6.70
  -4   9  -7  152.65    7.19
  -4  -9  -8   14.72    2.72
  -4   9  -8   13.21    2.27
  -4   9  -8   13.31    2.60
  -4  -9  -9   96.72    6.37
  -4   9  -9  108.79    5.89
  -4   9  -9  104.57    6.26
  -4  -9 -10    1.14    1.45
  -4   9 -10    0.72    1.09
  -4   9 -10    0.83    1.14
  -4  -9 -11  120.49    7.57
  -4   9 -11  115.01    6.25
  -4   9 -11  130.69    7.28
  -4  -9 -12   -0.44    1.21
  -4   9 -12    0.20    0.95
  -4   9 -12    1.47    1.29
  -4  -9 -13   51.58    5.37
  -4   9 -13   52.65    4.94
   4 -10 -17    9.82    2.69
   4 -10 -17   12.80    2.60
   4  10 -17   10.32    2.66
   4 -10 -16    8.73    2.77
   4 -10 -16   13.29    2.82
   4  10 -16   11.42    2.52
   4 -10 -15   35.50    4.29
   4 -10 -15   30.66    3.82
   4  10 -15   39.42    4.36
   4 -10 -14   17.30    3.04
   4 -10 -14   18.29    3.00
   4  10 -14   23.63    3.32
   4 -10 -13   86.31    6.12
   4 -10 -13   83.56    5.98
   4  10 -13   88.01    5.99
  -4  10  12   10.34    2.61
   4 -10 -12   13.19    2.69
   4 -10 -12   11.10    2.34
   4  10 -12   15.24    2.57
  -4  10  11   39.00    4.18
   4 -10 -11   42.54    4.21
   4 -10 -11   45.82    4.27
   4  10 -11   43.50    4.03
  -4  10  10   49.35    4.42
   4 -10 -10   44.81    4.18
   4 -10 -10   48.78    4.25
   4  10 -10   49.96    4.13
  -4  10   9   84.16    5.53
   4 -10  -9   76.18    5.12
   4  10  -9   76.96    4.96
  -4  10   8   93.83    5.74
   4 -10  -8   95.78    5.62
   4  10  -8   89.72    5.17
  -4  10   7   40.87    3.79
   4 -10  -7   40.79    3.62
   4  10  -7   43.05    3.48
  -4  10   6  103.25    5.72
   4 -10  -6  106.93    5.71
   4  10  -6  113.73    5.34
  -4  10   5  108.34    5.73
   4 -10  -5  102.12    5.51
   4  10  -5  109.19    4.99
  -4  10   4   64.71    4.42
   4 -10  -4   59.54    4.19
   4  10  -4   66.67    3.72
  -4  10   3  147.35    6.48
   4 -10  -3  144.72    6.40
   4  10  -3  156.29    5.39
  -4 -10   2    7.02    1.13
  -4  10   2    6.17    1.68
   4 -10  -2    6.09    1.52
   4  10  -2    7.99    1.21
  -4 -10   1   73.76    3.44
  -4  10   1   65.72    4.27
   4 -10  -1   70.93    4.49
   4  10  -1   73.75    3.26
  -4 -10   0   13.79    1.73
  -4  10   0   14.74    2.23
   4 -10   0   12.72    2.02
   4  10   0   13.15    1.30
  -4 -10  -1   23.93    2.30
  -4  10  -1   20.22    2.54
   4 -10   1   22.48    2.64
  -4 -10  -2  138.04    5.61
  -4  10  -2  146.62    6.34
  -4  10  -2  133.72    6.26
   4 -10   2  139.48    6.36
  -4 -10  -3    6.45    1.63
  -4  10  -3    4.57    1.52
  -4  10  -3    4.84    1.60
  -4 -10  -4  291.51    8.96
  -4  10  -4  304.57    9.24
  -4  10  -4  290.72    9.40
  -4 -10  -5    2.34    1.32
  -4  10  -5    2.26    1.33
  -4  10  -5    2.26    1.35
  -4 -10  -6  256.58    9.17
  -4  10  -6  264.13    8.86
  -4  10  -6  270.48    9.39
  -4 -10  -7   62.61    4.85
  -4  10  -7   59.94    4.46
  -4  10  -7   56.28    4.53
  -4 -10  -8   22.34    3.22
  -4  10  -8   21.23    2.87
  -4  10  -8   28.13    3.39
  -4 -10  -9   13.98    2.86
  -4  10  -9   10.48    2.29
  -4  10  -9   12.89    2.56
  -4 -10 -10    1.61    1.67
  -4  10 -10    3.10    1.60
  -4  10 -10    3.05    1.49
  -4 -10 -11    1.59    1.60
  -4  10 -11   -0.30    0.96
  -4  10 -11    0.21    0.88
  -4 -10 -12    0.48    1.33
  -4  10 -12    3.27    1.56
  -4  10 -12    1.08    1.18
  -4 -10 -13    0.74    1.49
  -4  10 -13   -0.18    0.92
   4 -11 -17    0.64    1.10
   4 -11 -17   -0.15    0.92
   4  11 -17    0.21    0.99
  -4  11  16   21.45    3.71
   4 -11 -16   15.97    3.14
   4 -11 -16   20.59    3.28
   4  11 -16   20.41    3.44
  -4  11  15    4.19    1.81
   4 -11 -15    3.66    1.82
   4 -11 -15    5.16    2.14
   4  11 -15    4.61    1.84
  -4  11  14   21.85    3.51
   4 -11 -14   15.25    3.02
   4 -11 -14   19.82    3.10
   4  11 -14   18.20    2.97
  -4  11  13   -0.71    0.94
   4 -11 -13    0.32    1.08
   4 -11 -13    0.36    0.77
   4  11 -13   -0.07    0.70
  -4  11  12   43.63    4.46
   4 -11 -12   38.19    4.13
   4 -11 -12   44.41    4.39
   4  11 -12   39.47    4.05
  -4  11  11    0.53    1.10
   4 -11 -11    0.14    0.70
   4  11 -11   -0.44    0.70
  -4  11  10  189.56    8.56
   4 -11 -10  199.95    8.66
   4  11 -10  201.50    8.39
  -4  11   9    2.72    1.61
   4 -11  -9    3.60    1.41
   4  11  -9    4.69    1.62
  -4  11   8  293.16   10.20
   4 -11  -8  294.73   10.04
   4  11  -8  316.77    9.80
  -4  11   7   10.80    2.29
   4 -11  -7   12.37    2.32
   4  11  -7   10.57    1.97
  -4  11   6  221.04    8.52
   4 -11  -6  232.60    8.61
   4  11  -6  226.65    7.70
  -4  11   5    1.50    1.19
   4 -11  -5    0.86    0.83
   4  11  -5    1.64    0.82
  -4  11   4   43.86    3.82
   4 -11  -4   46.16    3.80
   4  11  -4   48.77    3.29
  -4  11   3    0.96    0.99
   4 -11  -3    1.88    1.12
   4  11  -3    1.76    0.77
  -4  11   2    0.24    0.82
   4 -11  -2    1.19    0.95
   4  11  -2    1.76    0.69
  -4 -11   1    1.21    0.68
  -4  11   1    1.74    1.13
   4 -11  -1    1.65    0.96
   4  11  -1    2.84    0.71
  -4 -11   0   10.41    1.60
  -4  11   0   13.03    2.06
   4 -11   0   12.53    2.02
   4  11   0   13.58    1.38
  -4 -11  -1    9.88    1.70
  -4  11  -1    8.22    1.89
   4 -11   1    5.97    1.58
  -4 -11  -2   37.93    3.12
  -4  11  -2   34.30    3.34
  -4  11  -2   30.53    3.14
   4 -11   2   38.10    3.51
  -4 -11  -3   17.04    2.37
  -4  11  -3   20.05    2.72
  -4  11  -3   13.99    2.38
  -4 -11  -4  100.25    5.45
  -4  11  -4   87.93    5.29
  -4  11  -4   95.53    5.54
  -4 -11  -5    5.89    1.88
  -4  11  -5    5.18    1.84
  -4  11  -5    7.33    1.97
  -4 -11  -6   20.23    2.94
  -4  11  -6   18.27    2.74
  -4  11  -6   21.15    2.96
  -4 -11  -7   -0.43    0.95
  -4  11  -7   -1.32    0.81
  -4  11  -7   -0.34    0.78
  -4 -11  -8   32.33    3.88
  -4  11  -8   32.89    3.59
  -4  11  -8   38.50    3.90
  -4 -11  -9   18.56    3.15
  -4  11  -9   22.07    3.01
  -4  11  -9   20.69    2.98
  -4 -11 -10    0.08    1.03
  -4  11 -10    0.94    0.97
  -4  11 -10   -1.00    0.87
  -4 -11 -11    0.83    1.18
  -4  11 -11    1.03    1.05
  -4  11 -11   -0.63    0.91
  -4 -11 -12    2.07    1.53
  -4  11 -12    1.00    1.15
  -4  11 -12    1.66    1.10
  -4 -11 -13   -1.11    0.90
  -4  11 -13   -0.83    0.91
  -4  11 -13    0.19    1.20
  -4  12  16    0.88    1.33
   4 -12 -16    1.94    1.47
   4 -12 -16    1.26    1.09
   4  12 -16    0.56    1.35
  -4  12  15   34.35    4.25
   4 -12 -15   29.68    3.96
   4 -12 -15   29.15    3.92
   4  12 -15   38.49    4.35
  -4  12  14    3.28    1.84
   4 -12 -14    1.82    1.25
   4  12 -14    2.56    1.55
  -4  12  13   14.83    2.85
   4 -12 -13   10.17    2.46
   4  12 -13   10.29    2.30
  -4  12  12   36.10    4.15
   4 -12 -12   32.30    3.77
   4  12 -12   38.48    4.03
  -4  12  11   31.82    3.89
   4 -12 -11   37.69    3.99
   4  12 -11   33.93    3.63
  -4  12  10   11.80    2.71
   4 -12 -10   14.36    2.58
   4  12 -10   11.15    2.24
  -4  12   9   89.83    5.99
   4 -12  -9   86.75    5.73
   4  12  -9   91.41    5.57
  -4  12   8  160.39    7.75
   4 -12  -8  156.78    7.57
   4  12  -8  171.62    7.41
  -4  12   7  129.56    6.95
   4 -12  -7  135.42    6.92
   4  12  -7  133.58    6.35
  -4  12   6  117.36    6.48
   4 -12  -6  116.01    6.31
   4  12  -6  123.40    5.86
  -4  12   5   44.45    4.05
   4 -12  -5   50.37    4.17
   4  12  -5   55.67    3.82
  -4  12   4   78.28    5.15
   4 -12  -4   75.01    4.94
   4  12  -4   80.20    4.36
  -4  12   3   24.42    3.02
   4 -12  -3   24.71    2.91
   4  12  -3   26.79    2.41
  -4  12   2   30.23    3.21
   4 -12  -2   30.54    3.17
   4  12  -2   31.92    2.50
  -4 -12   1   15.62    1.69
  -4  12   1   16.30    2.43
   4 -12  -1   12.98    2.21
   4  12  -1   15.29    1.65
  -4 -12   0   45.27    3.02
  -4  12   0   40.04    3.68
   4 -12   0   40.16    3.56
   4  12   0   46.64    2.68
  -4 -12  -1   23.18    2.38
  -4  12  -1   25.38    3.00
   4 -12   1   20.76    2.69
  -4 -12  -2   90.41    4.76
  -4  12  -2   95.66    5.56
  -4  12  -2   85.58    5.29
   4 -12   2   88.34    5.30
  -4 -12  -3   21.08    2.68
  -4  12  -3   20.66    2.90
  -4  12  -3   22.21    2.83
  -4 -12  -4  102.28    5.62
  -4  12  -4  105.38    6.00
  -4  12  -4  108.58    6.05
  -4 -12  -5    8.54    2.17
  -4  12  -5    3.79    1.70
  -4  12  -5    7.26    2.02
  -4 -12  -6   79.99    5.44
  -4  12  -6   85.25    5.56
  -4  12  -6   84.45    5.49
  -4 -12  -7   10.69    2.42
  -4  12  -7   14.15    2.65
  -4  12  -7   14.12    2.50
  -4 -12  -8   83.50    5.95
  -4  12  -8   79.99    5.45
  -4  12  -8   84.27    5.62
  -4 -12  -9    4.19    1.92
  -4  12  -9    6.35    2.07
  -4  12  -9    4.57    1.68
  -4 -12 -10    7.88    2.45
  -4  12 -10    8.24    2.10
  -4  12 -10    8.16    1.96
  -4 -12 -11    2.64    1.69
  -4  12 -11    0.39    1.19
  -4  12 -11    1.67    1.26
  -4 -12 -12   11.47    2.87
  -4  12 -12   10.95    2.59
  -4  12 -12    9.85    2.29
  -4  13  15    7.90    2.45
   4 -13 -15    7.55    2.30
   4  13 -15    6.23    2.25
  -4  13  14    6.37    2.35
   4 -13 -14    6.48    1.96
   4  13 -14    7.72    2.33
  -4  13  13   31.65    4.03
   4 -13 -13   32.60    4.01
   4  13 -13   26.31    3.63
  -4  13  12    1.44    1.41
   4 -13 -12    0.69    0.91
   4  13 -12    0.33    0.86
  -4  13  11   58.78    5.24
   4 -13 -11   56.83    4.99
   4  13 -11   56.25    4.82
  -4  13  10   -0.45    1.03
   4 -13 -10    0.85    1.10
   4  13 -10    0.02    0.69
  -4  13   9  103.39    6.54
   4 -13  -9  100.78    6.38
   4  13  -9  107.85    6.22
  -4  13   8    2.62    1.53
   4 -13  -8    3.65    1.58
   4  13  -8    2.46    1.26
  -4  13   7  260.75    9.95
   4 -13  -7  242.94    9.47
   4  13  -7  272.71    9.22
  -4  13   6    0.83    1.30
   4 -13  -6    0.16    0.78
   4  13  -6    1.12    0.95
  -4  13   5  141.68    7.18
   4 -13  -5  136.75    6.89
   4  13  -5  144.50    6.27
  -4  13   4   -0.97    0.68
   4 -13  -4    0.09    0.85
   4  13  -4   -0.16    0.49
  -4  13   3   88.37    5.58
   4 -13  -3   74.08    5.02
   4  13  -3   80.21    4.32
  -4  13   2    6.28    1.88
   4 -13  -2    4.80    1.64
   4  13  -2    7.57    1.36
  -4  13   1   81.94    5.31
   4 -13  -1   70.55    4.81
   4  13  -1   82.56    4.01
  -4 -13   0    1.91    0.85
  -4  13   0    1.99    1.35
   4 -13   0    1.26    1.13
  -4 -13  -1  148.59    5.77
  -4  13  -1  154.70    7.22
   4 -13   1  143.59    6.83
  -4 -13  -2   11.23    1.92
  -4  13  -2   11.61    2.39
   4 -13   2    9.36    2.01
  -4 -13  -3  321.74    9.43
  -4  13  -3  328.31   10.63
  -4  13  -3  327.20   10.44
  -4 -13  -4    0.31    0.89
  -4  13  -4   -0.35    1.06
  -4  13  -4    2.07    1.42
  -4 -13  -5  169.61    7.52
  -4  13  -5  168.71    7.82
  -4  13  -5  189.73    8.13
  -4 -13  -6    0.58    0.86
  -4  13  -6   -0.32    1.09
  -4  13  -6    0.76    1.02
  -4 -13  -7  126.28    7.01
  -4  13  -7  133.76    7.17
  -4  13  -7  124.43    6.79
  -4 -13  -8    1.66    1.38
  -4  13  -8    3.04    1.52
  -4  13  -8    2.39    1.18
  -4 -13  -9   21.10    3.29
  -4  13  -9   27.25    3.48
  -4  13  -9   29.32    3.46
  -4 -13 -10    0.65    1.14
  -4  13 -10    1.49    1.33
  -4  13 -10   -0.57    0.98
  -4 -13 -11   45.22    4.94
  -4  13 -11   34.69    4.12
  -4  13 -11   43.24    4.35
  -4  14  15    3.88    1.88
   4 -14 -15    1.54    1.39
   4  14 -15    2.94    1.71
  -4  14  14    4.09    2.02
   4 -14 -14    3.28    1.73
   4  14 -14    2.78    1.63
  -4  14  13   10.14    2.73
   4 -14 -13    8.42    2.40
   4  14 -13    9.30    2.33
  -4  14  12    8.10    2.62
   4 -14 -12    9.85    2.32
   4  14 -12   10.12    2.35
  -4  14  11   24.95    3.56
   4 -14 -11   18.26    3.10
   4  14 -11   24.49    3.34
  -4  14  10    9.78    2.57
   4 -14 -10    8.64    2.23
   4  14 -10   11.66    2.40
  -4  14   9   61.15    5.21
   4 -14  -9   55.46    4.90
   4  14  -9   56.17    4.62
  -4  14   8   95.12    6.31
   4 -14  -8   96.07    6.22
   4  14  -8  103.83    6.04
  -4  14   7   72.64    5.49
   4 -14  -7   65.19    5.09
   4  14  -7   72.21    4.91
  -4  14   6  239.13    9.66
   4 -14  -6  228.66    9.24
   4  14  -6  247.62    8.73
  -4  14   5   36.43    4.00
   4 -14  -5   38.19    3.89
   4  14  -5   38.15    3.37
  -4  14   4  164.45    7.85
   4 -14  -4  165.64    7.66
   4  14  -4  175.75    6.90
  -4  14   3    0.70    1.07
   4 -14  -3   -0.53    0.72
   4  14  -3    1.36    0.80
  -4  14   2  138.75    7.11
   4 -14  -2  133.64    6.79
   4  14  -2  143.61    5.78
  -4  14   1    4.97    1.76
   4 -14  -1    5.75    1.84
   4  14  -1    6.68    1.25
  -4  14   0   49.63    4.35
   4 -14   0   41.87    3.91
  -4 -14  -1    6.75    1.54
  -4  14  -1    7.75    2.04
   4 -14   1    7.81    1.91
  -4 -14  -2   75.93    4.45
  -4  14  -2   77.42    5.38
   4 -14   2   71.31    5.03
  -4 -14  -3   19.71    2.60
  -4  14  -3   17.50    2.89
  -4  14  -3   15.39    2.62
   4 -14   3   21.65    2.89
  -4 -14  -4   58.66    4.38
  -4  14  -4   62.16    5.02
  -4  14  -4   62.06    4.74
  -4 -14  -5   16.16    2.68
  -4  14  -5   13.91    2.68
  -4  14  -5   14.97    2.48
  -4 -14  -6   67.27    5.09
  -4  14  -6   68.29    5.33
  -4  14  -6   66.06    4.91
  -4 -14  -7    3.51    1.63
  -4  14  -7    3.34    1.69
  -4  14  -7    1.46    1.22
  -4 -14  -8   59.44    5.11
  -4  14  -8   57.27    4.99
  -4  14  -8   72.24    5.32
  -4 -14  -9    1.54    1.18
  -4  14  -9    0.82    1.29
  -4  14  -9    1.81    1.18
  -4 -14 -10   61.53    5.54
  -4  14 -10   65.69    5.56
  -4  14 -10   68.23    5.37
  -4 -14 -11    1.21    1.54
  -4  14 -11    1.05    1.60
  -4  14 -11   -0.36    0.94
  -4  15  14   28.06    4.08
   4 -15 -14   31.88    4.23
   4  15 -14   32.22    4.19
  -4  15  13    3.25    1.63
   4 -15 -13    0.06    0.99
   4  15 -13    1.40    1.26
  -4  15  12   54.55    5.26
   4 -15 -12   57.50    5.46
   4  15 -12   57.20    5.20
  -4  15  11   -0.69    1.06
   4 -15 -11    0.57    1.04
   4  15 -11    1.03    1.11
  -4  15  10   91.78    6.54
   4 -15 -10   79.67    6.10
   4  15 -10   85.22    5.98
  -4  15   9    0.85    1.31
   4 -15  -9   -0.95    0.71
   4  15  -9    0.28    0.69
  -4  15   8   99.74    6.64
   4 -15  -8  111.59    6.85
   4  15  -8  105.56    6.21
  -4  15   7   29.49    3.84
   4 -15  -7   25.24    3.35
   4  15  -7   26.19    3.05
  -4  15   6   73.65    5.61
   4 -15  -6   74.99    5.49
   4  15  -6   71.33    4.86
  -4  15   5   57.45    4.97
   4 -15  -5   58.29    4.79
   4  15  -5   52.38    4.07
  -4  15   4   15.68    2.76
   4 -15  -4   12.44    2.43
   4  15  -4   17.34    2.35
  -4  15   3   32.22    3.71
   4 -15  -3   29.89    3.43
   4  15  -3   34.62    3.11
  -4  15   2   25.53    3.39
   4 -15  -2   24.15    3.12
   4  15  -2   27.95    2.69
  -4  15   1   35.25    3.93
   4 -15  -1   32.44    3.57
  -4  15   0   48.65    4.45
   4 -15   0   46.44    4.17
  -4  15  -1    2.41    1.59
   4 -15   1    1.10    1.05
  -4  15  -2   44.09    4.38
   4 -15   2   39.19    3.87
  -4 -15  -3    3.81    1.52
  -4  15  -3    3.83    1.74
  -4  15  -3    4.37    1.57
   4 -15   3    2.72    1.42
  -4 -15  -4   42.36    3.81
  -4  15  -4   36.90    4.10
  -4  15  -4   41.29    3.89
  -4 -15  -5   19.50    2.86
  -4  15  -5   21.89    3.30
  -4  15  -5   17.96    2.65
  -4 -15  -6    0.31    0.98
  -4  15  -6   -0.35    1.10
  -4  15  -6    2.18    1.27
  -4 -15  -7    0.89    1.15
  -4  15  -7    0.48    1.39
  -4  15  -7    5.49    1.77
  -4 -15  -8    2.46    1.41
  -4  15  -8    1.96    1.62
  -4  15  -8    2.07    1.06
  -4 -15  -9   35.50    4.25
  -4  15  -9   26.86    3.76
  -4  15  -9   30.86    3.54
  -4 -15 -10    0.13    1.30
  -4  15 -10    1.04    1.56
  -4  15 -10    1.93    1.17
  -4  16  13   79.14    6.49
   4 -16 -13   75.45    6.48
   4  16 -13   78.45    6.37
  -4  16  12   10.71    2.90
   4 -16 -12   10.84    2.71
   4  16 -12   10.20    2.50
  -4  16  11   45.73    4.87
   4 -16 -11   41.15    4.59
   4  16 -11   38.67    4.30
  -4  16  10    3.43    1.69
   4 -16 -10    2.54    1.55
   4  16 -10    5.91    2.14
  -4  16   9    9.47    2.57
   4 -16  -9   10.18    2.44
   4  16  -9   14.28    2.43
  -4  16   8   26.28    3.72
   4 -16  -8   24.03    3.41
   4  16  -8   28.26    3.31
  -4  16   7    4.50    1.87
   4 -16  -7    4.38    1.81
   4  16  -7    4.99    1.73
  -4  16   6   -0.58    0.91
   4 -16  -6    1.21    1.06
   4  16  -6    0.50    0.88
  -4  16   5   16.41    2.99
   4 -16  -5   19.93    2.99
   4  16  -5   23.99    2.80
  -4  16   4    0.37    1.09
   4 -16  -4    1.02    1.10
   4  16  -4    1.46    1.00
  -4  16   3  123.64    7.26
   4 -16  -3  122.26    6.89
   4  16  -3  125.66    6.05
  -4  16   2   14.41    2.91
   4 -16  -2   13.94    2.52
   4  16  -2   14.77    2.10
  -4  16   1   73.22    5.61
   4 -16  -1   91.04    5.93
  -4  16   0   13.27    2.71
   4 -16   0   10.94    2.40
  -4  16  -1   44.23    4.45
   4 -16   1   47.74    4.32
  -4  16  -2   54.40    4.86
   4 -16   2   57.54    4.74
  -4  16  -3    7.11    2.36
  -4  16  -3    5.84    1.86
   4 -16   3    6.70    2.08
  -4 -16  -4  120.15    6.30
  -4  16  -4  125.87    7.41
  -4  16  -4  134.74    7.15
  -4 -16  -5    1.51    1.27
  -4  16  -5    2.34    1.64
  -4  16  -5    0.90    1.12
  -4 -16  -6   24.14    3.32
  -4  16  -6   19.47    3.36
  -4  16  -6   24.98    3.14
  -4 -16  -7    3.35    1.57
  -4  16  -7    3.09    1.80
  -4  16  -7    1.68    1.10
  -4 -16  -8    1.22    1.18
  -4  16  -8    1.15    1.56
  -4  16  -8    2.20    1.06
  -4 -16  -9    7.70    2.26
  -4  16  -9    4.99    2.09
  -4  16  -9    4.29    1.82
  -4  17  12   11.58    2.91
   4 -17 -12   11.76    2.85
   4  17 -12    7.42    2.43
  -4  17  11   36.26    4.39
   4 -17 -11   38.50    4.64
   4  17 -11   37.24    4.30
  -4  17  10    0.98    1.24
   4 -17 -10    1.60    1.41
   4  17 -10    2.50    1.37
  -4  17   9   28.11    3.97
   4 -17  -9   21.77    3.33
   4  17  -9   29.56    3.55
  -4  17   8   -1.40    0.90
   4 -17  -8   -0.79    0.72
   4  17  -8   -0.44    0.65
  -4  17   7   18.80    3.23
   4 -17  -7   15.34    2.85
   4  17  -7   16.73    2.57
  -4  17   6    0.03    1.12
   4 -17  -6   -0.55    0.69
   4  17  -6    0.89    0.78
  -4  17   5    8.17    2.48
   4 -17  -5    6.94    1.95
   4  17  -5    9.67    2.02
  -4  17   4   48.17    4.78
   4 -17  -4   46.37    4.45
   4  17  -4   51.29    4.12
  -4  17   3   82.35    6.13
   4 -17  -3   77.86    5.70
   4  17  -3   82.17    5.00
  -4  17   2   41.15    4.63
   4 -17  -2   42.32    4.25
  -4  17   1  203.67    9.50
   4 -17  -1  204.54    8.98
  -4  17   0    1.38    1.51
   4 -17   0    2.20    1.45
  -4  17  -1  120.80    7.33
   4 -17   1  113.80    6.70
  -4  17  -2    4.61    2.04
   4 -17   2    6.52    2.14
  -4  17  -3  130.05    7.72
  -4  17  -3  121.74    6.88
   4 -17   3  111.81    6.66
  -4  17  -4    8.01    2.48
  -4  17  -4    6.42    1.96
  -4  17  -5   28.69    3.87
  -4  17  -5   29.83    3.48
  -4 -17  -6    1.00    1.04
  -4  17  -6    1.17    1.34
  -4  17  -6    2.39    1.32
  -4 -17  -7   22.25    3.18
  -4  17  -7   25.66    3.74
  -4  17  -7   24.51    3.31
  -4 -17  -8    2.53    1.57
  -4  17  -8    0.81    1.57
  -4  17  -8    1.27    1.41
  -4  18  11    8.47    2.82
   4 -18 -11    3.12    1.91
   4  18 -11    6.97    2.26
  -4  18  10   31.84    4.19
   4 -18 -10   29.85    4.03
   4  18 -10   31.23    3.94
  -4  18   9    2.09    1.44
   4 -18  -9    5.24    2.23
   4  18  -9    3.36    1.60
  -4  18   8   34.20    4.31
   4 -18  -8   23.55    3.51
   4  18  -8   26.37    3.34
  -4  18   7    7.14    2.52
   4 -18  -7    6.55    2.10
   4  18  -7    6.80    1.83
  -4  18   6   23.80    3.69
   4 -18  -6   21.35    3.25
   4  18  -6   21.57    2.90
  -4  18   5   -1.51    0.94
   4 -18  -5    0.23    0.83
   4  18  -5   -0.33    0.65
  -4  18   4   27.81    3.89
   4 -18  -4   27.29    3.61
   4  18  -4   28.95    3.20
  -4  18   3   -0.25    1.44
   4 -18  -3    0.52    0.90
   4  18  -3   -0.09    0.79
  -4  18   2  147.93    8.38
   4 -18  -2  138.70    7.67
  -4  18   1   19.81    3.55
   4 -18  -1   15.63    2.86
  -4  18   0  140.46    8.18
   4 -18   0  127.03    7.24
  -4  18  -1    4.07    2.17
   4 -18   1    4.13    1.73
  -4  18  -2   84.48    6.42
   4 -18   2   84.40    5.94
  -4  18  -3    7.91    2.69
  -4  18  -3    7.34    2.02
   4 -18   3    9.42    2.32
  -4  18  -4   33.56    4.34
  -4  18  -4   32.40    3.61
  -4  18  -5    1.79    1.49
  -4  18  -5    0.78    1.01
  -4  18  -6   38.09    4.63
  -4  18  -6   42.64    4.19
  -4 -18  -7   -0.45    0.78
  -4  18  -7   -0.82    1.23
  -4  18  -7    0.78    1.10
  -4  19   9   16.51    3.27
   4 -19  -9   14.40    2.96
   4  19  -9   16.10    2.78
  -4  19   8   17.74    3.21
   4 -19  -8    8.11    2.43
   4  19  -8   10.54    2.42
  -4  19   7    3.52    1.89
   4 -19  -7    2.02    1.32
   4  19  -7    5.83    1.67
  -4  19   6    9.21    2.52
   4 -19  -6    8.34    2.22
   4  19  -6   12.05    2.35
  -4  19   5    0.08    0.99
   4 -19  -5    0.52    1.00
   4  19  -5    0.22    0.76
  -4  19   4   14.77    3.12
   4 -19  -4   14.02    2.81
   4  19  -4   16.22    2.45
  -4  19   3    2.31    1.88
   4 -19  -3    1.55    1.30
  -4  19   2   48.58    5.11
   4 -19  -2   56.87    5.07
  -4  19   1   33.09    4.37
   4 -19  -1   34.67    4.04
  -4  19   0   30.34    4.22
   4 -19   0   34.36    3.98
  -4  19  -1   41.14    4.78
   4 -19   1   31.75    3.93
  -4  19  -2   11.18    2.97
   4 -19   2   12.86    2.65
  -4  19  -3   24.92    3.87
  -4  19  -3   26.03    3.18
   4 -19   3   20.95    3.21
  -4  19  -4    8.00    2.60
  -4  19  -4    9.77    2.12
  -4  19  -5   24.71    4.01
  -4  19  -5   21.90    3.10
  -4  20   7   25.86    3.77
   4 -20  -7   19.58    3.38
   4  20  -7   26.00    3.43
  -4  20   6    5.59    2.10
   4 -20  -6    3.92    1.73
   4  20  -6    7.29    1.94
  -4  20   5   28.07    4.01
   4 -20  -5   32.45    4.20
   4  20  -5   32.35    3.66
  -4  20   4   32.06    4.34
   4 -20  -4   25.90    3.77
   4  20  -4   28.00    3.28
  -4  20   3   44.84    5.03
   4 -20  -3   50.41    4.94
  -4  20   2   21.04    3.90
   4 -20  -2   22.50    3.40
  -4  20   1   32.01    4.41
   4 -20  -1   38.97    4.34
  -4  20   0    5.66    2.47
   4 -20   0    8.37    2.25
  -4  20  -1    2.42    1.88
   4 -20   1    3.40    1.50
  -4  20  -2    0.09    1.32
   4 -20   2    0.92    1.05
  -4  20  -3    1.89    1.59
  -4  20  -3    1.22    1.06
   4 -20   3    1.26    1.20
  -4  21   2    0.93    1.59
   4 -21  -2    3.08    1.75
   5   0 -18   38.80    4.66
   5   0 -17    0.02    1.10
   5   0 -16   47.99    4.77
   5   0 -15    0.71    1.05
   5   0 -15    0.19    0.58
   5   0 -14  143.15    7.63
   5   0 -14  148.62    6.33
   5   0 -13    0.39    0.78
   5   0 -13   -0.22    0.47
   5   0 -12  124.26    6.67
   5   0 -12  136.40    5.75
   5   0 -11    1.02    0.90
   5   0 -11    0.42    0.50
   5   0 -10  275.23    9.27
   5   0 -10  290.27    7.96
   5   0  -9   -0.13    0.63
   5   0  -9    1.59    0.83
   5   0  -8  347.00    9.70
   5   0  -8  361.25    8.59
   5   0  -7    0.63    0.74
   5   0  -7   -0.05    0.47
   5   0  -6   52.41    3.54
   5   0  -6   52.89    3.29
   5   0  -5    0.39    0.53
   5   0  -5   -0.05    0.38
   5   0  -4   52.50    3.19
   5   0  -4   51.85    3.25
  -5   0   3   -0.31    0.41
   5   0  -3    0.11    0.38
  -5   0   2   80.28    3.63
  -5   0   2   84.00    4.25
   5   0  -2   85.67    3.67
  -5   0   1    0.04    0.42
  -5   0   1    0.21    0.55
  -5   0   0  123.86    4.00
  -5   0   0  141.45    5.78
  -5   0  -1   -0.09    0.48
  -5   0  -1   -0.06    0.73
  -5   0  -2   83.70    2.97
  -5   0  -2   91.33    5.01
  -5   0  -3    0.58    1.00
  -5   0  -4   71.71    4.70
  -5   0  -5    0.91    1.04
  -5   0  -6   44.85    4.02
  -5   0  -7    0.29    0.75
  -5   0  -8   13.26    2.57
  -5   0  -9    0.80    1.04
  -5   0 -10    1.13    1.19
  -5   0 -11    0.38    1.24
  -5   0 -12    0.92    1.05
  -5   0 -13    0.47    1.26
   5  -1 -18    0.80    1.45
   5   1 -18   -0.90    1.15
   5  -1 -17   15.40    3.00
   5  -1 -17   15.90    2.50
   5   1 -17   15.36    3.18
   5  -1 -16   11.87    2.64
   5  -1 -16    9.69    1.91
   5   1 -16   12.24    2.61
   5  -1 -15   36.02    4.00
   5  -1 -15   42.45    3.61
   5   1 -15   48.73    4.68
   5  -1 -14   23.04    3.21
   5  -1 -14   26.11    2.73
   5   1 -14   22.48    3.18
   5   1 -14   23.74    2.46
   5  -1 -13   72.46    5.34
   5  -1 -13   66.80    4.28
   5   1 -13   67.83    5.09
   5   1 -13   71.70    4.11
   5  -1 -12   22.52    2.98
   5  -1 -12   30.60    2.83
   5   1 -12   27.14    3.23
   5   1 -12   28.36    2.53
   5  -1 -11  123.03    6.48
   5  -1 -11  116.92    5.37
   5   1 -11  113.13    6.19
   5   1 -11  119.45    5.03
   5  -1 -10   33.10    3.35
   5  -1 -10   29.18    2.68
   5   1 -10   35.88    3.46
   5   1 -10   33.11    2.66
   5  -1  -9  166.86    7.07
   5  -1  -9  180.52    6.39
   5   1  -9  172.59    7.10
   5   1  -9  183.71    6.01
   5  -1  -8   60.10    4.18
   5  -1  -8   56.55    3.56
   5   1  -8   58.43    4.01
   5   1  -8   57.67    3.33
   5  -1  -7  159.77    6.41
   5  -1  -7  160.26    5.87
   5   1  -7  166.92    6.44
   5   1  -7  167.22    5.59
   5  -1  -6    2.38    1.12
   5  -1  -6    0.92    0.73
   5   1  -6    2.90    1.06
   5   1  -6    1.55    0.80
   5  -1  -5    7.75    1.41
   5  -1  -5    8.19    1.41
   5   1  -5    8.58    1.39
   5   1  -5    6.69    1.31
  -5  -1   4   43.67    2.92
   5  -1  -4   40.07    2.85
   5  -1  -4   41.51    3.01
   5   1  -4   44.52    2.89
   5   1  -4   45.79    2.98
  -5  -1   3   41.20    2.90
  -5   1   3   34.42    2.80
   5  -1  -3   38.55    2.65
   5  -1  -3   36.70    2.86
   5   1  -3   40.54    2.62
  -5  -1   2   69.50    3.81
  -5   1   2   72.42    3.51
  -5   1   2   71.33    4.04
   5   1  -2   75.20    3.34
  -5  -1   1   38.60    2.34
  -5  -1   1   39.39    2.97
  -5   1   1   35.59    2.41
  -5   1   1   39.98    3.10
   5   1  -1   41.14    2.30
  -5  -1   0  153.12    4.19
  -5  -1   0  142.36    5.70
  -5   1   0  156.55    4.72
  -5   1   0  149.75    6.02
  -5  -1  -1   67.82    2.63
  -5  -1  -1   72.90    4.27
  -5   1  -1   71.84    3.10
  -5   1  -1   72.34    4.40
  -5  -1  -2  379.21    5.91
  -5  -1  -2  347.20    9.42
  -5   1  -2  371.71    6.71
  -5   1  -2  361.09    9.79
  -5  -1  -3   59.71    4.21
  -5   1  -3   53.39    2.56
  -5   1  -3   51.78    3.99
  -5  -1  -4  134.17    6.29
  -5   1  -4  135.71    6.45
  -5  -1  -5   33.16    3.38
  -5   1  -5   37.99    3.63
  -5  -1  -6   23.41    2.99
  -5   1  -6   26.94    3.22
  -5  -1  -7   12.34    2.44
  -5   1  -7   11.86    2.37
  -5  -1  -8    9.22    2.18
  -5   1  -8    8.02    2.18
  -5  -1  -9   -0.72    0.79
  -5   1  -9   -0.23    0.93
  -5  -1 -10   21.45    3.22
  -5   1 -10   21.48    3.27
  -5  -1 -11    2.90    1.62
  -5   1 -11   -0.82    0.92
  -5  -1 -12   36.62    4.43
  -5   1 -12   34.98    4.34
  -5  -1 -13    4.87    2.05
  -5   1 -13    6.43    2.43
   5  -2 -18   -0.10    1.10
   5  -2 -18    0.93    0.83
   5   2 -18    0.78    1.26
   5  -2 -17    9.73    2.59
   5  -2 -17   10.79    2.04
   5   2 -17   10.04    2.65
   5  -2 -16    6.05    2.35
   5  -2 -16    8.32    1.84
   5   2 -16    6.43    1.96
   5  -2 -15   21.05    3.20
   5  -2 -15   20.97    2.60
   5   2 -15   21.17    3.16
   5  -2 -14   12.84    2.49
   5  -2 -14   15.72    2.17
   5   2 -14   14.11    2.57
   5  -2 -13   16.30    2.74
   5  -2 -13   17.91    2.34
   5   2 -13   12.81    2.40
   5   2 -13   17.12    1.95
   5  -2 -12   -0.27    0.85
   5  -2 -12    1.24    0.85
   5   2 -12    0.59    0.89
   5   2 -12    0.98    0.58
   5  -2 -11   40.90    3.89
   5  -2 -11   37.40    3.17
   5   2 -11   37.80    3.63
   5   2 -11   39.29    2.78
   5  -2 -10    2.08    1.07
   5  -2 -10    2.73    1.13
   5   2 -10    2.74    1.22
   5   2 -10    2.08    0.81
   5  -2  -9  147.08    6.72
   5  -2  -9  144.71    5.91
   5   2  -9  146.10    6.52
   5   2  -9  146.16    5.12
   5  -2  -8    3.12    1.28
   5  -2  -8    3.96    1.39
   5   2  -8    3.82    1.34
   5   2  -8    2.41    0.90
   5  -2  -7  193.92    7.16
   5  -2  -7  193.68    6.64
   5   2  -7  203.50    7.07
   5   2  -7  198.07    5.86
   5  -2  -6   12.15    1.86
   5  -2  -6    9.28    1.62
   5   2  -6    6.76    1.39
   5   2  -6    9.29    1.40
  -5  -2   5   32.00    2.42
   5  -2  -5   30.94    2.70
   5  -2  -5   29.68    2.62
   5   2  -5   32.27    2.58
   5   2  -5   34.11    2.47
  -5  -2   4   27.82    2.29
   5  -2  -4   28.59    2.50
   5  -2  -4   30.65    2.66
   5   2  -4   30.73    2.40
  -5  -2   3  211.58    6.32
  -5   2   3  216.36    6.51
   5  -2  -3  217.22    6.48
   5  -2  -3  195.00    6.63
   5   2  -3  209.67    5.84
  -5  -2   2   31.24    2.55
  -5   2   2   30.75    2.44
  -5   2   2   32.76    2.82
   5  -2  -2   33.04    2.86
   5   2  -2   31.18    2.11
  -5  -2   1   56.77    3.50
  -5   2   1   63.40    3.28
  -5   2   1   53.67    3.67
   5   2  -1   58.24    2.64
  -5  -2   0    7.13    1.00
  -5  -2   0    7.97    1.53
  -5   2   0    5.48    1.17
  -5   2   0    6.32    1.61
  -5  -2  -1  457.53    6.13
  -5  -2  -1  427.12   10.04
  -5   2  -1  446.72    8.11
  -5   2  -1  424.48   10.46
  -5  -2  -2   12.51    2.12
  -5   2  -2   12.10    1.50
  -5   2  -2   12.36    2.22
  -5  -2  -3  343.39    9.64
  -5   2  -3  353.76    6.92
  -5   2  -3  353.82   10.04
  -5  -2  -4    2.19    1.16
  -5   2  -4    1.26    0.67
  -5   2  -4    2.33    1.30
  -5  -2  -5  228.17    8.40
  -5   2  -5  250.28    8.92
  -5  -2  -6    2.29    1.39
  -5   2  -6    2.60    1.30
  -5  -2  -7  108.24    6.25
  -5   2  -7  102.28    6.16
  -5  -2  -8    5.85    2.12
  -5   2  -8    7.87    2.19
  -5  -2  -9   62.32    5.14
  -5   2  -9   71.62    5.51
  -5  -2 -10    0.65    1.07
  -5   2 -10   -0.31    0.91
  -5  -2 -11   56.48    5.27
  -5   2 -11   58.06    5.36
  -5  -2 -12   -0.50    1.05
  -5   2 -12   -0.34    0.99
  -5  -2 -13   58.93    5.82
  -5   2 -13   66.58    5.93
   5  -3 -18   -0.95    0.91
   5  -3 -18    0.71    0.96
   5   3 -18    0.66    1.22
   5  -3 -17   10.37    2.49
   5  -3 -17    9.82    2.07
   5   3 -17    4.10    1.86
   5  -3 -16    1.76    1.43
   5  -3 -16    1.41    0.92
   5   3 -16    1.07    1.26
   5  -3 -15    3.66    1.69
   5  -3 -15    2.10    1.09
   5   3 -15    3.53    1.68
   5  -3 -14   27.94    3.61
   5  -3 -14   31.51    3.29
   5   3 -14   33.19    3.76
   5  -3 -13   40.44    4.14
   5  -3 -13   37.82    3.41
   5   3 -13   37.09    3.88
   5  -3 -12   19.08    2.80
   5  -3 -12   18.57    2.38
   5   3 -12   18.51    2.76
   5  -3 -11  165.05    7.61
   5  -3 -11  166.91    6.81
   5   3 -11  167.27    7.46
   5   3 -11  168.94    5.48
   5  -3 -10   54.86    4.34
   5  -3 -10   54.04    3.81
   5   3 -10   49.98    4.00
   5   3 -10   54.79    3.05
   5  -3  -9  119.41    6.09
   5  -3  -9  132.53    5.80
   5   3  -9  128.56    6.09
   5   3  -9  138.43    4.76
   5  -3  -8   85.64    5.03
   5  -3  -8   82.43    4.53
   5   3  -8   87.36    4.86
   5   3  -8   86.15    3.73
   5  -3  -7   79.35    4.68
   5  -3  -7   82.95    4.50
   5   3  -7   80.49    4.45
   5   3  -7   77.86    3.54
  -5  -3   6   39.45    2.57
   5  -3  -6   40.17    3.28
   5  -3  -6   36.67    3.02
   5   3  -6   39.27    3.02
   5   3  -6   38.43    2.52
  -5  -3   5   12.19    1.51
   5  -3  -5   12.55    1.87
   5  -3  -5   12.73    1.88
   5   3  -5   14.39    1.75
  -5  -3   4  115.14    4.47
  -5   3   4  121.36    5.25
   5  -3  -4  120.46    5.15
   5  -3  -4  112.76    5.16
   5   3  -4  126.60    4.81
  -5  -3   3   27.98    2.30
  -5   3   3   27.52    2.54
   5  -3  -3   31.69    2.86
   5   3  -3   30.52    2.22
  -5  -3   2  237.02    6.74
  -5   3   2  240.66    6.83
  -5   3   2  230.14    7.46
   5  -3  -2  220.89    7.29
   5   3  -2  241.18    5.75
  -5  -3   1   18.76    2.09
  -5   3   1   18.40    1.96
  -5   3   1   17.08    2.25
   5   3  -1   18.57    1.47
  -5  -3   0  198.47    4.32
  -5  -3   0  187.64    6.40
  -5   3   0  195.34    5.81
  -5   3   0  190.74    7.00
  -5  -3  -1  166.18    6.26
  -5   3  -1  158.47    5.14
  -5   3  -1  165.29    6.66
  -5  -3  -2  112.22    5.35
  -5   3  -2  109.82    4.22
  -5   3  -2  112.09    5.64
  -5  -3  -3   97.84    5.20
  -5   3  -3   96.06    3.90
  -5   3  -3   94.93    5.34
  -5  -3  -4   74.52    4.73
  -5   3  -4   75.60    3.45
  -5   3  -4   67.65    4.65
  -5  -3  -5    7.00    1.99
  -5   3  -5    8.71    1.36
  -5   3  -5   10.59    2.13
  -5  -3  -6  127.04    6.55
  -5   3  -6  139.75    6.95
  -5  -3  -7    0.99    1.25
  -5   3  -7    1.78    1.21
  -5  -3  -8  175.91    8.26
  -5   3  -8  174.79    8.18
  -5  -3  -9    0.66    1.21
  -5   3  -9   -0.28    1.07
  -5  -3 -10  125.13    7.44
  -5   3 -10  128.81    7.46
  -5  -3 -11    8.40    2.62
  -5   3 -11    9.97    2.57
  -5  -3 -12   49.75    5.25
  -5   3 -12   51.09    5.12
  -5  -3 -13   -1.31    0.94
  -5   3 -13    0.60    1.17
   5  -4 -18   50.35    5.28
   5  -4 -18   53.43    4.77
   5   4 -18   46.61    5.04
   5  -4 -17    1.27    1.14
   5  -4 -17    1.43    0.79
   5   4 -17    0.91    1.04
   5  -4 -16   79.68    6.25
   5  -4 -16   92.42    6.04
   5   4 -16   93.82    6.68
   5  -4 -15    0.22    1.03
   5  -4 -15    0.53    0.86
   5   4 -15   -0.27    1.05
   5  -4 -14  111.14    6.85
   5  -4 -14  118.55    6.44
   5   4 -14  116.55    6.94
   5  -4 -13    2.13    1.26
   5  -4 -13    2.91    1.31
   5   4 -13    1.84    1.21
   5  -4 -12  106.54    6.34
   5  -4 -12  111.05    5.85
   5   4 -12  104.80    6.17
   5  -4 -11    0.99    1.04
   5  -4 -11    1.06    0.84
   5   4 -11    0.22    0.73
   5  -4 -10   83.79    5.34
   5  -4 -10   89.58    5.04
   5   4 -10   85.13    5.20
   5   4 -10   92.96    3.74
   5  -4  -9   24.24    2.87
   5  -4  -9   27.14    2.77
   5   4  -9   23.59    2.68
   5   4  -9   28.30    2.03
   5  -4  -8  135.77    6.41
   5  -4  -8  134.43    5.92
   5   4  -8  133.46    5.98
   5   4  -8  140.69    4.50
  -5  -4   7    8.98    1.26
   5  -4  -7    9.59    1.81
   5  -4  -7    8.70    1.64
   5   4  -7    8.95    1.61
   5   4  -7    9.32    1.22
  -5  -4   6  173.78    5.11
   5  -4  -6  176.66    6.81
   5  -4  -6  172.71    6.58
   5   4  -6  174.37    6.24
  -5  -4   5   11.76    1.46
  -5   4   5   10.07    1.93
   5  -4  -5    9.30    1.72
   5  -4  -5    9.79    1.69
   5   4  -5   10.44    1.51
  -5  -4   4  318.01    7.21
  -5   4   4  297.94    8.34
   5  -4  -4  323.62    8.94
   5   4  -4  317.58    7.57
  -5  -4   3   15.87    1.79
  -5   4   3   16.39    2.11
   5  -4  -3   18.99    2.26
   5   4  -3   18.27    1.74
  -5  -4   2  170.13    5.64
  -5   4   2  150.39    5.61
   5  -4  -2  167.40    6.52
   5   4  -2  170.74    4.81
  -5  -4   1   27.32    2.44
  -5   4   1   23.58    2.27
  -5   4   1   23.12    2.64
   5  -4  -1   23.82    2.61
   5   4  -1   25.08    1.66
  -5  -4   0   83.49    4.27
  -5   4   0   79.86    3.94
  -5   4   0   80.21    4.69
   5   4   0   87.05    2.69
  -5  -4  -1    3.42    1.21
  -5   4  -1    1.55    0.83
  -5   4  -1    2.29    1.20
  -5  -4  -2   30.35    2.89
  -5   4  -2   32.43    2.51
  -5   4  -2   33.66    3.22
  -5  -4  -3    2.72    1.28
  -5   4  -3    2.18    0.91
  -5   4  -3    1.41    1.06
  -5  -4  -4   18.90    2.59
  -5   4  -4   20.04    1.94
  -5   4  -4   21.56    2.73
  -5  -4  -5    7.65    1.89
  -5   4  -5    9.96    1.49
  -5   4  -5   10.31    2.13
  -5  -4  -6   31.54    3.49
  -5   4  -6   34.51    3.58
  -5  -4  -7   90.51    5.81
  -5   4  -7   85.48    5.68
  -5  -4  -8   20.92    3.24
  -5   4  -8   25.88    3.35
  -5  -4  -9   54.97    4.98
  -5   4  -9   59.99    5.08
  -5  -4 -10   11.62    2.66
  -5   4 -10   10.19    2.62
  -5  -4 -11    6.86    2.51
  -5   4 -11    5.02    2.16
  -5  -4 -12    2.07    1.61
  -5   4 -12    2.34    1.70
  -5  -4 -13   -0.10    1.19
  -5   4 -13    0.04    0.83
   5  -5 -18    0.23    1.08
   5  -5 -18    2.10    0.98
   5   5 -18    0.29    1.17
   5  -5 -17   35.66    4.41
   5  -5 -17   36.11    3.95
   5   5 -17   39.54    4.59
   5  -5 -16    8.78    2.46
   5  -5 -16    9.93    2.15
   5   5 -16   13.68    2.82
   5  -5 -15   78.33    6.06
   5  -5 -15   84.08    5.72
   5   5 -15   83.32    6.14
   5  -5 -14    7.48    2.14
   5  -5 -14    4.44    1.67
   5   5 -14    5.35    1.96
   5  -5 -13  111.70    6.76
   5  -5 -13  116.27    6.32
   5   5 -13  113.36    6.67
   5  -5 -12   28.58    3.40
   5  -5 -12   27.15    3.03
   5   5 -12   25.16    3.17
   5  -5 -11  110.74    6.39
   5  -5 -11  115.07    6.00
   5   5 -11  110.52    6.16
   5  -5 -10   10.86    2.20
   5  -5 -10   10.41    1.94
   5   5 -10   11.64    2.04
   5  -5  -9   50.78    4.14
   5  -5  -9   57.19    4.10
   5   5  -9   53.86    4.03
  -5  -5   8    2.19    0.77
   5  -5  -8    3.08    1.36
   5  -5  -8    2.20    1.03
   5   5  -8    0.74    0.69
  -5  -5   7   56.45    2.76
   5  -5  -7   52.88    4.01
   5  -5  -7   59.20    3.99
   5   5  -7   59.33    3.88
  -5  -5   6   27.91    2.01
  -5   5   6   30.69    3.17
   5  -5  -6   33.70    3.15
   5  -5  -6   25.74    2.66
   5   5  -6   27.22    2.58
  -5  -5   5  128.96    4.35
  -5   5   5  123.04    5.71
   5  -5  -5  135.71    5.96
   5  -5  -5  131.53    5.88
   5   5  -5  132.47    5.22
  -5  -5   4   89.38    3.76
  -5   5   4   93.87    4.86
   5  -5  -4   84.39    4.75
   5   5  -4   94.77    4.18
  -5  -5   3  228.36    6.20
  -5   5   3  218.29    7.17
   5  -5  -3  235.98    7.85
   5   5  -3  239.03    6.17
  -5  -5   2   98.96    4.27
  -5   5   2   91.41    4.57
   5  -5  -2   87.73    4.89
   5   5  -2   97.09    3.61
  -5  -5   1  150.81    5.46
  -5   5   1  145.39    5.60
  -5   5   1  144.27    6.24
   5  -5  -1  155.20    6.46
   5   5  -1  156.39    4.13
  -5  -5   0   77.70    4.12
  -5   5   0   77.34    4.03
  -5   5   0   76.04    4.68
  -5  -5  -1   60.45    3.79
  -5   5  -1   55.85    3.39
  -5   5  -1   60.40    4.21
  -5  -5  -2   31.09    2.86
  -5   5  -2   33.77    2.67
  -5   5  -2   24.30    2.81
  -5  -5  -3   18.35    2.42
  -5   5  -3   18.70    2.02
  -5   5  -3   19.57    2.56
  -5  -5  -4   10.14    2.02
  -5   5  -4   13.94    1.80
  -5   5  -4   10.97    2.13
  -5  -5  -5   19.12    2.64
  -5   5  -5   15.67    1.90
  -5   5  -5   15.33    2.46
  -5  -5  -6    0.17    0.96
  -5   5  -6    1.41    0.87
  -5   5  -6    0.32    0.82
  -5  -5  -7   25.30    3.29
  -5   5  -7   21.54    3.07
  -5  -5  -8   -0.47    0.94
  -5   5  -8   -0.73    0.87
  -5  -5  -9    6.08    2.22
  -5   5  -9    7.08    2.27
  -5  -5 -10   21.23    3.50
  -5   5 -10   27.25    3.71
  -5  -5 -11    4.24    2.04
  -5   5 -11    3.50    1.73
  -5  -5 -12   17.16    3.20
  -5   5 -12   18.19    3.25
  -5  -5 -13    2.79    1.82
  -5   5 -13    4.01    1.86
   5  -6 -18   -0.33    0.84
   5  -6 -18   -0.24    0.91
   5   6 -18    0.31    0.96
   5  -6 -17    9.98    2.85
   5  -6 -17   12.18    2.50
   5   6 -17   11.58    2.72
   5  -6 -16   16.69    3.10
   5  -6 -16   18.96    2.87
   5   6 -16   20.63    3.43
   5  -6 -15    9.33    2.49
   5  -6 -15   10.09    2.19
   5   6 -15    9.54    2.41
   5  -6 -14   28.27    3.72
   5  -6 -14   26.90    3.30
   5   6 -14   36.85    4.05
   5  -6 -13    8.13    2.17
   5  -6 -13   10.91    2.12
   5   6 -13    8.66    2.21
   5  -6 -12   15.65    2.70
   5  -6 -12   16.14    2.45
   5   6 -12   14.71    2.47
   5  -6 -11   84.10    5.62
   5  -6 -11   86.16    5.35
   5   6 -11   93.81    5.68
   5  -6 -10   12.02    2.30
   5  -6 -10   13.65    2.22
   5   6 -10   13.04    2.17
   5  -6  -9   57.14    4.42
   5  -6  -9   54.32    4.10
   5   6  -9   49.95    3.92
   5  -6  -8   20.75    2.65
   5  -6  -8   24.45    2.71
   5   6  -8   23.03    2.58
  -5   6   7  127.32    6.29
   5  -6  -7  131.97    6.33
   5  -6  -7  125.93    5.99
   5   6  -7  130.61    5.76
  -5  -6   6   27.33    1.88
  -5   6   6   28.82    3.07
   5  -6  -6   30.59    3.10
   5  -6  -6   29.68    2.93
   5   6  -6   29.06    2.67
  -5  -6   5  185.40    5.02
  -5   6   5  180.06    7.05
   5  -6  -5  169.31    6.83
   5   6  -5  189.38    6.27
  -5  -6   4  110.70    4.09
  -5   6   4  101.45    5.22
   5  -6  -4  108.50    5.50
   5   6  -4  108.91    4.52
  -5  -6   3  323.10    7.25
  -5   6   3  333.16    9.10
   5  -6  -3  288.67    8.89
   5   6  -3  330.92    7.33
  -5  -6   2   41.99    2.81
  -5   6   2   42.62    3.37
   5  -6  -2   46.69    3.71
   5   6  -2   46.25    2.56
  -5  -6   1  131.73    5.07
  -5   6   1  140.41    5.73
   5  -6  -1  111.08    5.63
   5   6  -1  139.33    3.93
  -5  -6   0    4.51    1.29
  -5   6   0    4.49    1.34
  -5   6   0    4.69    1.55
   5  -6   0    4.50    1.51
  -5  -6  -1   75.64    4.20
  -5   6  -1   78.37    4.20
  -5   6  -1   73.35    4.73
  -5  -6  -2   -0.38    0.56
  -5   6  -2    0.80    0.77
  -5   6  -2   -0.26    0.50
  -5  -6  -3   35.78    3.22
  -5   6  -3   41.48    3.05
  -5   6  -3   38.75    3.51
  -5  -6  -4    3.52    1.46
  -5   6  -4    4.68    1.33
  -5   6  -4    4.73    1.65
  -5  -6  -5  113.49    6.05
  -5   6  -5  117.08    5.13
  -5   6  -5  100.67    5.90
  -5  -6  -6   21.49    3.05
  -5   6  -6   19.41    2.31
  -5   6  -6   20.72    2.97
  -5  -6  -7   70.45    5.20
  -5   6  -7   60.17    3.78
  -5   6  -7   67.11    5.06
  -5  -6  -8    7.49    2.31
  -5   6  -8    7.68    2.24
  -5  -6  -9  139.52    7.85
  -5   6  -9  150.89    7.96
  -5  -6 -10   -0.89    0.96
  -5   6 -10    1.40    1.27
  -5  -6 -11   88.05    6.67
  -5   6 -11   86.96    6.41
  -5  -6 -12   -0.77    1.04
  -5   6 -12    0.16    0.93
  -5  -6 -13   17.68    3.49
  -5   6 -13   18.68    3.42
   5  -7 -17   32.21    4.33
   5  -7 -17   30.11    3.78
   5   7 -17   32.14    4.37
   5  -7 -16   16.54    3.21
   5  -7 -16   18.92    2.97
   5   7 -16   21.21    3.49
   5  -7 -15   11.66    2.74
   5  -7 -15   12.62    2.49
   5   7 -15    8.93    2.45
   5  -7 -14   16.88    3.03
   5  -7 -14   23.80    3.24
   5   7 -14   23.55    3.32
   5  -7 -13    3.50    1.72
   5  -7 -13    6.36    1.77
   5   7 -13    7.87    1.98
   5  -7 -12   66.19    5.24
   5  -7 -12   65.11    4.93
   5   7 -12   72.78    5.26
   5  -7 -11    3.83    1.63
   5  -7 -11    4.35    1.63
   5   7 -11    6.01    1.67
   5  -7 -10   99.46    6.08
   5  -7 -10  111.92    6.09
   5   7 -10  112.16    6.05
   5  -7  -9    6.94    1.73
   5  -7  -9    4.89    1.60
   5   7  -9    7.06    1.67
  -5   7   8    6.74    2.06
   5  -7  -8    7.40    1.86
   5  -7  -8    6.56    1.52
   5   7  -8    4.61    1.38
  -5   7   7   38.89    3.73
   5  -7  -7   38.78    3.52
   5  -7  -7   40.94    3.57
   5   7  -7   40.69    3.30
  -5   7   6   77.82    4.90
   5  -7  -6   70.54    4.58
   5   7  -6   74.29    4.19
  -5  -7   5   27.78    1.91
  -5   7   5   26.55    2.98
   5  -7  -5   26.37    2.87
   5   7  -5   33.66    2.70
  -5  -7   4  267.87    6.15
  -5   7   4  279.76    8.76
   5  -7  -4  269.06    8.78
   5   7  -4  273.98    7.24
  -5  -7   3   55.33    3.04
  -5   7   3   49.30    3.79
   5  -7  -3   51.05    3.93
   5   7  -3   56.47    3.08
  -5  -7   2  591.93   10.13
  -5   7   2  581.41   12.14
   5  -7  -2  558.27   12.63
   5   7  -2  589.42    9.15
  -5  -7   1   20.69    2.13
  -5   7   1   18.70    2.44
   5  -7  -1   14.33    2.34
   5   7  -1   21.16    1.57
  -5  -7   0  222.63    6.85
  -5   7   0  230.11    7.47
  -5   7   0  219.01    8.06
   5  -7   0  217.75    8.02
  -5  -7  -1    2.15    0.98
  -5   7  -1    1.40    0.92
  -5   7  -1    2.05    1.21
  -5  -7  -2   87.81    4.74
  -5   7  -2   93.50    4.75
  -5   7  -2   89.37    5.29
  -5  -7  -3    2.08    1.18
  -5   7  -3    1.08    0.81
  -5   7  -3    1.43    1.14
  -5  -7  -4   53.41    4.08
  -5   7  -4   62.34    3.89
  -5   7  -4   58.23    4.53
  -5  -7  -5    0.30    0.96
  -5   7  -5    0.75    0.88
  -5   7  -5   -0.73    0.68
  -5  -7  -6    9.02    2.16
  -5   7  -6   12.54    1.98
  -5   7  -6    9.12    2.21
  -5  -7  -7    0.33    1.09
  -5   7  -7    1.62    1.04
  -5   7  -7    1.28    1.16
  -5  -7  -8  116.00    6.92
  -5   7  -8  124.04    7.15
  -5  -7  -9    3.36    1.85
  -5   7  -9    4.27    1.93
  -5  -7 -10  170.43    8.95
  -5   7 -10  190.62    9.19
  -5  -7 -11   -0.21    1.26
  -5   7 -11   -0.41    0.93
  -5  -7 -12   43.86    4.99
  -5   7 -12   49.38    4.91
   5  -8 -17   10.81    2.83
   5  -8 -17   12.10    2.54
   5   8 -17   10.85    2.84
   5  -8 -16   98.96    7.20
   5  -8 -16  113.49    7.33
   5   8 -16  102.44    7.14
   5  -8 -15    2.33    1.42
   5  -8 -15    2.57    1.38
   5   8 -15    3.86    1.86
   5  -8 -14   84.72    6.36
   5  -8 -14   89.27    6.15
   5   8 -14   85.48    6.12
   5  -8 -13    7.72    2.28
   5  -8 -13    7.32    2.04
   5   8 -13   11.57    2.48
   5  -8 -12   50.54    4.64
   5  -8 -12   49.29    4.36
   5   8 -12   45.98    4.19
   5  -8 -11   46.88    4.40
   5  -8 -11   47.91    4.24
   5   8 -11   50.17    4.28
  -5   8  10   15.82    2.87
   5  -8 -10   16.51    2.68
   5  -8 -10   16.64    2.58
   5   8 -10   20.20    2.72
  -5   8   9   38.12    3.94
   5  -8  -9   38.37    3.85
   5  -8  -9   37.67    3.63
   5   8  -9   36.76    3.51
  -5   8   8   49.07    4.22
   5  -8  -8   49.21    4.15
   5  -8  -8   50.54    4.09
   5   8  -8   47.16    3.77
  -5   8   7    3.91    1.61
   5  -8  -7    5.63    1.50
   5   8  -7    5.09    1.39
  -5   8   6  145.39    6.84
   5  -8  -6  161.48    7.06
   5   8  -6  167.10    6.36
  -5   8   5   17.26    2.48
   5  -8  -5   15.50    2.30
   5   8  -5   16.93    2.02
  -5   8   4  255.94    8.64
   5  -8  -4  263.27    8.89
   5   8  -4  278.53    7.40
  -5  -8   3   70.55    3.33
  -5   8   3   69.00    4.55
   5  -8  -3   64.15    4.48
   5   8  -3   69.74    3.49
  -5  -8   2  161.63    5.31
  -5   8   2  141.96    6.29
   5  -8  -2  158.62    6.91
   5   8  -2  164.24    4.95
  -5  -8   1   98.49    4.39
  -5   8   1   99.21    5.24
   5  -8  -1   92.92    5.38
  -5  -8   0   44.29    3.13
  -5   8   0   43.66    3.52
  -5   8   0   44.51    3.80
   5  -8   0   43.25    3.73
  -5  -8  -1   27.46    2.66
  -5   8  -1   23.61    2.64
  -5   8  -1   26.91    3.01
  -5  -8  -2    0.80    0.87
  -5   8  -2    1.27    0.92
  -5   8  -2    0.59    0.92
  -5  -8  -3  184.82    7.20
  -5   8  -3  183.65    6.93
  -5   8  -3  185.65    7.86
  -5  -8  -4   33.95    3.35
  -5   8  -4   34.83    3.17
  -5   8  -4   33.93    3.59
  -5  -8  -5    0.55    0.92
  -5   8  -5    1.27    1.03
  -5   8  -5    0.84    1.17
  -5  -8  -6   11.23    2.38
  -5   8  -6   11.31    2.04
  -5   8  -6   11.34    2.49
  -5  -8  -7    2.88    1.58
  -5   8  -7    3.63    1.49
  -5   8  -7    1.65    1.34
  -5  -8  -8   14.28    2.87
  -5   8  -8   14.39    2.32
  -5   8  -8   14.18    2.80
  -5  -8  -9   19.97    3.49
  -5   8  -9   19.88    3.28
  -5  -8 -10   10.16    2.86
  -5   8 -10   13.91    2.96
  -5  -8 -11    6.04    2.70
  -5   8 -11    9.03    2.33
  -5  -8 -12   -0.20    1.00
  -5   8 -12    0.41    1.22
   5  -9 -17   31.68    4.34
   5  -9 -17   36.20    4.23
   5   9 -17   32.04    4.13
   5  -9 -16    0.41    1.36
   5  -9 -16    1.72    1.03
   5   9 -16    4.39    1.86
   5  -9 -15   49.10    5.15
   5  -9 -15   56.25    5.11
   5   9 -15   56.73    5.20
   5  -9 -14    0.47    1.12
   5  -9 -14    0.75    1.16
   5   9 -14    0.10    0.84
   5  -9 -13   77.73    6.00
   5  -9 -13   75.01    5.62
   5   9 -13   77.45    5.76
  -5   9  12   -0.75    0.93
   5  -9 -12   -0.02    0.86
   5  -9 -12    0.90    1.00
   5   9 -12    0.78    0.78
  -5   9  11  115.07    7.01
   5  -9 -11  122.90    7.09
   5  -9 -11  119.05    6.77
   5   9 -11  129.66    6.89
  -5   9  10    0.38    1.19
   5  -9 -10    0.57    1.00
   5  -9 -10    1.65    1.03
   5   9 -10    1.34    1.08
  -5   9   9  190.47    8.52
   5  -9  -9  196.70    8.34
   5   9  -9  207.02    8.12
  -5   9   8    2.66    1.54
   5  -9  -8    4.41    1.67
   5   9  -8    3.95    1.38
  -5   9   7   80.15    5.40
   5  -9  -7   83.72    5.30
   5   9  -7   87.02    4.90
  -5   9   6   25.25    3.13
   5  -9  -6   26.25    3.06
   5   9  -6   28.26    2.68
  -5   9   5   62.78    4.60
   5  -9  -5   60.50    4.44
   5   9  -5   61.82    3.76
  -5   9   4   13.57    2.30
   5  -9  -4   11.63    2.11
   5   9  -4   13.75    1.71
  -5  -9   3   32.73    2.30
  -5   9   3   32.72    3.35
   5  -9  -3   30.60    3.20
   5   9  -3   35.68    2.54
  -5  -9   2    6.20    1.31
  -5   9   2    5.80    1.75
   5  -9  -2    5.02    1.58
   5   9  -2    6.68    1.01
  -5  -9   1   96.63    4.37
  -5   9   1   87.02    5.09
   5  -9  -1   87.98    5.33
  -5  -9   0   -0.52    0.54
  -5   9   0   -0.03    0.66
   5  -9   0    0.21    0.62
  -5  -9  -1   67.55    4.08
  -5   9  -1   56.41    4.09
  -5   9  -1   68.22    4.79
   5  -9   1   61.82    4.56
  -5  -9  -2   16.09    2.28
  -5   9  -2   12.06    2.17
  -5   9  -2   16.89    2.63
  -5  -9  -3  105.99    5.56
  -5   9  -3  103.55    5.47
  -5   9  -3  104.00    6.06
  -5  -9  -4   -0.28    0.71
  -5   9  -4    0.41    0.93
  -5   9  -4   -0.05    1.16
  -5  -9  -5   82.16    5.30
  -5   9  -5   76.67    4.73
  -5   9  -5   87.99    5.79
  -5  -9  -6  149.43    7.39
  -5   9  -6  158.55    6.89
  -5   9  -6  152.72    7.72
  -5  -9  -7    2.00    1.40
  -5   9  -7   -1.57    0.76
  -5   9  -7   -1.14    0.86
  -5  -9  -8   43.67    4.55
  -5   9  -8   43.35    3.82
  -5   9  -8   43.32    4.44
  -5  -9  -9    2.52    1.56
  -5   9  -9    1.25    1.15
  -5   9  -9    1.71    1.38
  -5  -9 -10    3.65    2.07
  -5   9 -10    4.13    1.85
  -5  -9 -11    1.12    1.35
  -5   9 -11    2.85    1.35
  -5  -9 -12   -0.15    1.10
  -5   9 -12    1.13    1.03
   5 -10 -16   10.37    2.72
   5 -10 -16   10.03    2.53
   5  10 -16   10.13    2.67
   5 -10 -15    4.54    2.18
   5 -10 -15    3.71    1.70
   5  10 -15    8.14    2.29
  -5  10  14   24.70    3.69
   5 -10 -14   22.62    3.60
   5 -10 -14   27.30    3.65
   5  10 -14   29.78    3.79
  -5  10  13   11.97    2.84
   5 -10 -13    5.36    2.24
   5 -10 -13    7.92    1.98
   5  10 -13    9.01    2.25
  -5  10  12   42.61    4.55
   5 -10 -12   32.66    3.99
   5 -10 -12   41.05    4.21
   5  10 -12   37.26    3.95
  -5  10  11   16.95    3.16
   5 -10 -11   13.12    2.67
   5 -10 -11   16.70    2.77
   5  10 -11    8.24    1.98
  -5  10  10  129.02    7.41
   5 -10 -10  135.44    7.27
   5  10 -10  138.09    7.01
  -5  10   9   23.07    3.22
   5 -10  -9   24.54    3.22
   5  10  -9   26.34    3.08
  -5  10   8   88.20    5.91
   5 -10  -8   86.93    5.64
   5  10  -8   94.99    5.41
  -5  10   7   70.62    5.18
   5 -10  -7   75.09    5.15
   5  10  -7   70.99    4.53
  -5  10   6   13.50    2.43
   5 -10  -6   12.75    2.26
   5  10  -6   13.91    2.01
  -5  10   5   71.00    5.00
   5 -10  -5   67.34    4.77
   5  10  -5   72.67    4.17
  -5  10   4    6.47    1.95
   5 -10  -4    6.34    1.68
   5  10  -4    6.43    1.31
  -5  10   3   36.69    3.61
   5 -10  -3   29.12    3.20
   5  10  -3   36.68    2.64
  -5 -10   2   20.02    1.97
  -5  10   2   16.12    2.54
   5 -10  -2   18.30    2.63
  -5 -10   1   10.45    1.66
  -5  10   1   16.58    2.55
   5 -10  -1    8.93    1.98
  -5 -10   0   47.34    3.29
  -5  10   0   46.33    3.90
   5 -10   0   50.73    4.18
  -5 -10  -1   84.74    4.56
  -5  10  -1   93.79    5.43
  -5  10  -1   87.22    5.51
   5 -10   1   83.05    5.37
  -5 -10  -2   36.98    3.26
  -5  10  -2   34.42    3.44
  -5  10  -2   37.21    3.84
  -5 -10  -3   42.35    3.65
  -5  10  -3   49.99    4.06
  -5  10  -3   41.91    4.08
  -5 -10  -4   53.38    4.21
  -5  10  -4   51.20    4.19
  -5  10  -4   45.70    4.30
  -5 -10  -5  200.10    8.28
  -5  10  -5  194.76    7.82
  -5  10  -5  196.54    8.70
  -5 -10  -6    8.58    2.23
  -5  10  -6    6.21    1.97
  -5  10  -6    8.15    2.33
  -5 -10  -7  172.59    8.34
  -5  10  -7  173.46    7.58
  -5  10  -7  190.06    8.81
  -5 -10  -8   -0.51    0.98
  -5  10  -8   -0.74    0.81
  -5  10  -8   -0.88    0.76
  -5 -10  -9   38.66    4.55
  -5  10  -9   34.30    3.59
  -5  10  -9   40.10    4.36
  -5 -10 -10    2.32    1.61
  -5  10 -10    2.34    1.24
  -5 -10 -11   16.45    3.37
  -5  10 -11   18.65    3.17
  -5  11  16   13.23    2.99
   5 -11 -16   11.47    2.96
   5 -11 -16   14.53    2.81
   5  11 -16   13.90    2.96
  -5  11  15   -0.30    1.34
   5 -11 -15    0.67    1.29
   5 -11 -15    0.54    1.08
   5  11 -15   -0.21    0.85
  -5  11  14   35.91    4.46
   5 -11 -14   30.45    4.10
   5 -11 -14   32.96    3.99
   5  11 -14   37.04    4.20
  -5  11  13   -0.36    0.97
   5 -11 -13   -0.65    0.94
   5 -11 -13    0.77    1.08
   5  11 -13    0.40    0.78
  -5  11  12   29.67    3.89
   5 -11 -12   23.42    3.29
   5  11 -12   28.27    3.50
  -5  11  11    4.88    2.13
   5 -11 -11    6.69    1.88
   5  11 -11    5.11    1.88
  -5  11  10   41.47    4.46
   5 -11 -10   41.46    4.23
   5  11 -10   48.70    4.26
  -5  11   9   11.64    2.70
   5 -11  -9   11.60    2.36
   5  11  -9   12.56    2.22
  -5  11   8   29.15    3.67
   5 -11  -8   22.11    2.95
   5  11  -8   23.82    2.81
  -5  11   7    8.39    2.27
   5 -11  -7   11.70    2.31
   5  11  -7   14.92    2.18
  -5  11   6   65.28    5.03
   5 -11  -6   60.45    4.73
   5  11  -6   65.02    4.24
  -5  11   5   11.31    2.33
   5 -11  -5    6.70    1.90
   5  11  -5   11.46    1.76
  -5  11   4   47.80    4.21
   5 -11  -4   50.48    4.26
   5  11  -4   49.84    3.35
  -5  11   3   12.12    2.34
   5 -11  -3   13.39    2.30
   5  11  -3   13.17    1.64
  -5  11   2   73.94    5.03
   5 -11  -2   66.95    4.87
  -5 -11   1    5.97    1.39
  -5  11   1    7.96    2.02
   5 -11  -1    6.76    1.83
  -5 -11   0  174.36    6.23
  -5  11   0  180.36    7.66
   5 -11   0  167.79    7.65
  -5 -11  -1    6.92    1.55
  -5  11  -1    5.94    1.98
  -5  11  -1    3.93    1.83
   5 -11   1    7.70    2.06
  -5 -11  -2  261.80    8.44
  -5  11  -2  267.13    9.33
  -5  11  -2  253.52    9.58
  -5 -11  -3    5.55    1.70
  -5  11  -3    3.01    1.58
  -5  11  -3    3.63    1.78
  -5 -11  -4  186.21    7.77
  -5  11  -4  203.54    8.25
  -5  11  -4  200.28    8.74
  -5 -11  -5    0.10    1.01
  -5  11  -5    0.55    1.06
  -5  11  -5   -1.46    0.72
  -5 -11  -6  149.01    7.59
  -5  11  -6  140.64    7.07
  -5  11  -6  144.85    7.67
  -5 -11  -7   12.14    2.63
  -5  11  -7    7.95    2.32
  -5  11  -7    8.61    2.31
  -5 -11  -8   55.22    5.08
  -5  11  -8   57.28    4.65
  -5  11  -8   63.74    5.30
  -5 -11  -9    1.09    1.31
  -5  11  -9    1.42    1.22
  -5  11  -9    1.36    1.34
  -5 -11 -10   25.13    3.86
  -5  11 -10   22.94    3.48
  -5  11 -10   29.46    3.77
  -5 -11 -11   -1.29    1.06
  -5  11 -11   -0.13    1.03
  -5  12  15    7.86    2.60
   5 -12 -15    4.34    1.78
   5  12 -15    7.81    2.20
  -5  12  14   21.47    3.59
   5 -12 -14   25.11    3.54
   5  12 -14   20.86    3.36
  -5  12  13   10.50    2.69
   5 -12 -13    7.31    2.49
   5  12 -13    7.38    2.18
  -5  12  12   39.89    4.56
   5 -12 -12   40.80    4.34
   5  12 -12   41.15    4.25
  -5  12  11    6.38    2.36
   5 -12 -11    5.31    2.27
   5  12 -11    5.13    1.62
  -5  12  10   32.39    4.09
   5 -12 -10   34.37    3.88
   5  12 -10   34.49    3.65
  -5  12   9   33.34    4.01
   5 -12  -9   38.89    4.09
   5  12  -9   36.00    3.63
  -5  12   8  100.94    6.56
   5 -12  -8  105.32    6.51
   5  12  -8  111.62    6.11
  -5  12   7   26.10    3.62
   5 -12  -7   25.82    3.31
   5  12  -7   31.30    3.22
  -5  12   6   47.74    4.43
   5 -12  -6   54.78    4.67
   5  12  -6   52.99    3.93
  -5  12   5   41.40    4.17
   5 -12  -5   38.45    3.90
   5  12  -5   48.51    3.58
  -5  12   4   24.37    3.15
   5 -12  -4   31.54    3.51
   5  12  -4   33.19    2.76
  -5  12   3    7.99    1.99
   5 -12  -3    4.17    1.65
   5  12  -3    5.95    1.21
  -5  12   2    2.29    1.25
   5 -12  -2    1.32    1.08
  -5  12   1   39.29    3.87
   5 -12  -1   32.61    3.56
  -5  12   0   17.27    2.83
   5 -12   0   19.78    2.86
  -5 -12  -1   96.55    4.99
  -5  12  -1  106.19    6.18
  -5  12  -1  109.58    6.43
   5 -12   1   90.69    5.84
  -5 -12  -2   21.70    2.71
  -5  12  -2   25.41    3.25
  -5  12  -2   20.56    3.08
  -5 -12  -3  156.77    6.97
  -5  12  -3  162.10    7.63
  -5  12  -3  156.55    7.77
  -5 -12  -4   28.41    3.32
  -5  12  -4   24.21    3.33
  -5  12  -4   26.20    3.46
  -5 -12  -5   83.74    5.63
  -5  12  -5   87.53    5.76
  -5  12  -5   93.13    6.14
  -5 -12  -6   15.25    2.82
  -5  12  -6   14.57    2.76
  -5  12  -6   17.03    2.94
  -5 -12  -7   53.64    4.87
  -5  12  -7   55.08    4.74
  -5  12  -7   45.74    4.56
  -5 -12  -8    7.01    2.32
  -5  12  -8    9.11    2.27
  -5  12  -8    7.09    2.10
  -5 -12  -9    6.76    2.33
  -5  12  -9    3.78    1.65
  -5  12  -9    4.57    1.69
  -5 -12 -10   -0.23    1.15
  -5  12 -10    2.36    1.25
  -5  12 -10   -1.85    0.85
  -5  13  14   -0.55    1.27
   5 -13 -14    1.05    1.02
   5  13 -14    0.17    1.20
  -5  13  13   70.19    6.07
   5 -13 -13   65.93    5.76
   5  13 -13   68.02    5.66
  -5  13  12    0.89    1.24
   5 -13 -12    0.08    0.86
   5  13 -12    0.60    0.87
  -5  13  11  100.98    7.01
   5 -13 -11  105.16    6.98
   5  13 -11  103.72    6.54
   5 -13 -10   -0.47    0.76
   5  13 -10    0.01    0.62
  -5  13   9  156.50    8.40
   5 -13  -9  174.86    8.67
   5  13  -9  171.83    7.94
  -5  13   8   -0.67    1.04
   5 -13  -8   -0.19    0.90
   5  13  -8    0.51    0.91
  -5  13   7  121.68    7.23
   5 -13  -7  119.22    7.06
   5  13  -7  128.79    6.43
  -5  13   6    1.76    1.39
   5 -13  -6    1.85    1.39
   5  13  -6    2.15    1.05
  -5  13   5   25.83    3.48
   5 -13  -5   27.14    3.38
   5  13  -5   28.87    2.86
  -5  13   4    7.85    2.26
   5 -13  -4    8.97    2.14
   5  13  -4   10.01    1.68
  -5  13   3    1.54    1.22
   5 -13  -3    0.41    0.96
  -5  13   2    0.85    1.10
   5 -13  -2   -0.47    0.82
  -5  13   1   43.61    4.10
   5 -13  -1   46.32    4.24
  -5  13   0    5.31    2.07
   5 -13   0    2.59    1.48
  -5  13  -1   89.08    5.81
  -5  13  -1   92.44    6.11
   5 -13   1   97.95    6.18
  -5 -13  -2    1.04    1.00
  -5  13  -2   -0.45    1.19
  -5  13  -2    0.07    1.05
  -5 -13  -3   74.17    4.94
  -5  13  -3   67.01    5.16
  -5  13  -3   70.55    5.39
  -5 -13  -4    0.18    0.99
  -5  13  -4   -1.25    0.97
  -5  13  -4    0.33    1.07
  -5 -13  -5   19.19    2.99
  -5  13  -5   14.89    2.77
  -5  13  -5   18.61    2.95
  -5 -13  -6    3.18    1.56
  -5  13  -6    3.66    1.63
  -5  13  -6    1.67    1.29
  -5 -13  -7    5.96    2.30
  -5  13  -7    4.11    1.87
  -5  13  -7    5.98    2.15
  -5 -13  -8    3.07    1.72
  -5  13  -8    2.43    1.46
  -5  13  -8    2.47    1.50
  -5 -13  -9    1.85    1.71
  -5  13  -9    3.36    1.62
  -5  13  -9    2.38    1.43
  -5  14  13    6.43    2.39
   5 -14 -13    9.51    2.44
   5  14 -13    4.72    1.76
  -5  14  12   41.00    4.75
   5 -14 -12   48.22    4.90
   5  14 -12   44.24    4.54
  -5  14  11    7.64    2.68
   5 -14 -11    8.42    2.38
   5  14 -11    7.65    2.12
  -5  14  10   19.62    3.39
   5 -14 -10   20.95    3.18
   5  14 -10   19.65    2.95
  -5  14   9    8.09    2.68
   5 -14  -9    8.16    2.20
   5  14  -9   10.34    2.13
  -5  14   8   57.25    5.33
   5 -14  -8   52.89    4.98
   5  14  -8   61.06    4.71
  -5  14   7   71.33    5.84
   5 -14  -7   74.94    5.73
   5  14  -7   77.24    5.13
  -5  14   6   57.85    5.18
   5 -14  -6   66.19    5.38
   5  14  -6   63.71    4.48
  -5  14   5   17.76    3.05
   5 -14  -5   16.53    2.84
   5  14  -5   21.91    2.59
  -5  14   4   24.19    3.39
   5 -14  -4   29.32    3.60
   5  14  -4   30.56    2.95
  -5  14   3    2.73    1.49
   5 -14  -3    2.52    1.42
  -5  14   2   57.26    4.94
   5 -14  -2   58.43    4.86
  -5  14   1   33.99    3.92
   5 -14  -1   28.69    3.52
  -5  14   0   28.63    3.67
   5 -14   0   28.81    3.55
  -5  14  -1   45.33    4.45
  -5  14  -1   38.52    4.18
   5 -14   1   37.41    4.03
  -5  14  -2   16.83    3.10
  -5  14  -2   15.46    2.76
   5 -14   2   17.54    2.90
  -5 -14  -3   62.33    4.99
  -5  14  -3   67.80    5.36
  -5  14  -3   69.08    5.39
  -5 -14  -4    8.35    2.06
  -5  14  -4    3.69    1.79
  -5  14  -4    6.13    2.02
  -5 -14  -5   45.20    4.30
  -5  14  -5   45.01    4.54
  -5  14  -5   43.15    4.47
  -5 -14  -6    4.25    1.74
  -5  14  -6    4.53    1.91
  -5  14  -6    2.30    1.42
  -5 -14  -7    4.65    1.88
  -5  14  -7    2.35    1.82
  -5  14  -7    6.43    2.27
  -5 -14  -8    5.62    2.18
  -5  14  -8    6.02    2.16
  -5  14  -8    7.49    2.18
  -5  15  13    5.49    2.33
   5 -15 -13    4.30    1.81
   5  15 -13    3.05    1.57
  -5  15  12   17.08    3.35
   5 -15 -12    8.95    2.30
   5  15 -12   18.98    3.06
  -5  15  11    1.05    1.25
   5 -15 -11    0.49    0.88
   5  15 -11    0.49    0.95
  -5  15  10   23.94    3.85
   5 -15 -10   21.68    3.44
   5  15 -10   20.06    3.04
  -5  15   9   -0.82    1.13
   5 -15  -9    0.27    1.02
   5  15  -9    0.18    0.78
  -5  15   8   42.13    4.85
   5 -15  -8   37.62    4.27
   5  15  -8   40.70    3.90
  -5  15   7   11.30    2.90
   5 -15  -7   13.68    2.77
   5  15  -7   10.61    2.10
  -5  15   6  151.26    8.33
   5 -15  -6  146.13    8.03
   5  15  -6  147.06    6.97
  -5  15   5    1.89    1.55
   5 -15  -5    3.52    1.58
   5  15  -5    6.26    1.56
  -5  15   4   40.75    4.43
   5 -15  -4   33.64    3.88
  -5  15   3   21.69    3.27
   5 -15  -3   21.99    3.19
  -5  15   2   71.32    5.54
   5 -15  -2   77.44    5.74
  -5  15   1   17.50    3.22
   5 -15  -1   13.90    2.72
  -5  15   0  103.65    6.68
   5 -15   0   93.75    6.24
  -5  15  -1    2.81    1.70
   5 -15   1    4.63    1.83
  -5  15  -2   43.93    4.48
  -5  15  -2   49.43    4.52
   5 -15   2   41.02    4.30
  -5  15  -3    1.11    1.41
  -5  15  -3   -0.19    0.85
  -5  15  -4   82.16    6.03
  -5  15  -4   90.69    6.24
  -5 -15  -5   -1.04    0.91
  -5  15  -5   -0.33    1.24
  -5  15  -5   -0.31    1.20
  -5 -15  -6   48.77    4.64
  -5  15  -6   57.57    5.27
  -5  15  -6   58.12    5.10
  -5 -15  -7    1.94    1.54
  -5  15  -7    0.32    1.43
  -5  15  -7   -0.67    0.92
  -5  15  -8   31.07    4.07
  -5  15  -8   30.03    3.76
  -5  16  11    9.09    2.83
   5 -16 -11   12.15    2.81
   5  16 -11   14.32    2.67
  -5  16  10   28.02    4.17
   5 -16 -10   26.84    3.86
   5  16 -10   25.61    3.39
  -5  16   9   22.04    3.69
   5 -16  -9   21.83    3.43
   5  16  -9   22.16    3.12
  -5  16   8    3.39    2.02
   5 -16  -8    5.90    2.17
   5  16  -8    2.48    1.38
  -5  16   7   80.49    6.44
   5 -16  -7   80.08    6.13
   5  16  -7   89.03    5.72
  -5  16   6   12.31    2.88
   5 -16  -6    9.87    2.53
   5  16  -6   10.42    2.09
  -5  16   5  121.00    7.61
   5 -16  -5  114.35    7.19
   5  16  -5  127.83    7.27
  -5  16   4   14.53    3.11
   5 -16  -4   15.87    2.91
  -5  16   3   41.79    4.51
   5 -16  -3   31.48    3.88
  -5  16   2   -0.46    1.16
   5 -16  -2    0.44    0.98
  -5  16   1   63.75    5.47
   5 -16  -1   68.68    5.49
  -5  16   0   53.04    5.04
   5 -16   0   50.83    4.85
  -5  16  -1   11.88    2.86
   5 -16   1    9.27    2.41
  -5  16  -2   12.04    2.81
  -5  16  -2   12.08    2.48
   5 -16   2   11.34    2.53
  -5  16  -3   24.28    3.70
  -5  16  -3   25.02    3.45
  -5  16  -4    1.79    1.62
  -5  16  -4    1.14    1.17
  -5  16  -5   54.98    5.28
  -5  16  -5   66.83    5.39
  -5  16  -6   -0.02    1.39
  -5  16  -6    0.17    1.13
  -5  17  10    2.68    1.84
   5 -17 -10    4.37    2.08
   5  17 -10    6.36    2.15
  -5  17   9   20.38    3.52
   5 -17  -9   23.49    3.61
   5  17  -9   22.58    3.09
  -5  17   8    7.17    2.63
   5 -17  -8   10.13    2.48
   5  17  -8    7.80    1.98
  -5  17   7   28.79    4.11
   5 -17  -7   26.61    3.67
   5  17  -7   30.37    3.42
  -5  17   6   10.37    2.92
   5 -17  -6    9.69    2.52
   5  17  -6   12.56    2.15
  -5  17   5  109.08    7.39
   5 -17  -5  110.75    7.29
  -5  17   4   20.87    3.74
   5 -17  -4   20.34    3.38
  -5  17   3   43.57    4.76
   5 -17  -3   38.10    4.33
  -5  17   2    5.82    2.46
   5 -17  -2    8.15    2.43
  -5  17   1   68.20    5.87
   5 -17  -1   62.58    5.40
  -5  17   0    5.85    2.36
   5 -17   0    8.11    2.29
  -5  17  -1   36.05    4.46
   5 -17   1   37.05    4.19
  -5  17  -2   -0.37    1.32
  -5  17  -2    1.18    0.96
   5 -17   2    2.07    1.44
  -5  17  -3    5.38    2.29
  -5  17  -3    7.43    2.01
  -5  17  -4    2.43    1.68
  -5  17  -4    3.44    1.54
  -5  17  -5    1.05    1.42
  -5  17  -5    6.18    1.92
  -5  18   8   16.47    3.02
   5 -18  -8   12.98    2.75
   5  18  -8   16.12    2.59
  -5  18   7    1.90    1.93
   5 -18  -7    2.10    1.50
   5  18  -7    2.83    1.27
  -5  18   6  106.61    7.56
   5 -18  -6  106.36    7.33
  -5  18   5    7.04    2.62
   5 -18  -5    4.98    1.97
  -5  18   4  108.76    7.59
   5 -18  -4  101.65    7.09
  -5  18   3   11.30    2.99
   5 -18  -3   10.93    2.71
  -5  18   2   59.18    5.69
   5 -18  -2   57.51    5.36
  -5  18   1    4.83    2.34
   5 -18  -1    4.05    1.99
  -5  18   0   13.27    2.93
   5 -18   0   10.15    2.67
  -5  18  -1    8.44    2.71
   5 -18   1    4.09    1.84
  -5  18  -2    1.07    1.40
  -5  18  -2    2.84    1.40
   5 -18   2    1.37    1.24
  -5  18  -3    3.07    1.90
  -5  18  -3    3.11    1.37
  -5  19   6   27.00    4.18
   5 -19  -6   22.34    3.54
  -5  19   5   28.88    4.27
   5 -19  -5   26.68    3.84
  -5  19   4   80.00    6.86
   5 -19  -4   67.71    5.92
  -5  19   3    3.15    2.03
   5 -19  -3    2.64    1.76
  -5  19   2   64.38    6.00
   5 -19  -2   51.01    5.13
  -5  19   1    0.56    1.70
   5 -19  -1   -0.18    1.02
  -5  19   0   29.14    4.47
   5 -19   0   24.59    3.65
  -5  19  -1    0.21    1.33
   5 -19   1    0.15    1.28
   6   0 -17    0.88    1.22
   6   0 -16    0.83    1.08
   6   0 -15    0.01    0.93
   6   0 -14    2.74    1.78
   6   0 -13    0.92    1.02
   6   0 -13    0.42    0.59
   6   0 -12   12.36    2.44
   6   0 -12   12.03    1.88
   6   0 -11    1.03    0.89
   6   0 -11    0.32    0.59
   6   0 -10   57.88    4.55
   6   0 -10   53.32    3.69
   6   0  -9    0.47    0.95
   6   0  -9   -0.04    0.60
   6   0  -8  292.96    9.44
   6   0  -8  288.15    8.42
   6   0  -7   -0.30    0.73
   6   0  -7   -0.11    0.49
   6   0  -6  146.20    6.21
   6   0  -6  137.40    5.81
  -6   0   5   -0.28    0.62
   6   0  -5   -0.45    0.48
   6   0  -5    0.01    0.57
  -6   0   4    1.27    0.73
   6   0  -4    0.06    0.47
  -6   0   3   -0.71    0.68
  -6   0   3    0.00    0.63
   6   0  -3    0.48    0.57
  -6   0   2  236.53    6.69
  -6   0   2  219.91    7.73
  -6   0   1   -0.52    0.49
  -6   0   1    0.35    0.84
  -6   0   0   37.70    3.56
  -6   0  -1   -0.05    0.81
  -6   0  -2  146.09    6.89
  -6   0  -3    0.45    1.13
  -6   0  -4  190.47    8.22
  -6   0  -5    0.42    0.96
  -6   0  -6   40.84    4.17
  -6   0  -7   -0.37    0.74
  -6   0  -8   17.32    3.12
  -6   0  -9    0.51    1.20
  -6   0 -10   18.28    3.42
  -6   0 -11   -2.01    0.91
   6  -1 -17    0.48    1.06
   6   1 -17    0.27    1.10
   6  -1 -16   19.38    3.32
   6   1 -16   18.44    3.15
   6  -1 -15    1.21    1.20
   6  -1 -15    1.57    0.98
   6   1 -15    2.04    1.59
   6  -1 -14   42.64    4.51
   6  -1 -14   47.08    3.79
   6   1 -14   46.10    4.52
   6  -1 -13   23.43    3.22
   6  -1 -13   20.45    2.45
   6   1 -13   19.25    3.00
   6  -1 -12  105.88    6.55
   6  -1 -12  105.23    5.47
   6   1 -12  102.45    6.33
   6   1 -12  105.84    5.13
   6  -1 -11    9.00    2.21
   6  -1 -11   11.18    1.88
   6   1 -11    8.78    2.05
   6   1 -11   12.59    1.82
   6  -1 -10  109.15    6.22
   6  -1 -10  110.98    5.48
   6   1 -10  105.37    6.05
   6   1 -10  115.41    5.24
   6  -1  -9   79.30    5.15
   6  -1  -9   74.07    4.45
   6   1  -9   84.34    5.24
   6   1  -9   81.43    4.40
   6  -1  -8   40.41    3.66
   6  -1  -8   38.39    3.20
   6   1  -8   37.70    3.49
   6   1  -8   37.19    2.99
   6  -1  -7  200.21    7.62
   6  -1  -7  193.00    7.07
   6   1  -7  203.94    7.57
   6   1  -7  199.62    6.81
  -6  -1   6   54.93    3.66
   6  -1  -6   56.75    3.98
   6  -1  -6   53.55    3.79
   6   1  -6   55.58    3.79
   6   1  -6   59.92    3.82
  -6  -1   5   17.67    2.20
   6  -1  -5   17.22    2.14
   6  -1  -5   16.12    2.14
   6   1  -5   16.95    2.09
  -6  -1   4    1.36    0.85
  -6   1   4    0.68    0.70
   6  -1  -4    0.98    0.80
   6  -1  -4    1.33    0.86
   6   1  -4    1.99    0.79
  -6  -1   3   69.02    4.22
  -6   1   3   74.41    4.09
  -6   1   3   68.38    4.41
   6   1  -3   76.05    3.84
  -6  -1   2  130.51    4.84
  -6  -1   2  153.07    6.37
  -6   1   2  130.39    5.13
  -6   1   2  138.54    6.27
  -6  -1   1   39.51    2.56
  -6  -1   1   33.88    3.23
  -6   1   1   36.83    2.72
  -6   1   1   35.52    3.38
  -6  -1   0  109.86    5.66
  -6   1   0   98.18    4.08
  -6   1   0  103.67    5.67
  -6  -1  -1    9.35    2.10
  -6   1  -1    9.92    2.19
  -6  -1  -2   78.88    5.11
  -6   1  -2   84.92    5.40
  -6  -1  -3   51.20    4.33
  -6   1  -3   47.50    4.18
  -6  -1  -4   17.32    2.79
  -6   1  -4   14.70    2.63
  -6  -1  -5   78.97    5.49
  -6   1  -5   89.02    5.91
  -6  -1  -6    4.26    1.71
  -6   1  -6    0.96    1.30
  -6  -1  -7   28.09    3.66
  -6   1  -7   27.11    3.62
  -6  -1  -8    1.80    1.31
  -6   1  -8    0.98    1.23
  -6  -1  -9   10.83    2.76
  -6   1  -9   11.97    2.79
  -6  -1 -10    3.08    1.92
  -6   1 -10    4.30    1.95
  -6  -1 -11   38.11    4.94
  -6   1 -11   35.78    4.65
   6  -2 -17   55.35    5.47
   6   2 -17   61.25    5.74
   6  -2 -16    6.42    2.27
   6  -2 -16    6.27    1.72
   6   2 -16    4.24    1.81
   6  -2 -15   62.93    5.57
   6  -2 -15   57.05    4.42
   6   2 -15   63.04    5.49
   6  -2 -14   -0.35    0.99
   6  -2 -14    0.38    0.59
   6   2 -14   -0.01    0.84
   6  -2 -13  112.75    6.90
   6  -2 -13  106.86    5.79
   6   2 -13  111.26    6.80
   6  -2 -12    6.86    2.10
   6  -2 -12    7.99    1.59
   6   2 -12    8.58    2.02
   6  -2 -11   81.94    5.57
   6  -2 -11   83.96    5.00
   6   2 -11   89.21    5.74
   6   2 -11   89.10    4.46
   6  -2 -10    6.32    1.98
   6  -2 -10    4.65    1.37
   6   2 -10    7.45    1.76
   6   2 -10    6.89    1.37
   6  -2  -9  140.57    6.88
   6  -2  -9  142.28    6.30
   6   2  -9  139.91    6.68
   6   2  -9  143.58    5.59
   6  -2  -8   81.15    5.11
   6  -2  -8   83.69    4.83
   6   2  -8   82.46    5.06
   6   2  -8   84.32    4.30
  -6  -2   7  209.14    6.80
   6  -2  -7  214.79    8.01
   6  -2  -7  212.67    7.62
   6   2  -7  208.32    7.60
   6   2  -7  223.42    7.00
  -6  -2   6    7.65    1.62
   6  -2  -6    8.05    1.83
   6  -2  -6    7.45    1.62
   6   2  -6    8.79    1.70
  -6  -2   5   68.24    3.97
   6  -2  -5   69.81    4.27
   6  -2  -5   68.83    4.33
   6   2  -5   67.41    3.96
  -6  -2   4   -0.20    0.51
  -6   2   4    0.22    0.67
  -6   2   4   -0.26    0.67
   6  -2  -4    0.90    0.67
   6  -2  -4    1.07    0.89
   6   2  -4    0.21    0.56
  -6  -2   3  108.67    5.16
  -6   2   3  101.86    4.86
  -6   2   3  101.51    5.44
   6   2  -3  114.55    4.61
  -6  -2   2   -1.00    0.61
  -6  -2   2   -0.16    0.69
  -6   2   2    0.76    0.80
  -6   2   2    0.49    0.94
   6   2  -2   -0.33    0.36
  -6  -2   1  100.72    5.26
  -6   2   1   93.65    4.36
  -6   2   1   96.15    5.44
  -6  -2   0   20.78    2.66
  -6   2   0   21.71    2.17
  -6   2   0   20.34    2.83
  -6  -2  -1   91.18    5.29
  -6   2  -1   90.17    4.05
  -6   2  -1   92.05    5.55
  -6  -2  -2    4.60    1.72
  -6   2  -2    5.21    1.84
  -6  -2  -3   50.07    4.25
  -6   2  -3   46.07    4.17
  -6  -2  -4    6.87    1.95
  -6   2  -4    6.33    2.15
  -6  -2  -5   44.13    4.22
  -6   2  -5   40.59    4.18
  -6  -2  -6   25.48    3.45
  -6   2  -6   23.17    3.36
  -6  -2  -7   29.38    3.76
  -6   2  -7   27.66    3.73
  -6  -2  -8    3.24    1.74
  -6   2  -8    2.53    1.73
  -6  -2  -9   16.34    3.03
  -6   2  -9   12.41    2.98
  -6  -2 -10    1.11    1.34
  -6   2 -10    1.27    1.45
  -6  -2 -11    2.85    1.99
  -6   2 -11    2.68    1.86
   6  -3 -17    8.88    2.57
   6  -3 -17    6.38    2.00
   6   3 -17    8.75    2.61
   6  -3 -16   40.19    4.62
   6  -3 -16   39.41    3.86
   6   3 -16   39.68    4.53
   6  -3 -15   20.17    3.30
   6  -3 -15   17.73    2.64
   6   3 -15   20.53    3.15
   6  -3 -14   43.91    4.57
   6  -3 -14   45.40    3.98
   6   3 -14   42.10    4.40
   6  -3 -13    0.26    0.90
   6  -3 -13    0.53    0.90
   6   3 -13    2.07    1.20
   6  -3 -12   44.60    4.39
   6  -3 -12   45.72    3.86
   6   3 -12   43.72    4.16
   6  -3 -11    3.59    1.60
   6  -3 -11    6.70    1.60
   6   3 -11    3.18    1.51
   6  -3 -10   83.77    5.53
   6  -3 -10   85.79    5.07
   6   3 -10   79.99    5.24
   6  -3  -9    5.31    1.86
   6  -3  -9    5.35    1.47
   6   3  -9    3.29    1.38
   6   3  -9    4.73    1.12
  -6  -3   8  154.97    5.66
   6  -3  -8  150.41    7.01
   6  -3  -8  167.23    6.95
   6   3  -8  155.26    6.79
   6   3  -8  155.17    5.62
  -6  -3   7    0.35    0.73
   6  -3  -7    0.21    0.74
   6  -3  -7    1.36    0.81
   6   3  -7    0.00    0.65
  -6  -3   6  212.50    6.71
   6  -3  -6  211.89    7.81
   6  -3  -6  215.46    7.81
   6   3  -6  212.18    7.30
  -6  -3   5   18.90    2.19
  -6   3   5   20.12    2.62
   6  -3  -5   20.01    2.53
   6  -3  -5   21.32    2.59
   6   3  -5   17.08    2.07
  -6  -3   4   69.22    4.00
  -6   3   4   68.95    4.26
   6  -3  -4   73.81    4.65
   6   3  -4   74.08    3.88
  -6  -3   3   50.13    3.49
  -6   3   3   48.05    3.46
  -6   3   3   47.58    3.84
   6  -3  -3   49.76    3.83
   6   3  -3   52.75    3.07
  -6  -3   2   86.60    4.67
  -6   3   2   81.82    4.36
  -6   3   2   85.64    5.14
   6   3  -2   90.81    3.74
  -6  -3   1   97.49    5.09
  -6   3   1  106.36    4.81
  -6   3   1   95.81    5.52
  -6  -3   0   36.39    3.34
  -6   3   0   31.58    2.64
  -6   3   0   36.30    3.55
  -6  -3  -1  139.94    6.43
  -6   3  -1  154.35    5.43
  -6   3  -1  143.55    6.90
  -6  -3  -2   31.76    3.30
  -6   3  -2   23.93    3.10
  -6  -3  -3   12.18    2.26
  -6   3  -3   18.06    2.82
  -6  -3  -4   46.13    4.15
  -6   3  -4   42.61    4.12
  -6  -3  -5    6.02    2.00
  -6   3  -5    8.75    2.40
  -6  -3  -6   26.05    3.45
  -6   3  -6   22.27    3.38
  -6  -3  -7    0.28    1.27
  -6   3  -7   -0.65    1.03
  -6  -3  -8   14.91    2.98
  -6   3  -8   13.57    2.97
  -6  -3  -9   29.44    4.10
  -6   3  -9   34.93    4.21
  -6  -3 -10   10.30    2.81
  -6   3 -10    9.94    2.66
  -6  -3 -11   36.12    4.70
  -6   3 -11   35.22    4.34
   6  -4 -17    9.54    2.60
   6  -4 -17    4.51    1.82
   6   4 -17   10.61    2.57
   6  -4 -16    3.23    2.01
   6  -4 -16    1.98    1.15
   6   4 -16    3.90    1.96
   6  -4 -15    4.87    2.03
   6  -4 -15    5.64    1.77
   6   4 -15    4.15    1.86
   6  -4 -14    5.38    2.01
   6  -4 -14    5.17    1.85
   6   4 -14    8.27    2.17
   6  -4 -13    0.45    1.00
   6  -4 -13    0.72    0.87
   6   4 -13    0.84    0.96
   6  -4 -12    7.62    1.99
   6  -4 -12    7.54    1.73
   6   4 -12    7.12    1.90
   6  -4 -11    2.01    1.37
   6  -4 -11    0.62    0.83
   6   4 -11    1.36    0.85
   6  -4 -10   27.72    3.27
   6  -4 -10   27.43    3.02
   6   4 -10   25.45    3.03
   6  -4  -9   21.65    2.98
   6  -4  -9   20.14    2.56
   6   4  -9   22.94    2.78
  -6  -4   8   16.47    1.84
   6  -4  -8   15.76    2.48
   6  -4  -8   13.71    2.11
   6   4  -8   13.76    2.16
  -6  -4   7  105.61    4.54
   6  -4  -7  106.44    5.84
   6  -4  -7  106.17    5.66
   6   4  -7  108.21    5.47
  -6  -4   6  114.09    4.80
  -6   4   6  113.54    5.97
   6  -4  -6  109.52    5.79
   6  -4  -6  103.09    5.61
   6   4  -6  113.66    5.34
  -6  -4   5   51.84    3.39
  -6   4   5   49.69    3.92
   6  -4  -5   59.68    4.26
   6   4  -5   56.42    3.62
  -6  -4   4   31.32    2.72
  -6   4   4   32.09    3.07
   6  -4  -4   28.43    3.02
   6   4  -4   32.06    2.55
  -6  -4   3   10.08    1.69
  -6   4   3   10.52    1.84
  -6   4   3   11.92    2.18
   6  -4  -3    8.39    1.93
   6   4  -3   11.16    1.45
  -6  -4   2   77.80    4.36
  -6   4   2   89.65    4.67
  -6   4   2   80.21    5.07
  -6  -4   1    0.85    0.89
  -6   4   1    1.30    0.99
  -6   4   1    0.12    0.93
  -6  -4   0   77.37    4.65
  -6   4   0   85.55    4.36
  -6   4   0   78.95    5.18
  -6  -4  -1    4.92    1.60
  -6   4  -1    5.47    1.39
  -6   4  -1    5.76    1.79
  -6  -4  -2  150.56    6.82
  -6   4  -2  160.61    5.75
  -6   4  -2  158.12    7.45
  -6  -4  -3    3.84    1.51
  -6   4  -3    1.34    1.22
  -6  -4  -4  157.67    7.46
  -6   4  -4  155.18    7.67
  -6  -4  -5   22.65    3.19
  -6   4  -5   31.38    3.81
  -6  -4  -6  119.74    6.96
  -6   4  -6  120.73    7.21
  -6  -4  -7   10.86    2.57
  -6   4  -7   14.26    2.93
  -6  -4  -8   70.59    5.82
  -6   4  -8   74.57    5.95
  -6  -4  -9    0.53    1.37
  -6   4  -9    1.25    1.52
  -6  -4 -10   40.59    4.79
  -6   4 -10   39.51    4.57
  -6  -4 -11   -1.09    1.34
  -6   4 -11    1.38    1.48
   6  -5 -17    2.34    1.66
   6  -5 -17    1.51    1.10
   6   5 -17    0.24    1.12
   6  -5 -16   20.20    3.55
   6  -5 -16   27.60    3.43
   6   5 -16   22.81    3.52
   6  -5 -15   17.96    3.10
   6  -5 -15   17.09    2.67
   6   5 -15   20.53    3.25
   6  -5 -14   18.55    3.11
   6  -5 -14   17.93    2.72
   6   5 -14   15.12    2.79
   6  -5 -13   18.56    3.05
   6  -5 -13   20.12    2.81
   6   5 -13   22.48    3.26
   6  -5 -12   25.61    3.42
   6  -5 -12   28.72    3.23
   6   5 -12   27.86    3.44
   6  -5 -11   14.91    2.65
   6  -5 -11   12.97    2.16
   6   5 -11   11.80    2.19
   6  -5 -10   47.91    4.40
   6  -5 -10   45.28    3.90
   6   5 -10   45.86    4.00
   6  -5  -9   18.05    2.66
   6  -5  -9   16.33    2.45
   6   5  -9   17.76    2.47
   6  -5  -8    1.57    1.00
   6  -5  -8    1.92    1.09
   6   5  -8    2.94    1.17
  -6   5   7   26.30    3.24
   6  -5  -7   19.99    2.80
   6  -5  -7   18.80    2.56
   6   5  -7   19.97    2.50
  -6  -5   6   30.08    2.49
  -6   5   6   32.03    3.46
   6  -5  -6   36.08    3.43
   6   5  -6   37.18    3.08
  -6  -5   5  127.10    5.04
  -6   5   5  139.37    6.52
   6  -5  -5  119.43    6.10
   6   5  -5  130.93    5.48
  -6  -5   4   11.06    1.77
  -6   5   4   11.57    2.26
   6  -5  -4   10.21    2.11
   6   5  -4   14.56    1.76
  -6  -5   3   54.41    3.55
  -6   5   3   60.38    4.09
   6  -5  -3   55.11    4.26
   6   5  -3   63.42    3.34
  -6  -5   2   61.66    3.85
  -6   5   2   62.55    4.10
  -6   5   2   54.17    4.29
   6  -5  -2   69.66    4.82
  -6  -5   1   94.41    4.88
  -6   5   1   85.64    4.60
  -6   5   1   92.11    5.58
  -6  -5   0   20.61    2.54
  -6   5   0   18.46    2.25
  -6   5   0   18.56    2.67
  -6  -5  -1   42.22    3.58
  -6   5  -1   44.65    3.25
  -6   5  -1   44.64    4.00
  -6  -5  -2   36.97    3.51
  -6   5  -2   28.82    2.67
  -6   5  -2   28.41    3.38
  -6  -5  -3   55.54    4.33
  -6   5  -3   55.94    3.66
  -6   5  -3   58.32    4.74
  -6  -5  -4    0.02    0.96
  -6   5  -4    1.65    1.40
  -6  -5  -5  175.96    8.13
  -6   5  -5  186.72    8.72
  -6  -5  -6    0.93    1.25
  -6   5  -6    0.67    1.25
  -6  -5  -7  115.33    7.10
  -6   5  -7  112.83    7.11
  -6  -5  -8    2.62    1.77
  -6   5  -8   -0.09    1.49
  -6  -5  -9   64.13    5.73
  -6   5  -9   70.29    5.90
  -6  -5 -10    4.56    2.16
  -6   5 -10    6.27    2.38
  -6  -5 -11   27.83    4.06
  -6   5 -11   24.78    3.73
   6  -6 -16    2.95    1.53
   6  -6 -16    1.57    0.99
   6   6 -16    2.82    1.53
   6  -6 -15   75.07    6.13
   6  -6 -15   73.49    5.59
   6   6 -15   65.41    5.63
   6  -6 -14    2.24    1.36
   6  -6 -14    1.89    1.11
   6   6 -14    1.75    1.40
   6  -6 -13   32.98    4.04
   6  -6 -13   34.87    3.70
   6   6 -13   32.54    3.80
   6  -6 -12    0.65    1.02
   6  -6 -12   -0.35    0.67
   6   6 -12   -0.03    0.63
   6  -6 -11   25.45    3.36
   6  -6 -11   30.51    3.35
   6   6 -11   23.23    3.03
   6  -6 -10    1.13    1.18
   6  -6 -10    1.70    1.00
   6   6 -10    2.09    1.12
   6  -6  -9   58.78    4.71
   6  -6  -9   56.17    4.42
   6   6  -9   54.67    4.23
  -6   6   8    7.46    2.24
   6  -6  -8    6.09    1.83
   6  -6  -8    4.60    1.66
   6   6  -8    6.53    1.65
  -6   6   7  147.91    7.13
   6  -6  -7  159.39    7.32
   6  -6  -7  163.71    7.34
   6   6  -7  159.15    6.65
  -6   6   6   16.34    2.60
   6  -6  -6   15.32    2.43
   6   6  -6   16.75    2.14
  -6  -6   5  275.86    7.17
  -6   6   5  256.52    8.96
   6  -6  -5  283.00    9.57
   6   6  -5  287.14    8.09
  -6  -6   4    5.44    1.42
  -6   6   4    9.20    2.11
   6  -6  -4    5.14    1.75
   6   6  -4    7.11    1.30
  -6  -6   3  172.93    6.10
  -6   6   3  155.24    6.68
   6  -6  -3  167.83    7.42
  -6  -6   2    1.11    0.88
  -6   6   2    0.57    1.06
  -6   6   2    0.02    0.86
   6  -6  -2    1.02    0.96
  -6  -6   1    4.84    1.44
  -6   6   1    3.89    1.45
  -6   6   1    4.76    1.69
  -6  -6   0   18.76    2.38
  -6   6   0   17.79    2.34
  -6   6   0   17.77    2.74
  -6  -6  -1   22.72    2.70
  -6   6  -1   25.38    2.62
  -6   6  -1   21.57    2.97
  -6  -6  -2    1.56    1.01
  -6   6  -2    0.26    0.61
  -6   6  -2    0.65    1.15
  -6  -6  -3    9.11    2.09
  -6   6  -3    6.63    1.52
  -6   6  -3    6.25    2.05
  -6  -6  -4   94.30    5.80
  -6   6  -4   90.03    6.09
  -6  -6  -5   26.58    3.43
  -6   6  -5   28.30    3.72
  -6  -6  -6   50.30    4.71
  -6   6  -6   48.49    4.70
  -6  -6  -7   49.52    4.85
  -6   6  -7   48.59    4.91
  -6  -6  -8    0.98    1.42
  -6   6  -8    0.74    1.30
  -6  -6  -9   19.52    3.41
  -6   6  -9   17.02    3.19
  -6  -6 -10   10.28    2.89
  -6   6 -10    9.34    2.68
   6  -7 -16   53.89    5.48
   6  -7 -16   57.01    5.11
   6   7 -16   62.03    5.73
   6  -7 -15    2.04    1.25
   6   7 -15   -1.13    0.85
   6  -7 -14   75.98    6.15
   6  -7 -14   72.34    5.56
   6   7 -14   68.63    5.65
   6  -7 -13    2.80    1.68
   6  -7 -13    6.57    1.91
   6   7 -13    6.78    2.00
   6  -7 -12   63.94    5.39
   6  -7 -12   68.50    5.22
   6   7 -12   69.56    5.32
   6  -7 -11    5.67    2.08
   6  -7 -11    7.27    1.78
   6   7 -11    7.83    1.89
  -6   7  10   48.92    4.69
   6  -7 -10   43.76    4.27
   6  -7 -10   49.59    4.29
   6   7 -10   48.69    4.19
  -6   7   9    6.75    2.09
   6  -7  -9    4.64    1.92
   6  -7  -9    5.08    1.64
   6   7  -9    4.20    1.40
  -6   7   8   83.94    5.71
   6  -7  -8   93.40    5.75
   6   7  -8   86.06    5.15
  -6   7   7    5.29    1.98
   6  -7  -7    6.69    1.82
   6   7  -7    5.90    1.51
  -6   7   6  136.60    6.90
   6  -7  -6  146.68    7.07
   6   7  -6  149.74    6.20
  -6   7   5   12.28    2.34
   6  -7  -5   13.29    2.36
   6   7  -5   11.62    1.71
  -6  -7   4  165.48    5.68
  -6   7   4  153.68    6.99
   6  -7  -4  163.05    7.44
   6   7  -4  166.30    5.84
  -6  -7   3   32.81    2.76
  -6   7   3   38.50    3.58
   6  -7  -3   33.46    3.51
  -6  -7   2   46.68    3.30
  -6   7   2   41.96    3.65
   6  -7  -2   47.08    4.13
  -6  -7   1    2.40    1.03
  -6   7   1    3.76    1.41
  -6   7   1    3.20    1.38
   6  -7  -1    2.50    1.29
  -6  -7   0   71.22    4.39
  -6   7   0   70.89    4.44
  -6   7   0   67.13    5.02
  -6  -7  -1   10.54    1.96
  -6   7  -1    9.36    1.87
  -6   7  -1   10.80    2.35
  -6  -7  -2   45.65    3.79
  -6   7  -2   40.69    3.38
  -6   7  -2   45.27    4.26
  -6  -7  -3   -0.22    0.74
  -6   7  -3    1.07    0.79
  -6   7  -3    0.64    1.31
  -6  -7  -4   22.03    3.07
  -6   7  -4   18.28    2.35
  -6   7  -4   17.90    3.00
  -6  -7  -5    0.94    1.20
  -6   7  -5    0.89    1.27
  -6  -7  -6   12.90    2.82
  -6   7  -6   16.71    3.10
  -6  -7  -7   47.23    4.77
  -6   7  -7   52.18    5.01
  -6  -7  -8   14.27    3.15
  -6   7  -8   18.19    3.20
  -6  -7  -9    8.48    2.70
  -6   7  -9   13.82    3.00
  -6  -7 -10    4.15    1.89
  -6   7 -10    5.23    1.95
   6  -8 -16   -0.34    1.28
   6  -8 -16   -0.36    0.70
   6   8 -16    1.57    1.32
   6  -8 -15   12.01    2.96
   6  -8 -15   15.34    2.85
   6   8 -15   20.71    3.26
   6  -8 -14    4.07    1.93
   6  -8 -14    3.17    1.72
   6   8 -14    4.31    1.80
   6  -8 -13   27.01    3.70
   6  -8 -13   29.17    3.56
   6   8 -13   29.62    3.67
  -6   8  12   19.01    3.47
   6  -8 -12   19.92    3.18
   6  -8 -12   18.73    2.83
   6   8 -12   23.41    3.14
  -6   8  11    9.90    2.62
   6  -8 -11   12.50    2.58
   6  -8 -11   14.07    2.60
   6   8 -11    9.00    2.08
  -6   8  10   32.42    3.89
   6  -8 -10   31.90    3.68
   6  -8 -10   33.56    3.63
   6   8 -10   31.62    3.42
  -6   8   9   16.35    3.00
   6  -8  -9   15.77    2.61
   6   8  -9   16.29    2.50
  -6   8   8   41.25    4.15
   6  -8  -8   42.25    3.99
   6   8  -8   45.11    3.81
  -6   8   7   36.11    3.92
   6  -8  -7   43.27    4.04
   6   8  -7   39.75    3.41
  -6   8   6   53.93    4.57
   6  -8  -6   35.74    3.66
   6   8  -6   44.26    3.44
  -6   8   5   21.88    3.07
   6  -8  -5   21.32    2.91
   6   8  -5   25.82    2.50
  -6   8   4   53.78    4.35
   6  -8  -4   43.41    4.01
  -6   8   3   17.73    2.79
   6  -8  -3   20.51    2.82
  -6  -8   2   52.79    3.50
  -6   8   2   54.49    4.27
   6  -8  -2   43.12    4.02
  -6  -8   1   17.52    2.22
  -6   8   1   17.08    2.56
  -6   8   1   14.39    2.60
   6  -8  -1   18.69    2.77
  -6  -8   0    9.43    1.77
  -6   8   0   11.04    2.04
  -6   8   0   10.78    2.37
  -6  -8  -1   33.42    3.20
  -6   8  -1   36.75    3.36
  -6   8  -1   31.81    3.67
  -6  -8  -2   89.45    5.30
  -6   8  -2   94.53    5.22
  -6   8  -2   80.41    5.71
  -6  -8  -3   11.91    2.28
  -6   8  -3    8.44    1.84
  -6   8  -3   10.63    2.57
  -6  -8  -4   39.54    3.91
  -6   8  -4   40.30    3.52
  -6   8  -4   37.43    4.16
  -6  -8  -5    1.01    1.07
  -6   8  -5    0.13    1.10
  -6  -8  -6   93.00    6.29
  -6   8  -6  104.89    6.88
  -6  -8  -7   13.70    2.94
  -6   8  -7    7.64    2.48
  -6  -8  -8   92.25    6.74
  -6   8  -8   95.72    6.83
  -6  -8  -9    3.13    1.69
  -6   8  -9    0.09    1.09
  -6  -8 -10    6.58    2.44
  -6   8 -10   10.03    2.56
   6  -9 -15    8.96    2.61
   6  -9 -15   16.08    2.84
   6   9 -15   14.29    3.03
  -6   9  14   -0.39    1.31
   6  -9 -14    0.61    1.21
   6  -9 -14    0.19    0.97
   6   9 -14   -0.66    0.72
  -6   9  13   22.60    3.96
   6  -9 -13   22.76    3.68
   6  -9 -13   19.08    2.96
   6   9 -13   18.79    3.02
  -6   9  12   -0.24    1.27
   6  -9 -12    0.63    1.21
   6  -9 -12    1.21    1.09
   6   9 -12    0.39    0.80
  -6   9  11   10.10    2.58
   6  -9 -11    7.50    2.27
   6  -9 -11    8.05    2.03
   6   9 -11    5.89    1.81
  -6   9  10   10.76    2.69
   6  -9 -10   11.96    2.32
   6   9 -10   12.03    2.18
  -6   9   9   19.22    3.10
   6  -9  -9   21.45    3.06
   6   9  -9   18.37    2.59
  -6   9   8    1.08    1.31
   6  -9  -8    1.28    0.96
   6   9  -8    2.62    1.18
  -6   9   7   16.06    2.80
   6  -9  -7   11.97    2.30
   6   9  -7   16.50    2.28
  -6   9   6   42.22    4.15
   6  -9  -6   40.31    3.99
   6   9  -6   47.58    3.61
  -6   9   5  110.27    6.37
   6  -9  -5   92.50    5.91
   6   9  -5  100.99    4.93
  -6   9   4    4.60    1.86
   6  -9  -4    7.03    1.86
  -6   9   3  115.58    6.31
   6  -9  -3  105.64    6.22
  -6   9   2    2.76    1.40
   6  -9  -2    1.63    1.10
  -6  -9   1  116.27    5.32
  -6   9   1  119.42    6.24
  -6   9   1  119.41    6.75
   6  -9  -1  110.91    6.48
  -6  -9   0   10.18    1.85
  -6   9   0    8.04    1.99
  -6   9   0    9.20    2.48
  -6  -9  -1   75.56    4.71
  -6   9  -1   84.85    5.27
  -6   9  -1   76.71    5.60
  -6  -9  -2    0.12    0.76
  -6   9  -2    2.58    1.28
  -6   9  -2   -0.56    0.95
  -6  -9  -3   63.71    4.68
  -6   9  -3   63.80    4.54
  -6   9  -3   62.20    5.14
  -6  -9  -4   12.41    2.51
  -6   9  -4   15.16    2.53
  -6   9  -4   12.66    2.81
  -6  -9  -5   42.22    4.19
  -6   9  -5   38.53    3.65
  -6   9  -5   37.48    4.28
  -6  -9  -6   17.46    3.06
  -6   9  -6   17.50    3.24
  -6  -9  -7   64.16    5.44
  -6   9  -7   65.95    5.63
  -6  -9  -8    1.25    1.42
  -6   9  -8    0.12    1.07
  -6  -9  -9   39.02    4.65
  -6   9  -9   35.66    4.21
  -6  10  15   33.49    4.85
   6 -10 -15   41.46    5.08
   6 -10 -15   37.46    4.29
   6  10 -15   41.64    4.78
  -6  10  14    2.55    1.90
   6 -10 -14    1.79    1.52
   6 -10 -14   -0.40    0.78
   6  10 -14    1.36    1.27
  -6  10  13   30.80    4.38
   6 -10 -13   37.33    4.42
   6 -10 -13   36.80    4.15
   6  10 -13   41.77    4.37
  -6  10  12    3.78    2.15
   6 -10 -12    1.34    1.17
   6  10 -12    2.75    1.42
  -6  10  11   57.88    5.51
   6 -10 -11   62.87    5.23
   6  10 -11   64.51    5.09
  -6  10  10    1.81    1.53
   6 -10 -10    1.42    1.19
   6  10 -10    3.26    1.48
  -6  10   9   66.55    5.52
   6 -10  -9   64.08    5.20
   6  10  -9   64.88    4.78
  -6  10   8   18.50    3.18
   6 -10  -8   17.20    2.77
   6  10  -8   18.15    2.49
  -6  10   7   86.60    5.98
   6 -10  -7   86.44    5.90
   6  10  -7   92.10    5.24
  -6  10   6   12.33    2.53
   6 -10  -6   11.05    2.35
   6  10  -6   12.84    1.95
  -6  10   5   54.08    4.66
   6 -10  -5   62.18    4.95
  -6  10   4   20.30    3.06
   6 -10  -4   19.98    2.92
  -6  10   3   55.51    4.59
   6 -10  -3   59.51    4.82
  -6  10   2   20.95    3.02
   6 -10  -2   20.32    3.00
  -6  10   1   12.59    2.52
  -6  10   1   11.06    2.68
   6 -10  -1   14.91    2.70
  -6 -10   0   87.18    4.85
  -6  10   0   92.64    5.71
  -6  10   0   84.22    5.89
   6 -10   0   83.59    5.83
  -6 -10  -1   26.26    2.92
  -6  10  -1   27.83    3.37
  -6  10  -1   32.16    3.88
  -6 -10  -2   61.27    4.45
  -6  10  -2   56.39    4.54
  -6  10  -2   60.97    5.11
  -6 -10  -3   23.61    3.04
  -6  10  -3   19.20    2.84
  -6  10  -3   23.33    3.32
  -6 -10  -4   33.60    3.68
  -6  10  -4   29.64    3.38
  -6  10  -4   37.17    4.26
  -6 -10  -5   69.55    5.36
  -6  10  -5   61.42    4.69
  -6  10  -5   65.08    5.48
  -6 -10  -6    3.09    1.66
  -6  10  -6    4.33    1.90
  -6  10  -6    4.27    1.95
  -6 -10  -7   15.67    3.13
  -6  10  -7   17.86    3.23
  -6 -10  -8   -1.04    1.05
  -6  10  -8    1.12    1.37
  -6 -10  -9    2.36    1.55
  -6  10  -9    0.31    1.00
  -6  11  14   56.34    5.83
   6 -11 -14   60.35    5.51
   6  11 -14   63.08    5.53
  -6  11  13   -0.13    1.32
   6 -11 -13    1.56    1.17
   6  11 -13   -0.50    0.73
  -6  11  12  147.22    8.69
   6 -11 -12  155.58    8.56
   6  11 -12  156.98    8.29
  -6  11  11    3.01    1.92
   6 -11 -11    2.38    1.37
   6  11 -11    6.40    1.84
  -6  11  10  129.87    7.90
   6 -11 -10  137.12    7.81
   6  11 -10  142.49    7.41
  -6  11   9    5.28    2.13
   6 -11  -9    7.66    2.10
   6  11  -9    7.21    1.93
  -6  11   8   74.55    5.81
   6 -11  -8   85.82    6.03
   6  11  -8   80.36    5.15
  -6  11   7    0.67    1.20
   6 -11  -7    1.95    1.12
   6  11  -7    0.54    0.70
  -6  11   6   17.22    3.03
   6 -11  -6   19.05    2.90
   6  11  -6   19.88    2.34
  -6  11   5    0.26    1.15
   6 -11  -5    0.14    0.83
  -6  11   4   40.30    4.10
   6 -11  -4   46.18    4.38
  -6  11   3   -0.41    0.97
   6 -11  -3    0.18    0.78
  -6  11   2   62.17    4.89
   6 -11  -2   64.63    5.20
  -6  11   1   -1.50    1.00
   6 -11  -1    0.10    1.11
  -6  11   0  146.16    7.34
  -6  11   0  149.47    7.87
   6 -11   0  160.57    8.15
  -6 -11  -1    1.07    0.87
  -6  11  -1    2.67    1.56
  -6  11  -1    0.52    1.39
  -6 -11  -2   71.36    4.84
  -6  11  -2   67.37    5.03
  -6  11  -2   66.39    5.31
  -6 -11  -3    1.13    1.04
  -6  11  -3   -0.09    1.08
  -6  11  -3   -0.65    0.86
  -6 -11  -4   52.04    4.53
  -6  11  -4   50.62    4.40
  -6  11  -4   53.98    4.92
  -6 -11  -5    3.75    1.77
  -6  11  -5    3.61    1.66
  -6  11  -5    7.33    2.22
  -6 -11  -6    7.14    2.32
  -6  11  -6    7.46    2.28
  -6  11  -6   11.16    2.78
  -6 -11  -7    2.13    1.60
  -6  11  -7    3.49    1.55
  -6 -11  -8    1.70    1.66
  -6  11  -8   -0.33    1.21
  -6  12  13   35.88    4.77
   6 -12 -13   35.19    4.28
   6  12 -13   43.44    4.54
  -6  12  12    4.27    2.19
   6 -12 -12    2.66    1.54
   6  12 -12    6.69    1.89
  -6  12  11   64.98    6.00
   6 -12 -11   58.03    5.26
   6  12 -11   67.89    5.42
  -6  12  10   37.52    4.51
   6 -12 -10   27.99    3.66
   6  12 -10   34.94    3.81
  -6  12   9   47.73    4.99
   6 -12  -9   42.08    4.50
   6  12  -9   42.73    4.00
  -6  12   8   17.08    3.13
   6 -12  -8   20.18    3.11
   6  12  -8   22.90    2.84
  -6  12   7   21.46    3.32
   6 -12  -7   22.08    3.27
   6  12  -7   22.14    2.69
  -6  12   6   10.93    2.54
   6 -12  -6   16.74    2.85
  -6  12   5   19.75    3.18
   6 -12  -5   30.53    3.69
  -6  12   4   14.16    2.91
   6 -12  -4   13.48    2.67
  -6  12   3   34.56    3.94
   6 -12  -3   30.78    3.66
  -6  12   2   39.86    4.16
   6 -12  -2   38.71    4.17
  -6  12   1   51.56    4.63
   6 -12  -1   53.73    4.88
  -6  12   0   47.52    4.48
  -6  12   0   32.29    3.96
   6 -12   0   33.18    3.93
  -6  12  -1   29.82    3.64
  -6  12  -1   38.41    4.26
  -6  12  -2   35.82    4.02
  -6  12  -2   34.99    4.08
  -6 -12  -3   19.42    2.80
  -6  12  -3   18.04    3.11
  -6  12  -3   16.10    2.89
  -6 -12  -4   21.46    3.11
  -6  12  -4   22.83    3.30
  -6  12  -4   25.25    3.48
  -6 -12  -5    8.22    2.32
  -6  12  -5    5.85    2.00
  -6  12  -5    8.05    2.62
  -6 -12  -6    5.56    2.06
  -6  12  -6    8.08    2.27
  -6  12  -6    6.93    2.25
  -6 -12  -7    3.78    1.85
  -6  12  -7    7.47    2.33
  -6  12  -7    4.43    1.77
  -6  13  12   -0.87    1.20
   6 -13 -12    1.32    1.04
   6  13 -12    0.06    1.06
  -6  13  11   18.71    3.72
   6 -13 -11   17.98    2.99
   6  13 -11   19.46    2.99
  -6  13  10   -1.13    1.24
   6 -13 -10    0.22    0.95
   6  13 -10    2.00    1.11
  -6  13   9   72.52    6.15
   6 -13  -9   69.98    5.80
   6  13  -9   70.77    5.17
  -6  13   8    2.71    1.64
   6 -13  -8    1.47    1.21
   6  13  -8    4.87    1.48
  -6  13   7   16.50    3.11
   6 -13  -7   18.22    3.03
   6  13  -7   17.30    2.39
  -6  13   6    3.23    1.81
   6 -13  -6    6.21    2.06
  -6  13   5   49.83    4.85
   6 -13  -5   44.80    4.61
  -6  13   4    8.31    2.21
   6 -13  -4    8.86    2.46
  -6  13   3   35.70    4.08
   6 -13  -3   28.55    3.64
  -6  13   2    0.37    1.22
   6 -13  -2   -0.04    1.03
  -6  13   1   97.77    6.46
   6 -13  -1   85.69    6.21
  -6  13   0   -0.33    1.28
  -6  13   0    0.66    1.16
   6 -13   0   -0.06    1.08
  -6  13  -1   73.02    5.64
  -6  13  -1   77.65    5.94
  -6  13  -2    0.17    1.24
  -6  13  -2    2.28    1.18
  -6  13  -3   40.04    4.37
  -6  13  -3   36.57    4.26
  -6 -13  -4   -1.32    0.87
  -6  13  -4   -1.71    0.89
  -6 -13  -5   12.96    2.70
  -6  13  -5   15.04    3.00
  -6  13  -5   15.69    2.95
  -6 -13  -6    1.18    1.38
  -6  13  -6    1.42    1.41
  -6  13  -6    1.54    1.30
  -6  14  11   32.00    4.56
   6 -14 -11   28.04    3.85
   6  14 -11   28.41    3.54
  -6  14  10   44.25    5.17
   6 -14 -10   46.43    4.89
   6  14 -10   37.01    4.02
  -6  14   9   20.64    3.70
   6 -14  -9   21.63    3.38
   6  14  -9   21.69    2.96
  -6  14   8   69.41    6.03
   6 -14  -8   76.68    6.04
   6  14  -8   68.89    5.00
  -6  14   7    3.66    2.00
   6 -14  -7    5.69    2.38
  -6  14   6   26.83    3.87
   6 -14  -6   27.48    3.71
  -6  14   5    1.52    1.36
   6 -14  -5    0.70    1.11
  -6  14   4   24.55    3.66
   6 -14  -4   22.49    3.37
  -6  14   3   37.43    4.33
   6 -14  -3   32.67    4.05
  -6  14   2   11.49    2.77
   6 -14  -2    7.61    2.23
  -6  14   1   26.66    3.85
   6 -14  -1   27.75    3.67
  -6  14   0   32.28    4.04
  -6  14   0   30.11    3.77
   6 -14   0   24.57    3.69
  -6  14  -1   48.86    4.86
  -6  14  -1   47.15    4.71
  -6  14  -2   24.49    3.51
  -6  14  -2   27.98    3.85
  -6  14  -3   11.55    2.73
  -6  14  -3   12.25    2.58
  -6  14  -4   37.89    4.26
  -6  14  -4   39.15    4.33
  -6  14  -5    1.80    1.41
  -6  14  -5    2.54    1.59
  -6  15  10   60.58    5.93
   6 -15 -10   66.55    5.82
   6  15 -10   63.84    5.23
  -6  15   9   18.46    3.65
   6 -15  -9   20.02    3.36
   6  15  -9   22.46    3.05
  -6  15   8   49.30    5.23
   6 -15  -8   47.73    5.05
   6  15  -8   45.30    4.67
  -6  15   7   20.37    3.69
   6 -15  -7   25.56    3.76
  -6  15   6   22.46    3.85
   6 -15  -6   20.72    3.44
  -6  15   5    0.15    1.21
   6 -15  -5   -0.28    0.84
  -6  15   4   76.77    6.18
   6 -15  -4   78.24    6.18
  -6  15   3    2.10    1.66
   6 -15  -3    1.69    1.35
  -6  15   2   68.13    5.79
   6 -15  -2   63.51    5.49
  -6  15   1    1.60    1.56
   6 -15  -1    1.29    1.33
  -6  15   0   74.78    5.97
  -6  15   0   66.53    5.66
   6 -15   0   70.04    5.85
  -6  15  -1    2.62    1.64
  -6  15  -1    0.41    1.04
  -6  15  -2   18.92    3.29
  -6  15  -2   21.98    3.35
  -6  15  -3    0.23    1.47
  -6  15  -3    1.96    1.20
  -6  15  -4   13.54    2.87
  -6  16   9   33.33    4.69
  -6  16   8    1.44    1.74
   6 -16  -8    1.12    1.44
  -6  16   7   61.21    5.96
   6 -16  -7   61.30    5.74
  -6  16   6    2.25    1.66
   6 -16  -6    1.79    1.50
  -6  16   5  101.89    7.24
   6 -16  -5  106.26    7.40
  -6  16   4   12.45    2.86
   6 -16  -4    7.05    2.43
  -6  16   3   42.77    4.83
   6 -16  -3   44.12    4.75
  -6  16   2   12.29    3.22
   6 -16  -2   10.19    2.72
  -6  16   1   26.39    4.03
   6 -16  -1   25.41    3.66
  -6  16   0   32.94    4.22
  -6  16   0   31.69    3.91
   6 -16   0   32.27    4.17
  -6  16  -1    1.58    1.62
  -6  16  -1    0.54    1.08
  -6  16  -2   29.30    4.12
  -6  16  -2   31.29    3.90
  -6  17   6   39.62    4.84
   6 -17  -6   32.52    4.35
  -6  17   5   27.99    4.35
   6 -17  -5   29.62    4.17
  -6  17   4    8.21    2.80
   6 -17  -4    9.09    2.77
  -6  17   3   41.40    4.99
   6 -17  -3   32.53    4.08
  -6  17   2    1.42    1.71
   6 -17  -2    1.53    1.38
  -6  17   1   39.41    4.72
   6 -17  -1   34.46    4.31
  -6  17   0   -0.21    1.26
  -6  17   0    0.24    0.83
   6 -17   0    1.18    1.39
   7   0 -15   -0.44    0.81
   7   0 -14   75.25    6.14
   7   0 -13    0.60    1.08
   7   0 -12  105.49    6.75
   7   0 -11    0.34    0.82
   7   0 -11   -0.65    0.51
   7   0 -10  104.41    6.31
   7   0 -10   97.58    5.35
   7   0  -9    0.71    0.92
   7   0  -9    0.91    0.68
   7   0  -8   17.45    2.52
   7   0  -8   17.45    2.30
  -7   0   7   -0.32    0.68
   7   0  -7    0.36    0.77
   7   0  -7   -0.01    0.63
  -7   0   6   71.09    4.67
   7   0  -6   72.41    4.60
  -7   0   5    0.09    0.76
   7   0  -5    0.54    0.69
  -7   0   4  102.92    5.20
  -7   0   4  126.13    6.29
   7   0  -4  121.86    5.51
  -7   0   3    0.61    0.97
  -7   0   2  143.73    6.94
  -7   0   1   -0.48    0.93
  -7   0   0   85.83    5.67
  -7   0  -1    0.18    1.11
  -7   0  -2   60.04    5.02
  -7   0  -3    0.40    1.08
  -7   0  -4   28.36    3.71
  -7   0  -5   -1.14    0.75
  -7   0  -6   19.97    3.42
  -7   0  -7   -0.29    0.99
  -7   0  -8    5.78    2.37
   7  -1 -15   52.32    5.24
   7   1 -15   47.39    4.95
   7  -1 -14   -0.76    0.93
   7   1 -14    0.77    1.00
   7  -1 -13   47.64    4.78
   7  -1 -13   53.46    4.45
   7   1 -13   51.40    4.85
   7  -1 -12    1.10    1.18
   7  -1 -12    1.69    1.06
   7   1 -12    1.63    1.25
   7  -1 -11   92.06    6.20
   7  -1 -11   86.20    5.23
   7   1 -11   89.00    6.03
   7  -1 -10    3.40    1.39
   7  -1 -10    3.39    1.33
   7   1 -10    3.24    1.33
   7   1 -10    3.29    1.20
   7  -1  -9   46.37    4.14
   7  -1  -9   46.68    3.77
   7   1  -9   39.05    3.72
   7   1  -9   45.36    3.54
  -7  -1   8    2.45    1.11
   7  -1  -8    1.85    1.13
   7  -1  -8    0.84    0.75
   7   1  -8    1.29    1.12
   7   1  -8    1.60    1.03
  -7  -1   7    5.09    1.47
   7  -1  -7    7.28    1.72
   7  -1  -7   10.79    1.90
   7   1  -7    7.85    1.71
  -7  -1   6   20.50    2.61
  -7   1   6   21.07    2.80
   7  -1  -6   27.02    2.92
   7  -1  -6   23.24    2.71
   7   1  -6   21.96    2.56
  -7  -1   5   71.24    4.64
  -7   1   5   57.93    4.18
  -7   1   5   66.22    4.68
   7  -1  -5   70.77    4.50
   7   1  -5   76.33    4.47
  -7  -1   4   24.87    2.73
  -7  -1   4   19.68    2.60
  -7   1   4   25.41    2.82
  -7   1   4   23.31    2.89
   7   1  -4   21.89    2.31
  -7  -1   3   58.96    4.42
  -7   1   3   57.47    3.81
  -7   1   3   56.85    4.45
  -7  -1   2   38.30    3.71
  -7   1   2   36.69    3.73
  -7  -1   1   77.67    5.22
  -7   1   1   69.85    5.11
  -7  -1   0   39.16    3.91
  -7   1   0   35.23    3.88
  -7  -1  -1   39.54    4.05
  -7   1  -1   41.66    4.18
  -7  -1  -2   10.03    2.45
  -7   1  -2    9.06    2.37
  -7  -1  -3   21.11    3.24
  -7   1  -3   20.67    3.24
  -7  -1  -4    2.00    1.52
  -7   1  -4    2.74    1.63
  -7  -1  -5   14.53    2.85
  -7   1  -5    9.54    2.70
  -7  -1  -6   15.19    3.00
  -7   1  -6   10.78    2.83
  -7  -1  -7    3.81    1.63
  -7   1  -7    3.00    1.82
  -7  -1  -8   33.34    4.33
  -7   1  -8   31.70    4.29
   7  -2 -15    0.49    1.14
   7   2 -15    0.85    1.22
   7  -2 -14   -0.71    1.02
   7  -2 -14    1.06    0.72
   7   2 -14    0.80    1.04
   7  -2 -13    1.55    1.15
   7  -2 -13    2.08    1.00
   7   2 -13    1.54    1.16
   7  -2 -12    0.58    1.08
   7  -2 -12    0.76    1.12
   7   2 -12    0.60    0.88
   7  -2 -11   29.37    3.65
   7  -2 -11   26.47    3.01
   7   2 -11   23.69    3.22
   7  -2 -10    3.69    1.50
   7  -2 -10    3.05    1.28
   7   2 -10    4.43    1.56
   7  -2  -9   18.64    2.72
   7  -2  -9   15.31    2.27
   7   2  -9   15.74    2.49
   7   2  -9   12.99    1.80
  -7  -2   8    8.16    1.80
   7  -2  -8   12.32    2.26
   7  -2  -8   13.14    2.11
   7   2  -8   12.36    2.12
  -7  -2   7    9.42    1.81
   7  -2  -7   12.82    2.18
   7  -2  -7   12.59    2.09
   7   2  -7   12.25    2.11
  -7  -2   6    2.04    1.07
  -7   2   6    4.99    1.87
  -7   2   6    2.15    1.30
   7  -2  -6    2.92    1.29
   7  -2  -6    3.20    1.25
   7   2  -6    4.05    1.25
  -7  -2   5   46.37    3.74
  -7   2   5   46.73    3.86
  -7   2   5   48.37    4.09
   7   2  -5   49.21    3.58
  -7  -2   4    1.20    0.96
  -7   2   4    0.68    0.90
  -7   2   4   -0.22    0.90
  -7  -2   3   21.95    2.77
  -7   2   3   25.84    2.81
  -7   2   3   19.66    2.85
  -7  -2   2    0.26    0.90
  -7   2   2    1.74    1.30
  -7  -2   1  115.15    6.23
  -7   2   1  117.68    6.58
  -7  -2   0    1.36    1.27
  -7   2   0    3.60    1.74
  -7  -2  -1   81.45    5.55
  -7   2  -1   82.07    5.73
  -7  -2  -2    2.82    1.65
  -7   2  -2    3.35    1.80
  -7  -2  -3   32.80    3.83
  -7   2  -3   40.35    4.34
  -7  -2  -4   12.79    2.70
  -7   2  -4   14.41    2.90
  -7  -2  -5   41.54    4.48
  -7   2  -5   36.69    4.40
  -7  -2  -6    5.11    2.19
  -7   2  -6    3.90    1.85
  -7  -2  -7   29.12    4.00
  -7   2  -7   27.59    4.00
  -7  -2  -8    0.03    1.38
  -7   2  -8    0.20    1.26
   7  -3 -15   45.24    4.96
   7  -3 -15   42.24    3.97
   7   3 -15   41.02    4.58
   7  -3 -14    0.58    1.01
   7  -3 -14    2.77    1.24
   7   3 -14    0.51    1.08
   7  -3 -13   44.71    4.66
   7  -3 -13   46.78    4.12
   7   3 -13   45.07    4.52
   7  -3 -12    7.46    2.25
   7  -3 -12   10.34    1.99
   7   3 -12   11.62    2.26
   7  -3 -11   34.47    3.92
   7  -3 -11   30.90    3.39
   7   3 -11   35.44    3.79
   7  -3 -10   11.53    2.49
   7  -3 -10   11.31    2.11
   7   3 -10   11.28    2.21
   7  -3  -9   14.63    2.43
   7  -3  -9    9.76    2.02
   7   3  -9   10.67    2.03
   7  -3  -8    1.77    1.18
   7  -3  -8    1.57    1.10
   7   3  -8    0.67    0.83
  -7  -3   7    2.95    1.22
  -7   3   7    0.68    1.24
   7  -3  -7    3.37    1.35
   7  -3  -7    1.04    0.84
   7   3  -7    3.65    1.37
  -7  -3   6   14.19    2.06
  -7   3   6   15.23    2.52
   7  -3  -6   14.37    2.17
   7  -3  -6   14.20    2.25
   7   3  -6   12.23    1.99
  -7  -3   5   63.60    4.24
  -7   3   5   58.79    4.38
  -7   3   5   61.89    4.75
   7  -3  -5   67.01    4.81
   7   3  -5   62.66    3.93
  -7  -3   4   34.94    3.32
  -7   3   4   37.03    3.40
  -7   3   4   31.98    3.55
  -7  -3   3   37.92    3.43
  -7   3   3   34.20    3.11
  -7   3   3   34.45    3.67
  -7  -3   2   29.33    3.15
  -7   3   2   29.26    2.95
  -7   3   2   28.00    3.39
  -7  -3   1  112.78    6.11
  -7   3   1  108.48    6.41
  -7  -3   0   34.78    3.60
  -7   3   0   35.87    3.90
  -7  -3  -1   21.64    3.04
  -7   3  -1   22.91    3.26
  -7  -3  -2   38.38    3.98
  -7   3  -2   42.19    4.46
  -7  -3  -3    2.05    1.41
  -7   3  -3    1.49    1.51
  -7  -3  -4   61.90    5.17
  -7   3  -4   62.39    5.43
  -7  -3  -5    0.40    1.14
  -7   3  -5   -1.56    0.97
  -7  -3  -6   47.40    4.89
  -7   3  -6   55.67    5.34
  -7  -3  -7    3.64    2.07
  -7   3  -7    6.55    2.67
  -7  -3  -8   44.03    4.90
  -7   3  -8   42.40    4.94
   7  -4 -15    0.66    1.24
   7  -4 -15    1.80    0.91
   7   4 -15    1.65    1.10
   7  -4 -14   67.53    5.86
   7  -4 -14   57.22    4.76
   7   4 -14   57.70    5.30
   7  -4 -13    1.74    1.30
   7  -4 -13    0.59    0.72
   7   4 -13    0.90    0.95
   7  -4 -12   68.20    5.65
   7  -4 -12   59.95    4.76
   7   4 -12   56.82    4.93
   7  -4 -11   11.81    2.67
   7  -4 -11    7.20    1.82
   7   4 -11    8.87    2.18
   7  -4 -10   88.35    6.09
   7  -4 -10   96.79    5.88
   7   4 -10   86.00    5.66
   7  -4  -9    1.45    1.04
   7  -4  -9    0.14    0.88
   7   4  -9   -0.54    0.65
  -7   4   8   93.19    6.10
   7  -4  -8  108.76    6.35
   7  -4  -8   97.93    5.91
   7   4  -8   95.51    5.57
  -7   4   7    0.13    0.98
   7  -4  -7    1.38    1.03
   7  -4  -7    1.81    1.23
   7   4  -7    0.21    0.76
  -7  -4   6  158.68    6.36
  -7   4   6  147.88    7.11
   7  -4  -6  160.04    7.49
   7   4  -6  153.34    6.47
  -7  -4   5   -0.31    0.73
  -7   4   5   -0.57    0.86
  -7   4   5    1.33    1.21
   7  -4  -5    0.41    0.91
  -7  -4   4   70.21    4.42
  -7   4   4   68.34    4.63
  -7   4   4   79.72    5.42
   7  -4  -4   84.85    5.54
  -7  -4   3    0.29    0.92
  -7   4   3    0.50    0.91
  -7   4   3    2.07    1.38
  -7  -4   2   69.88    4.66
  -7   4   2   68.66    4.34
  -7   4   2   72.45    5.30
  -7  -4   1    0.90    1.00
  -7   4   1    1.67    1.10
  -7   4   1    1.92    1.36
  -7  -4   0   38.71    3.73
  -7   4   0   39.05    4.05
  -7  -4  -1   11.51    2.37
  -7   4  -1    8.69    2.38
  -7  -4  -2   42.43    4.06
  -7   4  -2   39.77    4.27
  -7  -4  -3   24.55    3.35
  -7   4  -3   25.68    3.59
  -7  -4  -4   50.65    4.70
  -7   4  -4   46.58    4.82
  -7  -4  -5   23.28    3.56
  -7   4  -5   21.32    3.56
  -7  -4  -6   30.36    4.11
  -7   4  -6   28.17    4.11
  -7  -4  -7    8.41    2.61
  -7   4  -7    4.86    2.23
  -7  -4  -8   19.07    3.59
  -7   4  -8   18.61    3.45
   7  -5 -15   51.10    5.19
   7  -5 -15   51.01    4.67
   7   5 -15   45.25    4.90
   7  -5 -14    3.68    2.02
   7  -5 -14    3.51    1.78
   7   5 -14    3.42    1.82
   7  -5 -13   56.15    5.31
   7  -5 -13   72.55    5.37
   7   5 -13   62.98    5.34
   7  -5 -12    1.13    1.12
   7  -5 -12    1.04    1.09
   7   5 -12    2.46    1.33
   7  -5 -11   91.25    6.38
   7  -5 -11   82.90    5.67
   7   5 -11   75.66    5.50
   7  -5 -10   -0.38    0.71
   7  -5 -10    0.61    1.04
   7   5 -10    0.47    0.83
  -7   5   9   79.55    5.90
   7  -5  -9   85.02    5.90
   7  -5  -9   86.42    5.68
   7   5  -9   80.31    5.29
  -7   5   8    9.26    2.49
   7  -5  -8   13.50    2.43
   7  -5  -8   11.89    2.26
   7   5  -8   11.50    2.04
  -7   5   7   95.45    6.04
   7  -5  -7   99.24    6.04
   7   5  -7  101.93    5.48
  -7   5   6   21.37    3.07
   7  -5  -6   20.59    2.95
   7   5  -6   20.81    2.45
  -7   5   5   98.47    5.88
   7  -5  -5  105.86    6.28
  -7  -5   4   13.17    2.16
  -7   5   4   12.55    2.25
  -7   5   4   13.97    2.61
   7  -5  -4   15.27    2.56
  -7  -5   3   53.05    3.90
  -7   5   3   46.98    3.87
  -7   5   3   41.64    4.14
  -7  -5   2   11.78    2.09
  -7   5   2   18.68    2.47
  -7   5   2   20.39    3.02
  -7  -5   1   38.79    3.55
  -7   5   1   35.19    3.26
  -7   5   1   33.42    3.79
  -7  -5   0    1.40    1.08
  -7   5   0    2.76    1.59
  -7  -5  -1   31.11    3.41
  -7   5  -1   32.44    3.79
  -7  -5  -2    1.06    1.16
  -7   5  -2    1.69    1.34
  -7  -5  -3   45.54    4.33
  -7   5  -3   45.75    4.78
  -7  -5  -4   -0.91    0.91
  -7   5  -4   -1.06    1.09
  -7  -5  -5   33.56    4.08
  -7   5  -5   34.64    4.44
  -7  -5  -6   -0.67    1.15
  -7   5  -6    0.82    1.39
  -7  -5  -7   13.73    3.23
  -7   5  -7   17.78    3.50
  -7  -5  -8   16.42    3.34
  -7   5  -8   14.69    3.47
   7  -6 -14    4.47    2.24
   7  -6 -14    4.99    1.66
   7   6 -14    5.47    2.08
   7  -6 -13   17.44    3.14
   7  -6 -13   10.39    2.45
   7   6 -13   17.40    2.97
   7  -6 -12   17.91    3.21
   7  -6 -12   19.79    2.93
   7   6 -12   19.63    3.08
   7  -6 -11    7.14    2.30
   7  -6 -11    8.88    1.97
   7   6 -11    8.50    2.03
  -7   6  10   14.37    3.02
   7  -6 -10   14.72    2.89
   7  -6 -10   17.95    2.68
   7   6 -10   16.48    2.57
  -7   6   9   21.42    3.37
   7  -6  -9   18.36    3.04
   7  -6  -9   18.94    2.91
   7   6  -9   17.08    2.61
  -7   6   8   17.83    3.06
   7  -6  -8   15.84    2.55
   7   6  -8   15.77    2.36
  -7   6   7   35.93    3.98
   7  -6  -7   31.37    3.62
   7   6  -7   37.06    3.34
  -7   6   6   27.78    3.45
   7  -6  -6   30.65    3.49
  -7   6   5   54.48    4.54
   7  -6  -5   42.79    4.11
  -7   6   4   11.18    2.40
  -7   6   4   11.98    2.39
   7  -6  -4   12.86    2.44
  -7  -6   3   16.45    2.29
  -7   6   3   19.56    2.71
  -7   6   3   17.77    2.89
   7  -6  -3   14.78    2.54
  -7  -6   2    5.27    1.63
  -7   6   2    2.42    1.29
  -7   6   2    3.84    1.77
  -7  -6   1   26.34    2.95
  -7   6   1   27.57    3.02
  -7   6   1   21.67    3.20
  -7  -6   0    5.88    1.75
  -7   6   0    5.67    1.72
  -7   6   0    3.79    1.79
  -7  -6  -1   25.75    3.15
  -7   6  -1   32.54    3.78
  -7  -6  -2    8.86    2.14
  -7   6  -2    5.91    2.27
  -7  -6  -3   24.43    3.38
  -7   6  -3   29.08    4.12
  -7  -6  -4   19.89    3.16
  -7   6  -4   17.69    3.40
  -7  -6  -5   32.56    4.01
  -7   6  -5   35.76    4.44
  -7  -6  -6    2.72    1.68
  -7   6  -6    2.12    1.77
  -7  -6  -7   28.26    4.11
  -7   6  -7   33.13    4.26
   7  -7 -14   18.35    3.40
   7  -7 -14   15.77    2.77
   7   7 -14   14.62    2.84
   7  -7 -13    0.35    1.18
   7  -7 -13    0.85    1.12
   7   7 -13    0.92    1.08
  -7   7  12    3.51    2.01
   7  -7 -12    1.91    1.56
   7  -7 -12    4.15    1.74
   7   7 -12    5.91    1.84
  -7   7  11    1.20    1.50
   7  -7 -11   -0.85    0.92
   7  -7 -11    0.19    0.95
   7   7 -11    5.09    1.61
  -7   7  10    2.32    1.53
   7  -7 -10   -0.13    0.99
   7  -7 -10    0.90    0.87
   7   7 -10    0.35    0.75
  -7   7   9   35.43    4.26
   7  -7  -9   41.22    4.07
   7   7  -9   43.11    3.93
  -7   7   8   15.09    2.93
   7  -7  -8   13.04    2.53
   7   7  -8   17.27    2.46
  -7   7   7   12.40    2.64
   7  -7  -7   16.34    2.76
   7   7  -7   17.05    2.29
  -7   7   6   56.37    4.77
   7  -7  -6   45.38    4.33
  -7   7   5   13.76    2.63
   7  -7  -5   11.36    2.36
  -7   7   4   98.69    5.97
   7  -7  -4   94.46    6.18
  -7   7   3    1.44    1.09
[truncated: 26,870 more chars]
