# Supplementary material for: Di­chlorido­(4,4′-di-tert-butyl-2,2′-bi­pyridine-κ2 N,N′)palladium(II) dimethyl sulfoxide monosolvate monohydrate
Source: Acta Crystallogr Sect E Struct Rep Online. 2014 May 10;70(Pt 6):m200–1. doi: 10.1107/S1600536814009453 (PMC4051021; doi:10.1107/S1600536814009453)
Supplement: Supplementary file 2 [file e-70-0m200-Isup2.hkl]

#
# h,k,l, Fc-squared, Fo-squared, sigma(Fo-squared), status flag
#
data_I
_shelx_title ' 116MMD14 in P2(1)/c'
_shelx_refln_list_code          4
_shelx_F_calc_maximum      350.87
_exptl_crystal_F_000      1112.00
_reflns_d_resolution_high  0.8310

loop_
 _space_group_symop_operation_xyz
 'x, y, z'
 '-x, y+1/2, -z+1/2'
 '-x, -y, -z'
 'x, -y-1/2, z-1/2'

_cell_length_a     7.4869
_cell_length_b    19.5052
_cell_length_c    16.8538
_cell_angle_alpha  90.000
_cell_angle_beta  102.907
_cell_angle_gamma  90.000

_shelx_F_squared_multiplier     1.000

loop_
 _refln_index_h
 _refln_index_k
 _refln_index_l
 _refln_F_squared_calc
 _refln_F_squared_meas
 _refln_F_squared_sigma
 _refln_observed_status
   1   0   0       4185.87       4200.49       217.23 o
   2   0   0       2333.33       1998.56        29.85 o
   3   0   0       1699.64       1514.95        58.26 o
   4   0   0       5389.15       5379.68        83.25 o
   5   0   0       2774.23       2573.51       174.00 o
   6   0   0        658.72        745.87        70.43 o
   7   0   0       1894.14       1698.08       112.18 o
   8   0   0        400.02        448.11        65.68 o
   1   1   0       7983.85       9635.91       199.69 o
   2   1   0          3.88          7.24         2.35 o
   3   1   0       2676.68       3117.39        44.29 o
   4   1   0         16.19         22.97         5.29 o
   5   1   0       3030.59       2999.21        50.14 o
   6   1   0       2106.47       2033.45        58.61 o
   7   1   0        790.82        737.63        54.49 o
   8   1   0        365.03        313.72        41.19 o
   0   2   0      14357.19      13785.84        82.70 o
   2   2   0       1358.01       1408.63        21.40 o
   3   2   0       1462.15       1423.80        24.18 o
   4   2   0        687.67        693.77        21.06 o
   5   2   0        108.09        134.39        12.41 o
   6   2   0        464.79        417.33        28.60 o
   7   2   0         74.40         45.60        22.16 o
   8   2   0          9.67         -1.37        16.99 o
   1   3   0       1274.98       1516.54        65.31 o
   2   3   0          5.58          9.34         2.85 o
   3   3   0      17094.47      18028.02       158.00 o
   4   3   0       1622.18       1563.86        37.61 o
   5   3   0       3918.19       3848.84        55.29 o
   6   3   0        720.70        679.07        35.39 o
   7   3   0        748.77        698.18        52.34 o
   8   3   0        739.07        815.43        60.98 o
   0   4   0      32369.61      36518.80       658.91 o
   1   4   0       6734.36       6056.13        52.60 o
   2   4   0      32532.21      32100.87       339.73 o
   3   4   0       4001.31       3862.19       124.30 o
   4   4   0       4148.15       4408.21        76.32 o
   5   4   0       1726.52       1661.28        35.95 o
   6   4   0       1659.44       1605.14        53.62 o
   7   4   0        789.47        768.95        54.28 o
   8   4   0        575.09        620.07        54.70 o
   1   5   0       6808.57       7033.02       114.85 o
   2   5   0        279.01        270.93        11.64 o
   3   5   0       7614.87       7996.75        77.47 o
   4   5   0        857.76        851.93        24.25 o
   5   5   0       1517.06       1525.69        48.54 o
   6   5   0        407.82        380.15        28.18 o
   7   5   0         21.71         38.58        17.68 o
   8   5   0        156.66        190.94        66.77 o
   0   6   0        945.98        867.84        50.65 o
   1   6   0       3979.12       3563.10        42.39 o
   2   6   0       2845.75       2809.53        38.27 o
   3   6   0       2354.02       2356.10        37.90 o
   4   6   0        496.14        443.92        22.46 o
   5   6   0        132.68         89.84        13.95 o
   6   6   0        409.02        358.98        28.20 o
   7   6   0        115.47        102.32        20.02 o
   8   6   0         26.20         38.18        20.78 o
   1   7   0       5695.90       5340.67        97.46 o
   2   7   0        936.31       1003.03        26.01 o
   3   7   0      35907.29      37448.69       522.80 o
   4   7   0       2322.94       2353.83        44.55 o
   5   7   0       4453.62       4407.25        74.69 o
   6   7   0       1394.19       1385.02        52.45 o
   7   7   0        716.91        777.58        47.49 o
   8   7   0        832.87       1043.42       103.67 o
   0   8   0       5791.32       5608.58       140.37 o
   1   8   0        279.30        270.05        13.07 o
   2   8   0      12873.50      12862.47       237.56 o
   3   8   0       4718.25       4523.22        57.54 o
   4   8   0       6137.97       6290.55       107.75 o
   5   8   0        866.38        869.61        34.76 o
   6   8   0        230.86        204.47        23.04 o
   7   8   0        190.48        203.46        25.20 o
   8   8   0        449.57        397.66        71.22 o
   1   9   0         11.67         20.90         5.02 o
   2   9   0        143.51        140.18        10.99 o
   3   9   0        581.09        501.01        20.96 o
   4   9   0        374.98        350.63        18.45 o
   5   9   0          1.31         -2.66         6.86 o
   6   9   0        192.89        183.72        23.52 o
   7   9   0         18.20          4.82        14.44 o
   8   9   0         66.75         38.58        35.41 o
   0  10   0      18388.57      18344.19       162.84 o
   1  10   0        985.77       1010.99        31.70 o
   2  10   0        288.39        323.74        23.94 o
   3  10   0         17.99         16.02         5.59 o
   4  10   0        257.45        266.93        16.89 o
   5  10   0        944.31        949.55        42.63 o
   6  10   0       1579.74       1723.92        54.57 o
   7  10   0        857.88        788.50        60.43 o
   1  11   0      15207.50      15229.01       212.66 o
   2  11   0          4.52          9.96         4.90 o
   3  11   0       1310.57       1175.08        33.53 o
   4  11   0        268.58        248.35        16.74 o
   5  11   0       3519.31       3448.83        80.84 o
   6  11   0       3026.00       3003.97        88.69 o
   7  11   0        940.11        890.68        65.57 o
   0  12   0      19163.09      19906.39       324.96 o
   1  12   0       2328.07       2435.30        47.01 o
   2  12   0       2813.86       2968.44        52.90 o
   3  12   0        394.98        424.30        21.39 o
   4  12   0        811.80        870.02        33.44 o
   5  12   0        382.15        367.92        39.80 o
   6  12   0        735.51        753.09        93.80 o
   7  12   0        508.21        487.17        51.39 o
   1  13   0        139.68        128.00        13.15 o
   2  13   0         24.10         19.87         7.14 o
   3  13   0        188.50        198.19        16.02 o
   4  13   0         44.95         34.15        12.00 o
   5  13   0         72.12         73.68        26.91 o
   6  13   0          5.92          1.97        13.31 o
   7  13   0         23.71         13.01        19.78 o
   0  14   0       7735.27       7918.84       140.86 o
   1  14   0         24.64         54.12        19.45 o
   2  14   0       6862.45       7255.56        89.14 o
   3  14   0        670.07        704.49        29.36 o
   4  14   0        903.07        903.47        76.76 o
   5  14   0        644.77        568.27        50.48 o
   6  14   0        549.86        576.57        43.69 o
   7  14   0        274.56        321.50        42.41 o
   1  15   0       8482.03       8537.03       111.00 o
   2  15   0          0.39          0.47         5.68 o
   3  15   0       1675.41       1590.92        74.08 o
   4  15   0       1048.15        939.73        60.20 o
   5  15   0       1934.37       1950.95        97.93 o
   6  15   0       1433.74       1394.13        66.51 o
   0  16   0        373.03        409.65        33.70 o
   1  16   0       1253.31       1280.79        40.29 o
   2  16   0        418.02        420.45        23.98 o
   3  16   0         30.70         25.84        20.16 o
   4  16   0        298.26        238.91        35.55 o
   5  16   0       1027.51       1027.12        69.14 o
   6  16   0        598.67        638.56        46.75 o
   1  17   0        183.97        176.45        18.76 o
   2  17   0        642.77        648.80        37.78 o
   3  17   0       1251.35       1319.61        54.29 o
   4  17   0         35.66         35.58        20.69 o
   5  17   0        155.99        140.28        32.51 o
   6  17   0          2.13          7.07        12.27 o
   0  18   0         20.53          4.31        18.30 o
   1  18   0        131.57        103.04        18.40 o
   2  18   0       4061.26       4151.27        96.08 o
   3  18   0        969.97        972.53        48.74 o
   4  18   0       2703.13       2636.52       132.85 o
   5  18   0        269.18        232.94        39.04 o
   1  19   0        884.72        915.75        45.65 o
   2  19   0         38.70         47.99        14.91 o
   3  19   0       4487.02       4536.31       106.13 o
   4  19   0        756.22        644.80        57.28 o
   5  19   0        599.89        526.23        55.93 o
   0  20   0         10.73         11.87        18.80 o
   1  20   0         53.49         48.24        15.31 o
   2  20   0        634.18        656.08        41.90 o
   3  20   0        482.42        509.57        51.32 o
   4  20   0        146.86        142.89        32.91 o
   1  21   0       1642.34       1692.08       133.15 o
   2  21   0         85.78         85.71        20.25 o
   3  21   0        337.22        332.32        42.18 o
   0  22   0       3708.97       3584.31       180.04 o
   1  22   0        150.35        187.13        33.17 o
   2  22   0       1770.75       1796.44        79.41 o
   3  22   0        250.67        227.33        38.19 o
   1  23   0        826.87        871.79        66.24 o
  -8   1   1          2.04          0.50        14.50 o
  -7   1   1       1495.04       1461.74        77.36 o
  -6   1   1        704.78        731.51        28.82 o
  -5   1   1        804.34        770.75        22.68 o
  -4   1   1       1133.40       1021.75        26.50 o
  -3   1   1          4.93          2.49         2.43 o
  -2   1   1      21585.02      24629.51       301.57 o
  -1   1   1         91.34        102.87         3.91 o
   1   1   1        975.58       1120.52        33.65 o
   2   1   1        326.33        351.75        10.05 o
   3   1   1          0.39          2.14         2.51 o
   4   1   1       7190.95       7358.89        66.30 o
   5   1   1       1629.78       1394.95        33.20 o
   6   1   1        262.07        190.55        29.99 o
   7   1   1        773.39        803.12        57.55 o
   8   1   1        445.85        428.20        48.47 o
  -8   2   1        728.32        692.87        56.07 o
  -7   2   1       2247.50       2302.08        89.50 o
  -6   2   1       1886.71       1909.49        56.52 o
  -5   2   1       1098.28       1156.89        33.33 o
  -4   2   1       1346.17       1201.05        26.45 o
  -3   2   1       7830.69       7163.66       129.81 o
  -2   2   1       4792.61       5108.48        57.28 o
  -1   2   1      21880.61       9737.22      6857.96 o
   0   2   1        459.51        375.45        40.02 o
   1   2   1      91918.25      87469.55      3350.67 o
   2   2   1       1062.92       1020.92        27.31 o
   3   2   1       6541.82       5902.92       111.05 o
   4   2   1       2305.43       2202.87        35.58 o
   5   2   1       8668.87       8810.46       150.35 o
   6   2   1       1904.74       1798.95        55.05 o
   7   2   1       1545.65       1617.39        78.87 o
   8   2   1        949.32        985.89        67.77 o
  -8   3   1        147.24        121.15        32.74 o
  -7   3   1       2201.37       2191.59        87.50 o
  -6   3   1       1789.30       1989.80        63.58 o
  -5   3   1        368.99        362.67        18.45 o
  -4   3   1        117.47        101.28        10.19 o
  -3   3   1        138.68        119.50         8.60 o
  -2   3   1       3447.80       3504.76        65.51 o
  -1   3   1        380.97        336.74        23.04 o
   0   3   1       6118.27       6224.46       144.52 o
   1   3   1       1581.22       1482.31        49.03 o
   2   3   1        208.03        150.28         9.60 o
   3   3   1        515.73        529.87        14.31 o
   4   3   1       6606.48       6536.41        58.90 o
   5   3   1       3222.04       3217.53        67.50 o
   6   3   1       2750.20       2915.39        84.96 o
   7   3   1        453.07        440.17        43.99 o
   8   3   1        127.37         87.43        42.54 o
  -8   4   1         13.74         35.78        18.14 o
  -7   4   1         32.11         28.65        12.86 o
  -6   4   1         29.54         14.78        10.67 o
  -5   4   1        530.57        490.28        19.64 o
  -4   4   1       2043.94       2157.89        39.20 o
  -3   4   1       4691.71       4786.09        51.49 o
  -2   4   1       1369.61       1328.05        23.51 o
  -1   4   1          3.87          8.01         3.51 o
   0   4   1          7.11          9.61         2.70 o
   1   4   1        283.09        315.67        13.11 o
   2   4   1       1229.64       1196.89        45.46 o
   3   4   1       5594.99       5405.45        63.15 o
   4   4   1        535.69        514.59        25.83 o
   5   4   1         44.98         45.60        11.76 o
   6   4   1        113.25        106.60        17.91 o
   7   4   1        210.96        203.83        33.22 o
   8   4   1        335.82        418.43        48.67 o
  -8   5   1        237.85        189.24        33.58 o
  -7   5   1        660.74        712.01        40.13 o
  -6   5   1       1687.45       1791.54        56.79 o
  -5   5   1       2993.48       2997.30        47.47 o
  -4   5   1      11059.31      10812.37       152.98 o
  -3   5   1       2487.88       2594.20        39.10 o
  -2   5   1      14152.73      14498.71       191.13 o
  -1   5   1       2344.64       2139.19        27.32 o
   1   5   1       3027.91       2518.79        38.47 o
   2   5   1      36355.89      37752.14       726.72 o
   3   5   1       2444.11       2442.14        41.44 o
   4   5   1       8981.66       8635.36       126.62 o
   5   5   1       1190.87       1160.24        42.86 o
   6   5   1        897.35        867.95        40.79 o
   7   5   1        635.18        627.53        50.15 o
   8   5   1        703.02        746.15        59.87 o
  -8   6   1        722.07        720.58        56.24 o
  -7   6   1        572.69        506.18        34.85 o
  -6   6   1        117.48         89.01        17.30 o
  -5   6   1       2568.08       2636.23       105.46 o
  -4   6   1       7536.45       7567.71       135.34 o
  -3   6   1      15073.07      15023.40       253.89 o
  -2   6   1       2434.13       2284.66        41.30 o
  -1   6   1       1054.61        958.50        20.10 o
   0   6   1        129.26        183.88        21.87 o
   1   6   1      16351.40      16538.57       308.12 o
   2   6   1       2277.94       2316.50        52.67 o
   3   6   1      27696.85      28527.88       362.98 o
   4   6   1       1045.07        973.92        32.47 o
   5   6   1       1510.58       1504.09        49.76 o
   6   6   1        435.93        464.50        31.43 o
   7   6   1        554.23        572.23        67.17 o
   8   6   1        561.03        644.53        56.72 o
  -8   7   1        141.72        113.36        43.92 o
  -7   7   1         12.10          2.46        10.00 o
  -6   7   1         53.10         57.57        12.34 o
  -5   7   1        418.01        389.60        25.19 o
  -4   7   1       5155.38       5375.06        89.56 o
  -3   7   1        100.10        101.40        10.74 o
  -2   7   1        496.99        437.27        16.12 o
  -1   7   1          2.04         12.94         3.87 o
   0   7   1       4411.96       4764.56        48.91 o
   1   7   1          7.34         32.66         6.11 o
   2   7   1      17201.45      17779.09       223.91 o
   3   7   1       1381.37       1329.07        32.38 o
   4   7   1        949.00        965.80        26.33 o
   5   7   1         90.28         36.48        11.61 o
   6   7   1        222.63        201.42        23.20 o
   7   7   1         39.87         48.60        21.15 o
   8   7   1          7.01         22.51        19.98 o
  -8   8   1        416.32        341.48        65.49 o
  -7   8   1        226.27        244.97        49.66 o
  -6   8   1        359.27        337.47        24.85 o
  -5   8   1       1884.61       1923.22        56.44 o
  -4   8   1        356.85        339.04        18.06 o
  -3   8   1       3567.31       3815.32        60.74 o
  -2   8   1       2296.74       2213.09        37.23 o
  -1   8   1       2398.66       2329.27        36.16 o
   0   8   1        418.78        512.22        17.51 o
   1   8   1       2574.96       2834.45        75.65 o
   2   8   1        760.36        882.93        28.40 o
   3   8   1       2755.36       3254.12        71.62 o
   4   8   1         11.57         10.95         4.43 o
   5   8   1        594.23        514.92        31.47 o
   6   8   1        774.56        676.87        38.76 o
   7   8   1        433.41        454.64        35.86 o
   8   8   1         22.88         -7.12        25.32 o
  -8   9   1        290.31        326.64        66.87 o
  -7   9   1       1137.33       1224.08        71.33 o
  -6   9   1       2342.04       2306.25        60.55 o
  -5   9   1       1921.98       1810.27        61.23 o
  -4   9   1       8556.00       8606.05        88.04 o
  -3   9   1        554.40        572.66        21.75 o
  -2   9   1      10994.20      10821.64       144.39 o
  -1   9   1         43.57         57.26         7.18 o
   0   9   1      11752.48      11744.72       207.83 o
   1   9   1         82.53         86.73         8.94 o
   2   9   1      17333.19      17322.50       179.73 o
   3   9   1        523.72        542.12        21.14 o
   4   9   1       6716.05       6660.78        73.77 o
   5   9   1       1214.60       1258.61        50.09 o
   6   9   1       1539.85       1564.18        58.86 o
   7   9   1       1992.41       2037.13        80.71 o
  -8  10   1        491.81        452.07        75.58 o
  -7  10   1        625.34        595.08        60.54 o
  -6  10   1        235.09        257.57        30.04 o
  -5  10   1        205.00        234.67        42.26 o
  -4  10   1       1355.54       1421.26        37.19 o
  -3  10   1       3527.05       3311.77        53.08 o
  -2  10   1       2923.53       2777.87        45.73 o
  -1  10   1       7985.34       7831.97       100.58 o
   0  10   1         18.11         14.25         5.25 o
   1  10   1       9841.77       9740.79        86.19 o
   2  10   1       1038.21       1029.08        29.33 o
   3  10   1       1005.55        917.48        29.90 o
   4  10   1        350.53        443.80        28.34 o
   5  10   1       1711.68       1723.73        51.15 o
   6  10   1        567.28        561.99        37.95 o
   7  10   1        437.72        447.58        47.18 o
  -7  11   1         18.79         17.01        28.29 o
  -6  11   1          0.25        -14.67        15.83 o
  -5  11   1        152.67        133.46        19.20 o
  -4  11   1         49.89         38.90         8.07 o
  -3  11   1        320.12        298.92        18.68 o
  -2  11   1          5.44         -0.39         3.97 o
  -1  11   1          2.89         15.93         5.83 o
   0  11   1         94.22        125.67        11.96 o
   1  11   1         20.48         50.83         8.34 o
   2  11   1        227.97        238.25        15.37 o
   3  11   1          0.30          6.51         4.71 o
   4  11   1        172.39        163.34        19.53 o
   5  11   1        115.91        124.38        18.02 o
   6  11   1         51.35         26.13        13.19 o
   7  11   1          7.15         20.00        17.61 o
  -7  12   1        604.56        632.46        58.11 o
  -6  12   1        982.41       1040.85        66.45 o
  -5  12   1        683.41        711.88        66.08 o
  -4  12   1        271.60        300.65        18.94 o
  -3  12   1        833.83        835.98        28.86 o
  -2  12   1        441.55        481.68        21.55 o
  -1  12   1      15525.37      15851.64       117.40 o
   0  12   1        133.34        135.37        13.44 o
   1  12   1       3578.11       3524.46        58.62 o
   2  12   1         85.64         78.02        10.09 o
   3  12   1         65.19         78.83        10.70 o
   4  12   1        445.79        457.10        30.32 o
   5  12   1       1964.65       1985.81        81.47 o
   6  12   1        690.65        672.33        84.97 o
   7  12   1        503.72        551.11        52.74 o
  -7  13   1       1331.97       1332.10        66.53 o
  -6  13   1       1791.99       1817.97       119.50 o
  -5  13   1        833.12        889.51        58.31 o
  -4  13   1       1638.96       1564.84        69.27 o
  -3  13   1          6.40          2.24         5.15 o
  -2  13   1       8000.80       8083.70       144.22 o
  -1  13   1        406.04        410.52        21.01 o
   0  13   1      18880.02      19082.31       239.67 o
   1  13   1        274.01        254.78        17.34 o
   2  13   1       2953.37       2822.28        54.59 o
   3  13   1         49.65         49.51         9.90 o
   4  13   1       3020.79       2944.90        74.43 o
   5  13   1       1897.10       1842.42        68.84 o
   6  13   1       1344.08       1489.48        80.92 o
   7  13   1        834.99        846.71        65.88 o
  -7  14   1         62.11         41.60        16.84 o
  -6  14   1        478.73        538.96        52.56 o
  -5  14   1        599.64        618.84        52.43 o
  -4  14   1        103.80        120.58        17.64 o
  -3  14   1         26.57         30.41        11.13 o
  -2  14   1        207.28        173.33        15.51 o
  -1  14   1      16372.60      16426.62       191.13 o
   0  14   1        743.33        705.56        28.43 o
   1  14   1       2344.31       2402.10        51.41 o
   2  14   1        278.65        303.59        19.88 o
   3  14   1         35.10         40.94         9.57 o
   4  14   1        131.74        145.48        20.45 o
   5  14   1        769.20        800.02        48.08 o
   6  14   1       1007.36        949.51        66.92 o
  -6  15   1         47.29         28.34        20.02 o
  -5  15   1        293.42        308.71        41.11 o
  -4  15   1        681.56        668.08        52.28 o
  -3  15   1         34.74         18.60        10.90 o
  -2  15   1        807.41        849.78        31.71 o
  -1  15   1        192.89        219.26        17.95 o
   0  15   1         28.33         40.91         9.93 o
   1  15   1        756.51        798.84        31.50 o
   2  15   1       1753.17       1647.99        56.23 o
   3  15   1        925.19        912.14        34.94 o
   4  15   1         59.53         32.07        17.33 o
   5  15   1        120.47         72.93        24.64 o
   6  15   1         28.81         25.08        21.86 o
  -6  16   1        494.74        511.66        53.60 o
  -5  16   1       1325.56       1311.65        76.66 o
  -4  16   1       1672.07       1634.29       176.28 o
  -3  16   1       3401.60       3627.61        86.98 o
  -2  16   1        879.17        885.35        42.83 o
  -1  16   1       8243.23       8603.39       102.19 o
   0  16   1        411.19        411.11        23.58 o
   1  16   1       2902.97       2884.35        65.83 o
   2  16   1        492.14        550.43        28.05 o
   3  16   1       5110.43       4991.67       101.78 o
   4  16   1        917.39        912.13        61.32 o
   5  16   1        186.09        208.00        36.46 o
   6  16   1         47.31         18.91        17.78 o
  -6  17   1        735.73        729.57        62.97 o
  -5  17   1       1331.87       1291.44        78.63 o
  -4  17   1       4062.90       4038.56       129.11 o
  -3  17   1        444.76        417.37        32.35 o
  -2  17   1       1334.07       1228.87        51.52 o
  -1  17   1         38.54         60.52        10.97 o
   0  17   1         58.17         39.60        10.39 o
   1  17   1         16.28         12.93         7.38 o
   2  17   1       7167.30       7068.96        99.89 o
   3  17   1        373.51        420.53        32.20 o
   4  17   1       2391.63       2316.54        97.84 o
   5  17   1        715.11        723.86        60.42 o
  -5  18   1         64.92         87.22        29.99 o
  -4  18   1        368.40        346.55        44.06 o
  -3  18   1        659.06        676.52        41.14 o
  -2  18   1        327.90        365.85        30.08 o
  -1  18   1         32.53         33.47        10.43 o
   0  18   1        920.80        918.89        36.44 o
   1  18   1        347.23        362.58        23.94 o
   2  18   1          0.70          3.53         9.53 o
   3  18   1        492.32        465.90        47.14 o
   4  18   1        109.67         81.18        26.76 o
   5  18   1        120.56        116.50        43.03 o
  -5  19   1         24.13          1.93        17.30 o
  -4  19   1        664.46        671.88        58.69 o
  -3  19   1        157.52        152.10        23.66 o
  -2  19   1         87.68        131.79        21.02 o
  -1  19   1        128.70        168.13        21.41 o
   0  19   1         70.81        127.19        24.10 o
   1  19   1        205.79        225.60        28.62 o
   2  19   1        869.73        934.11        47.52 o
   3  19   1         25.61          3.60        15.59 o
   4  19   1        753.92        714.89        92.89 o
   5  19   1         42.13          3.55        18.25 o
  -4  20   1        670.49        709.98        68.85 o
  -3  20   1       2981.90       3083.57       103.71 o
  -2  20   1        431.99        431.23        34.71 o
  -1  20   1       1715.56       1756.30       111.76 o
   0  20   1         80.95         69.37        16.88 o
   1  20   1       3846.65       3913.60       110.08 o
   2  20   1        406.57        449.28        34.87 o
   3  20   1       2193.84       2171.31        97.96 o
   4  20   1        101.95         58.66        23.20 o
  -3  21   1        726.86        647.97        45.71 o
  -2  21   1       1638.62       1682.81       103.37 o
  -1  21   1          1.53         10.16        10.72 o
   0  21   1        786.18        716.80        57.20 o
   1  21   1         54.58         43.87        19.49 o
   2  21   1       2730.16       2836.09        86.33 o
   3  21   1        311.03        265.70        39.17 o
  -3  22   1         76.27         67.63        25.33 o
  -2  22   1         14.24         11.11        11.84 o
  -1  22   1        209.29        220.77        35.66 o
   0  22   1          4.74         -6.99        13.31 o
   1  22   1          0.63         -0.87        15.67 o
   2  22   1         10.45         12.43        14.19 o
  -1  23   1         46.34         41.59        21.63 o
   0  23   1       1858.37       2008.22        98.49 o
   1  23   1          2.68         -0.88        14.27 o
  -8   0   2          2.28          0.59        23.35 o
  -7   0   2       2849.76       2843.59       137.30 o
  -6   0   2       4466.34       4544.58       164.41 o
  -5   0   2       1587.31       1647.95        43.64 o
  -4   0   2         17.65          6.12         4.55 o
  -3   0   2        586.19        661.22        27.16 o
  -1   0   2       1166.94       1342.95        32.84 o
   0   0   2      34765.07      31639.88      2517.25 o
   1   0   2       3763.48       3579.27        38.49 o
   2   0   2         35.52         75.77         9.10 o
   3   0   2       1473.02       1280.43        33.40 o
   4   0   2       3338.81       3348.68       146.30 o
   5   0   2       1756.55       1697.78        75.48 o
   6   0   2       3058.30       2890.28       136.31 o
   7   0   2       1311.23       1187.84        99.32 o
   8   0   2        704.19        676.42        82.10 o
  -8   1   2        809.52        779.98        58.25 o
  -7   1   2        792.82        742.24        52.04 o
  -6   1   2       2863.54       2707.27        87.70 o
  -5   1   2       1370.46       1432.77        36.06 o
  -4   1   2        370.24        365.64        16.60 o
  -3   1   2        287.56        394.30        19.94 o
  -2   1   2       6822.58       6766.09        50.86 o
  -1   1   2       9660.17      11216.71        55.18 o
   0   1   2        605.92        627.74        11.15 o
   1   1   2       7034.92       7974.41       157.03 o
   2   1   2        106.78        118.10         9.42 o
   3   1   2        259.39        328.28        13.34 o
   4   1   2       1684.47       1622.78        30.14 o
   5   1   2       7211.62       7313.76       121.73 o
   6   1   2       1644.09       1619.23        73.43 o
   7   1   2        224.51        189.01        33.70 o
   8   1   2        133.75         85.52        53.91 o
  -8   2   2         62.35         60.19        23.84 o
  -7   2   2         29.30         17.12        14.64 o
  -6   2   2          2.93         -3.18         5.11 o
  -5   2   2        627.63        626.39        22.20 o
  -4   2   2        610.22        628.87        21.54 o
  -3   2   2          0.26          0.58         2.55 o
  -2   2   2      15189.47      15695.06        92.69 o
  -1   2   2       1456.88       1810.08        29.84 o
   0   2   2       4781.08       5126.14        50.19 o
   2   2   2       3540.74       4013.97        62.68 o
   3   2   2       1389.43       1381.99        62.98 o
   4   2   2        557.04        602.33        26.45 o
   5   2   2        288.03        242.71        21.21 o
   6   2   2        106.66         96.84        24.86 o
   7   2   2         72.48         60.81        24.06 o
   8   2   2         72.65         31.88        19.28 o
  -8   3   2        402.67        448.83        45.80 o
  -7   3   2        606.04        572.42        35.96 o
  -6   3   2       1798.91       1717.32        43.40 o
  -5   3   2       4677.18       4653.92        64.49 o
  -4   3   2       1802.90       1712.52        35.72 o
  -3   3   2       3703.90       4063.09        79.16 o
  -2   3   2       1342.71       1301.47        24.00 o
  -1   3   2        288.58        298.37        11.65 o
   0   3   2       2698.60       2716.80        24.00 o
   1   3   2      16254.61      17475.90       203.21 o
   2   3   2        159.38        206.96        12.97 o
   3   3   2      13978.83      14194.64       174.74 o
   4   3   2        838.90        815.63        31.57 o
   5   3   2       2121.08       2198.01        56.52 o
   6   3   2        540.58        557.00        77.46 o
   7   3   2        861.07        794.50        58.75 o
   8   3   2        935.98        930.81        70.33 o
  -8   4   2        545.07        464.62        46.83 o
  -7   4   2       1477.82       1387.09        53.90 o
  -6   4   2       1564.01       1637.46        67.18 o
  -5   4   2       3306.45       3273.10        77.10 o
  -4   4   2       9945.74       9521.13        93.81 o
  -3   4   2       4501.95       4188.40        79.99 o
  -2   4   2       3052.31       3029.01        61.96 o
  -1   4   2        459.78        492.65        20.84 o
   0   4   2       7145.26       7990.08        84.70 o
   1   4   2       3209.82       2731.91        56.73 o
   2   4   2      11821.30      11140.26        93.26 o
   3   4   2        215.22        216.75        20.64 o
   4   4   2       5463.07       5482.94       118.76 o
   5   4   2        625.10        635.74        32.31 o
   6   4   2       3011.66       3105.91        74.90 o
   7   4   2        798.75        815.31        58.21 o
   8   4   2        826.41        811.60        63.97 o
  -8   5   2        325.30        339.89        40.38 o
  -7   5   2        304.78        332.98        48.77 o
  -6   5   2       1340.32       1227.41        46.77 o
  -5   5   2       1845.44       1874.47        48.29 o
  -4   5   2        702.21        725.21        24.27 o
  -3   5   2       2779.82       2996.56        67.04 o
  -2   5   2        489.51        518.48        28.46 o
  -1   5   2       4198.21       4479.04        97.25 o
   0   5   2         49.35         51.46         6.11 o
   1   5   2       2947.96       2766.17        56.88 o
   2   5   2       1029.09       1021.17        25.57 o
   3   5   2       1252.79       1230.27        36.96 o
   4   5   2       1138.79       1039.82        37.72 o
   5   5   2        583.27        601.12        47.45 o
   6   5   2        603.17        618.83        51.38 o
   7   5   2         37.38         26.75        17.35 o
   8   5   2          0.86        -14.46        17.94 o
  -8   6   2         87.51         87.84        37.00 o
  -7   6   2        100.92         74.44        17.38 o
  -6   6   2         45.01         13.32         9.21 o
  -5   6   2        867.81        879.77        29.83 o
  -4   6   2       1782.33       1746.27        42.86 o
  -3   6   2       1517.38       1439.37        30.09 o
  -2   6   2       1512.53       1623.02        37.56 o
  -1   6   2         58.76        104.55        11.07 o
   0   6   2       6938.10       7600.56       130.22 o
   1   6   2        966.13        817.98        20.52 o
   2   6   2       2037.55       1771.44        30.11 o
   3   6   2         14.36         28.74         7.85 o
   4   6   2       1134.44       1138.10        40.42 o
   5   6   2         10.69         -0.62         6.64 o
   6   6   2         17.76         14.34         9.41 o
   7   6   2        185.85        151.60        30.81 o
   8   6   2        662.32        663.92        59.40 o
  -8   7   2        926.65       1051.73       102.09 o
  -7   7   2        506.55        531.29        35.71 o
  -6   7   2        998.65        896.82        41.66 o
  -5   7   2      11158.72      11538.00       118.99 o
  -4   7   2       3836.49       3856.77        66.51 o
  -3   7   2      12275.08      12470.12       175.61 o
  -2   7   2         55.88        108.01        11.06 o
  -1   7   2        817.68        751.91        28.98 o
   0   7   2         73.26        159.18        21.39 o
   1   7   2      46602.84      47817.85       392.07 o
   2   7   2       1238.96       1287.57        32.84 o
   3   7   2      23023.36      23691.05       248.78 o
   4   7   2        826.39        833.33        35.78 o
   5   7   2       1735.80       1787.50        56.06 o
   6   7   2        780.00        863.27        42.94 o
   7   7   2        229.19        174.87        33.61 o
   8   7   2        366.76        392.12        65.78 o
  -8   8   2        218.96        163.02        55.40 o
  -7   8   2        375.01        334.02        38.68 o
  -6   8   2       1036.76       1003.27        62.72 o
  -5   8   2       3151.43       3133.21        73.65 o
  -4   8   2       7436.55       7665.59       151.23 o
  -3   8   2       1995.09       1923.53        47.57 o
  -2   8   2       3247.51       3205.87        97.17 o
  -1   8   2          8.74          7.92         4.91 o
   0   8   2       2850.08       2756.83        40.26 o
   1   8   2          9.10         81.31        19.45 o
   2   8   2      20218.99      21811.11       535.17 o
   3   8   2       1141.55       1219.49        28.95 o
   4   8   2       1057.94       1074.16        41.32 o
   5   8   2         26.35         17.51        10.31 o
   6   8   2       1712.22       1759.56        68.23 o
   7   8   2       1396.91       1389.07        76.14 o
   8   8   2        103.91        152.56        34.31 o
  -8   9   2          7.79         11.06        16.82 o
  -7   9   2         23.63         22.53        15.25 o
  -6   9   2         80.98         42.08        17.11 o
  -5   9   2         94.28        122.68        13.07 o
  -4   9   2       1076.60       1085.11        31.70 o
  -3   9   2       1382.10       1405.10        42.42 o
  -2   9   2         76.12         71.88        13.45 o
  -1   9   2        575.67        523.57        24.26 o
   0   9   2         84.63         68.36        10.42 o
   1   9   2          7.85          6.89         4.15 o
   2   9   2          2.56          5.08         4.61 o
   3   9   2        473.30        421.08        18.53 o
   4   9   2         10.10         -0.63         6.52 o
   5   9   2        292.44        297.89        27.34 o
   6   9   2         34.83          9.95        16.43 o
   7   9   2        413.28        360.05        35.20 o
  -8  10   2        149.65        138.55        34.55 o
  -7  10   2       1106.14       1173.35        59.69 o
  -6  10   2        421.80        408.30        42.11 o
  -5  10   2        327.33        368.63        26.50 o
  -4  10   2        148.52        140.12        13.18 o
  -3  10   2        255.54        207.53        18.20 o
  -2  10   2       9494.07       9455.86       185.83 o
  -1  10   2        742.48        725.70        22.57 o
   0  10   2      14821.40      14825.53       104.34 o
   1  10   2        205.96        245.33        14.73 o
   2  10   2         16.36         25.85         6.55 o
   3  10   2        133.69        143.68        11.96 o
   4  10   2       2821.58       2759.60        60.51 o
   5  10   2        731.80        716.38        39.86 o
   6  10   2       1165.04       1178.13        53.39 o
   7  10   2        437.16        369.52        35.56 o
  -7  11   2        831.02        800.93        58.35 o
  -6  11   2       1178.51       1253.30        70.48 o
  -5  11   2       1383.86       1394.90        69.22 o
  -4  11   2         38.84         21.78         9.13 o
  -3  11   2       4481.45       4503.72       117.52 o
  -2  11   2       1952.91       2014.04       103.33 o
  -1  11   2      19695.64      19682.12       313.00 o
   0  11   2        547.54        512.31        21.06 o
   1  11   2       6934.02       6555.58        75.31 o
   2  11   2          6.51          7.70         4.76 o
   3  11   2       3340.48       3338.06        56.63 o
   4  11   2        675.23        699.98        32.31 o
   5  11   2       5197.02       5165.95       103.67 o
   6  11   2       1275.86       1357.02        57.67 o
   7  11   2        712.60        669.15        56.76 o
  -7  12   2        750.68        685.45        48.48 o
  -6  12   2        796.33        777.42        58.27 o
  -5  12   2         13.60         35.01        16.17 o
  -4  12   2        576.38        615.17        33.13 o
  -3  12   2       1072.22       1065.98        42.08 o
  -2  12   2       8845.10       8896.41       154.62 o
  -1  12   2         59.80         53.36         9.01 o
   0  12   2      10135.55      10588.25        97.16 o
   1  12   2        434.18        419.65        20.57 o
   2  12   2        386.30        467.97        22.18 o
   3  12   2         30.75         31.13         8.24 o
   4  12   2       1685.14       1781.19        51.46 o
   5  12   2        420.82        446.28        34.12 o
   6  12   2        664.24        700.68        56.65 o
   7  12   2        444.66        439.95        48.10 o
  -7  13   2         52.17         46.61        18.06 o
  -6  13   2          0.11          2.92        15.57 o
  -5  13   2          1.33          1.85        13.06 o
  -4  13   2        118.87        130.86        18.10 o
  -3  13   2        121.18        114.83        17.20 o
  -2  13   2         87.04         91.44        16.36 o
  -1  13   2        677.21        647.82        29.18 o
   0  13   2        174.41        136.12        13.82 o
   1  13   2        162.12        138.74        13.56 o
   2  13   2         16.77         20.14         7.34 o
   3  13   2        513.86        515.44        24.91 o
   4  13   2        236.26        212.65        23.75 o
   5  13   2          9.31          5.16        12.24 o
   6  13   2         22.45         24.75        20.87 o
   7  13   2         33.06          6.84        16.62 o
  -7  14   2        381.21        369.29        38.24 o
  -6  14   2        179.32        188.52        38.38 o
  -5  14   2       1133.93       1144.72        68.54 o
  -4  14   2       2680.94       2757.16        74.04 o
  -3  14   2         92.32        113.71        17.57 o
  -2  14   2       7212.14       7316.71       176.80 o
  -1  14   2        667.55        650.53        26.83 o
   0  14   2      12578.67      12776.65       116.26 o
   1  14   2        120.52        131.02        14.03 o
   2  14   2       2368.51       2507.18        58.11 o
   3  14   2        445.75        481.39        25.04 o
   4  14   2       1563.63       1483.05        56.05 o
   5  14   2        342.98        328.59        33.24 o
   6  14   2        491.79        518.15        51.32 o
  -6  15   2       1196.00       1301.37        78.82 o
  -5  15   2       1521.34       1471.90        78.86 o
  -4  15   2        527.09        518.77        34.55 o
  -3  15   2       3287.46       3319.87       116.55 o
  -2  15   2        178.14        164.42        21.17 o
  -1  15   2      13389.37      13452.68       121.59 o
   0  15   2        573.95        607.95        27.33 o
   1  15   2       2257.15       2241.09        52.07 o
   2  15   2         92.44         74.75        12.40 o
   3  15   2       5202.41       5298.40        83.23 o
   4  15   2        828.25        820.67        57.38 o
   5  15   2        878.41        888.98        50.60 o
   6  15   2        372.71        406.31        46.44 o
  -6  16   2        242.43        220.82        41.11 o
  -5  16   2          0.34          0.55        14.81 o
  -4  16   2        273.08        285.57        27.91 o
  -3  16   2        411.80        402.87        33.12 o
  -2  16   2        161.43        171.69        21.25 o
  -1  16   2        125.29        134.76        14.98 o
   0  16   2       1138.68       1153.64        38.20 o
   1  16   2        369.70        373.46        23.47 o
   2  16   2        205.37        197.86        18.35 o
   3  16   2        169.15        184.07        22.70 o
   4  16   2       1183.82       1108.97        67.13 o
   5  16   2        270.54        233.83        29.64 o
   6  16   2        586.29        601.09        56.03 o
  -6  17   2         34.49         29.30        21.25 o
  -5  17   2        161.03        139.62        34.20 o
  -4  17   2        808.56        826.84        61.94 o
  -3  17   2        639.07        597.21        38.28 o
  -2  17   2        236.95        253.03        25.05 o
  -1  17   2         33.57         22.29        10.93 o
   0  17   2        360.11        367.06        31.53 o
   1  17   2       1101.91       1011.38        37.95 o
   2  17   2         13.46         12.90        11.98 o
   3  17   2       1207.45       1252.44        68.87 o
   4  17   2        130.39        109.79        29.21 o
   5  17   2         13.50         18.93        13.52 o
  -5  18   2       1110.88       1153.56        77.19 o
  -4  18   2       2908.66       2830.24       111.94 o
  -3  18   2       1499.65       1442.23        59.52 o
  -2  18   2        273.75        310.78        27.25 o
  -1  18   2          7.49          3.28         7.55 o
   0  18   2       1721.35       1786.51        62.22 o
   1  18   2        196.74        202.08        18.94 o
   2  18   2       7107.98       7184.45       153.32 o
   3  18   2        488.34        520.52        47.86 o
   4  18   2       1818.76       1670.52        86.26 o
   5  18   2         52.74         34.50        15.31 o
  -5  19   2       1058.01       1136.13       132.26 o
  -4  19   2       1088.97       1050.21        82.01 o
  -3  19   2       2973.92       3075.96        89.10 o
  -2  19   2          6.51         -5.72         7.74 o
  -1  19   2        147.07        130.06        20.25 o
   0  19   2        111.67         91.40        18.24 o
   1  19   2       5141.88       5122.94        89.47 o
   2  19   2        139.57        129.85        21.39 o
   3  19   2       3047.84       3046.61       112.15 o
   4  19   2        226.78        240.83        39.12 o
  -4  20   2        446.50        433.14        50.70 o
  -3  20   2          0.57         18.19        11.99 o
  -2  20   2        160.80        211.57        35.46 o
  -1  20   2         39.20         36.83        13.27 o
   0  20   2         33.97         28.92        18.01 o
   1  20   2          7.10         -1.78        12.45 o
   2  20   2        902.45        846.44        46.80 o
   3  20   2        107.18        114.31        29.71 o
   4  20   2          0.07         10.93        16.26 o
  -4  21   2         40.92         38.65        23.28 o
  -3  21   2        443.54        531.91        40.13 o
  -2  21   2        192.43        199.87        26.95 o
  -1  21   2       1893.20       1890.51        71.35 o
   0  21   2          3.35         -2.90        13.41 o
   1  21   2        840.67        869.25        62.24 o
   2  21   2          5.80          6.93        14.97 o
   3  21   2        273.60        325.30        42.59 o
  -3  22   2        683.87        688.33        46.60 o
  -2  22   2       2158.87       2224.21        81.07 o
  -1  22   2        211.99        241.75        34.98 o
   0  22   2       2928.26       3187.46       120.47 o
   1  22   2        377.74        362.51        43.34 o
   2  22   2       1531.77       1732.11       135.72 o
  -1  23   2       1086.33       1112.23        74.84 o
   0  23   2         14.36         37.63        20.36 o
   1  23   2        877.94        865.42        81.51 o
  -8   1   3         25.18         27.89        19.18 o
  -7   1   3       1120.38       1142.46        47.90 o
  -6   1   3       1445.56       1433.00        40.80 o
  -5   1   3        741.95        761.35        24.41 o
  -4   1   3       1697.50       1724.17        32.39 o
  -3   1   3       4915.00       4601.28        51.71 o
  -2   1   3      77350.66      85754.34       246.09 o
  -1   1   3       5237.74       6022.29        46.80 o
   0   1   3        928.85        811.54        15.42 o
   1   1   3       2270.92       2011.89        24.21 o
   2   1   3      20143.01      21473.22       200.78 o
   3   1   3        191.91        211.51         9.49 o
   4   1   3        150.88        135.80         9.68 o
   5   1   3       1157.35       1077.79        42.05 o
   6   1   3       1092.23        976.43        59.50 o
   7   1   3        484.09        413.34        45.33 o
   8   1   3        286.52        330.52        44.27 o
  -8   2   3       1593.99       1595.10        79.24 o
  -7   2   3        433.86        450.89        32.74 o
  -6   2   3       2158.00       2124.40        56.68 o
  -5   2   3       4173.90       4161.96        59.59 o
  -4   2   3       3509.37       3397.90        50.91 o
  -3   2   3      18488.56      16686.97       122.47 o
  -2   2   3       8573.21       9367.84        61.61 o
  -1   2   3     113954.44      95158.41      1830.29 o
   0   2   3       4615.70       4563.05        38.15 o
   1   2   3        381.41        278.30         9.49 o
   2   2   3        124.37        108.76         9.90 o
   3   2   3      10365.33      10398.59       142.83 o
   4   2   3       1147.13       1138.26        36.19 o
   5   2   3       6897.99       6947.20        97.04 o
   6   2   3        986.10        951.92        58.89 o
   7   2   3        750.59        722.01        74.69 o
   8   2   3        580.71        655.17        58.76 o
  -8   3   3        411.89        437.16        44.50 o
  -7   3   3        683.68        703.44        38.61 o
  -6   3   3       1024.72        988.70        30.98 o
  -5   3   3        558.08        581.94        24.18 o
  -4   3   3        519.97        523.63        18.71 o
  -3   3   3        303.30        325.77        14.17 o
  -2   3   3       3340.73       2950.84        56.75 o
  -1   3   3       8075.14       7991.24       116.53 o
   0   3   3       6053.39       6063.59        79.56 o
   1   3   3         42.49         34.80         4.23 o
   2   3   3       1134.64       1399.69        33.47 o
   3   3   3       1441.16       1394.39        37.53 o
   4   3   3       5252.64       5236.54        79.67 o
   5   3   3       1919.23       1904.47        53.30 o
   6   3   3        386.37        297.72        58.17 o
   7   3   3         51.83         35.21        20.39 o
   8   3   3         34.52         24.17        19.86 o
  -8   4   3         14.51         15.46        15.06 o
  -7   4   3         23.30         16.07        11.59 o
  -6   4   3        241.99        208.79        15.64 o
  -5   4   3        349.57        344.10        19.19 o
  -4   4   3       2985.24       2936.40        47.82 o
  -3   4   3        193.14        157.31         9.32 o
  -2   4   3       1084.50       1113.06        25.98 o
  -1   4   3       2849.87       3041.51        65.78 o
   0   4   3       2112.98       2098.72        27.12 o
   1   4   3       8888.86       9430.43        93.78 o
   2   4   3        848.98        871.41        42.51 o
   3   4   3       1481.28       1551.65        44.63 o
   4   4   3         10.68         -0.74         5.78 o
   5   4   3         30.54         41.00        12.02 o
   6   4   3         50.59         48.61        24.73 o
   7   4   3        490.16        496.36        48.46 o
   8   4   3        466.18        507.59        54.28 o
  -8   5   3        541.94        452.66        67.46 o
  -7   5   3        948.59        947.38        57.43 o
  -6   5   3       1116.93       1165.46        40.78 o
  -5   5   3       4767.57       4570.00        80.99 o
  -4   5   3       9800.65       9881.95        93.76 o
  -3   5   3        408.44        440.86        27.34 o
  -2   5   3        721.93        610.59        27.97 o
  -1   5   3        318.11        295.26        15.30 o
   0   5   3      23336.44      23199.99       198.15 o
   1   5   3        990.36        920.43        21.02 o
   2   5   3      33035.87      34500.90       242.02 o
   3   5   3       3381.04       3378.62        62.22 o
   4   5   3       3177.06       3257.59        66.99 o
   5   5   3        408.57        372.74        26.24 o
   6   5   3        978.55       1116.88        47.64 o
   7   5   3        870.08        902.85        63.49 o
   8   5   3        978.45        983.50        71.96 o
  -8   6   3        373.03        388.56        65.49 o
  -7   6   3        385.13        339.52        25.51 o
  -6   6   3       3377.35       3284.80        90.88 o
  -5   6   3       6248.36       6355.53       159.99 o
  -4   6   3       9322.19       9084.91       156.46 o
  -3   6   3      11844.11      11442.65       118.67 o
  -2   6   3          0.50          7.35         4.32 o
  -1   6   3       4502.85       4391.85        60.57 o
   0   6   3         85.67         67.57         5.56 o
   1   6   3      30963.93      32704.93       314.83 o
   2   6   3         34.20         50.01         6.69 o
   3   6   3       9241.15       9438.44       260.53 o
   4   6   3         91.56        116.00        15.45 o
   5   6   3        710.21        770.08        37.05 o
   6   6   3        148.34        145.32        20.86 o
   7   6   3        564.12        524.25        51.70 o
   8   6   3        629.69        725.08        63.43 o
  -8   7   3          0.18          3.25        15.32 o
  -7   7   3         12.62         -0.70        12.85 o
  -6   7   3        749.29        686.33        36.71 o
  -5   7   3       1093.05       1064.94        33.54 o
  -4   7   3       1861.83       1823.33        57.23 o
  -3   7   3        616.31        610.44        30.10 o
  -2   7   3       1021.01        995.21        32.17 o
  -1   7   3         14.23         67.40         9.18 o
   0   7   3       8629.95       8816.91       104.95 o
   1   7   3        114.12        111.64         9.63 o
   2   7   3       8454.32       8706.85       124.65 o
   3   7   3        230.38        231.95        19.31 o
   4   7   3         67.90         84.72        14.34 o
   5   7   3         35.17         29.09        11.40 o
   6   7   3          0.26          9.05         9.88 o
   7   7   3        175.23        213.54        35.95 o
  -8   8   3        409.16        384.14        44.14 o
  -7   8   3        409.65        390.96        34.51 o
  -6   8   3        376.89        379.98        39.24 o
  -5   8   3       1377.27       1363.62        38.05 o
  -4   8   3       1340.22       1310.69        37.07 o
  -3   8   3        269.78        231.30        17.86 o
  -2   8   3       2381.54       2293.43        50.86 o
  -1   8   3       3860.45       3785.35        85.09 o
   0   8   3       2531.11       2654.52        40.32 o
   1   8   3      11401.39      13169.26        94.29 o
   2   8   3        220.73        243.75        12.75 o
   3   8   3       1086.74       1133.53        26.54 o
   4   8   3        335.62        298.05        23.97 o
   5   8   3       3636.79       3652.75        83.38 o
   6   8   3        193.00        202.49        24.75 o
   7   8   3        214.14        202.68        37.29 o
  -8   9   3        271.99        315.56        41.85 o
  -7   9   3       1813.50       1732.51        69.13 o
  -6   9   3       2028.78       2191.34        98.33 o
  -5   9   3        700.49        658.68        27.16 o
  -4   9   3       3910.16       3895.97       173.50 o
  -3   9   3       1133.54       1171.61        40.16 o
  -2   9   3       8783.52       8948.91       197.32 o
  -1   9   3       1010.35        984.88        33.95 o
   0   9   3      16068.96      15647.23       234.16 o
   1   9   3          5.90          8.36         4.13 o
   2   9   3      16587.06      16604.13       113.59 o
   3   9   3       1216.54       1242.26        30.61 o
   4   9   3       5293.85       5156.65        99.35 o
   5   9   3       1994.67       2068.28        64.87 o
   6   9   3       1265.28       1252.70        54.45 o
   7   9   3        602.00        617.59        55.69 o
  -8  10   3        447.20        431.98        49.48 o
  -7  10   3        126.92         85.41        26.39 o
  -6  10   3       1085.04       1137.23        65.76 o
  -5  10   3        660.70        686.79        44.47 o
  -4  10   3       2960.20       2977.00        68.82 o
  -3  10   3       6155.04       6107.20        94.02 o
  -2  10   3        444.68        463.15        25.93 o
  -1  10   3       9396.41       9455.31       108.34 o
   0  10   3       1535.09       1488.92        33.71 o
   1  10   3       1399.55       1217.85        31.89 o
   2  10   3         20.84         20.47         6.07 o
   3  10   3       2677.86       2651.80        57.05 o
   4  10   3         81.24        106.36        18.06 o
   5  10   3        973.92        887.86        49.46 o
   6  10   3        433.56        435.99        34.82 o
   7  10   3       1848.76       1810.53        89.37 o
  -7  11   3        179.10        152.77        33.94 o
  -6  11   3          2.30         -1.64        12.03 o
  -5  11   3        268.63        256.93        22.95 o
  -4  11   3         31.41         30.49        10.57 o
  -3  11   3        157.33        135.69        17.12 o
  -2  11   3          8.28          3.66         5.18 o
  -1  11   3         17.26         28.88        14.74 o
   0  11   3        329.48        369.51        18.90 o
   1  11   3         44.34         68.28         9.77 o
   2  11   3       1026.74        926.87        29.76 o
   3  11   3         85.10        115.76        11.16 o
   4  11   3        349.85        338.63        28.61 o
   5  11   3         80.59         80.84        19.20 o
   6  11   3         14.21          1.60        11.18 o
   7  11   3         84.95         73.83        24.71 o
  -7  12   3        263.28        322.32        61.43 o
  -6  12   3        627.30        645.76        53.05 o
  -5  12   3        123.29        119.92        18.33 o
  -4  12   3        493.71        505.96        31.29 o
  -3  12   3       3390.89       3348.92        75.32 o
  -2  12   3       1229.36       1291.00        45.73 o
  -1  12   3       9427.90       9364.35        87.37 o
   0  12   3         14.55         33.21        14.22 o
   1  12   3        290.31        280.90        17.33 o
   2  12   3         66.37         73.33        10.50 o
   3  12   3       2857.07       2876.85        50.33 o
   4  12   3        427.58        422.14        31.97 o
   5  12   3       3113.46       3134.39        84.88 o
   6  12   3        370.62        355.89        33.41 o
   7  12   3        601.58        616.24        54.62 o
  -7  13   3       1547.83       1740.34        91.63 o
  -6  13   3        677.01        635.40        70.73 o
  -5  13   3         43.61         17.96        14.93 o
  -4  13   3       1709.81       1596.98        69.02 o
  -3  13   3       1054.39       1029.13        44.30 o
  -2  13   3      13178.45      13319.70       236.34 o
  -1  13   3       3120.33       3038.41        72.01 o
   0  13   3      11660.36      11768.22       141.92 o
   1  13   3        251.32        248.04        17.33 o
   2  13   3       2327.99       2306.18        50.71 o
   3  13   3       1004.84        970.15        33.84 o
   4  13   3       6374.26       6439.07       115.64 o
   5  13   3       1386.44       1400.96        58.87 o
   6  13   3        830.85        758.52        60.35 o
  -7  14   3        216.08        230.07        40.20 o
  -6  14   3        697.43        693.49        58.52 o
  -5  14   3         83.75         51.88        20.34 o
  -4  14   3          3.26          8.96         9.97 o
  -3  14   3       3535.90       3744.60        85.30 o
  -2  14   3       1408.74       1336.41        50.71 o
  -1  14   3       9323.32       9282.19       157.09 o
   0  14   3        851.64        854.27        31.03 o
   1  14   3          1.94         -1.09         4.90 o
   2  14   3         16.88          9.88         6.57 o
   3  14   3        643.53        631.32        36.44 o
   4  14   3        373.25        371.28        27.10 o
   5  14   3       1229.63       1312.27        59.82 o
   6  14   3        217.27        236.03        37.10 o
  -6  15   3         47.40         37.07        20.72 o
  -5  15   3        429.03        432.18        45.18 o
  -4  15   3        662.08        643.69        38.72 o
  -3  15   3        114.30        132.88        20.75 o
  -2  15   3        203.13        240.74        35.26 o
  -1  15   3        475.48        465.34        31.44 o
   0  15   3        236.62        237.24        17.96 o
   1  15   3         24.94         23.01         7.92 o
   2  15   3       1513.46       1518.90        44.61 o
   3  15   3         73.64         42.38        14.23 o
   4  15   3         85.56         72.31        15.33 o
   5  15   3          0.23          5.91        14.40 o
   6  15   3          4.74         23.39        18.39 o
  -6  16   3        894.37        859.96        67.00 o
  -5  16   3        720.29        723.90       101.99 o
  -4  16   3       2488.67       2454.13        76.23 o
  -3  16   3       6618.59       6610.40       120.38 o
  -2  16   3         77.64         60.65        15.80 o
  -1  16   3       1563.22       1648.98        57.77 o
   0  16   3          3.03          2.94         5.82 o
   1  16   3       6482.00       6626.24        93.25 o
   2  16   3        184.06        202.86        19.04 o
   3  16   3       2134.26       2210.91        68.77 o
   4  16   3        161.91        128.48        23.65 o
   5  16   3        422.79        488.30        49.92 o
  -6  17   3        702.56        724.25        87.74 o
  -5  17   3        857.33        806.40        63.37 o
  -4  17   3       1596.10       1600.71        63.40 o
  -3  17   3        829.08        841.44        45.25 o
  -2  17   3         18.31         26.74        10.86 o
  -1  17   3         32.78         48.46        13.56 o
   0  17   3       4278.69       4308.44        76.67 o
   1  17   3        173.50        180.18        18.51 o
   2  17   3       6613.70       6572.95        98.17 o
   3  17   3       1345.24       1265.93        54.06 o
   4  17   3       2579.50       2389.77        89.48 o
   5  17   3        124.83        130.12        29.89 o
  -5  18   3        229.47        219.60        39.73 o
  -4  18   3          0.47          1.87        10.86 o
  -3  18   3        151.95        155.31        22.63 o
  -2  18   3          8.69          6.47         8.73 o
  -1  18   3         90.71         96.49        18.91 o
   0  18   3         74.09         82.58        17.97 o
   1  18   3        785.67        742.38        34.24 o
   2  18   3         18.11         16.09         9.61 o
   3  18   3        559.50        589.45        51.31 o
   4  18   3        182.05        163.35        26.23 o
   5  18   3         78.73         61.20        21.99 o
  -5  19   3         75.15         56.92        26.31 o
  -4  19   3         31.74         36.81        21.15 o
  -3  19   3        722.41        729.82        90.98 o
  -2  19   3          8.50          8.04         8.17 o
  -1  19   3          1.35         -8.44         8.44 o
   0  19   3        683.35        671.27        40.66 o
   1  19   3          5.51          0.36        10.08 o
   2  19   3       1361.15       1439.49        57.91 o
   3  19   3         27.37         -1.12        20.97 o
   4  19   3        550.49        476.57        38.60 o
  -4  20   3        949.27        946.44        69.73 o
  -3  20   3       1733.17       1783.92        71.01 o
  -2  20   3        157.18        173.23        24.62 o
  -1  20   3       2247.93       2281.82        76.71 o
   0  20   3          0.59         -8.32         8.43 o
   1  20   3       3622.74       3754.55        96.85 o
   2  20   3          2.33        -11.34        11.34 o
   3  20   3       1463.20       1430.55        79.19 o
   4  20   3         21.70         27.88        14.06 o
  -3  21   3        185.68        180.07        27.48 o
  -2  21   3        634.56        662.23        57.72 o
  -1  21   3         17.79         24.26        14.11 o
   0  21   3       1782.81       1912.98       108.55 o
   1  21   3         85.90         66.21        22.36 o
   2  21   3       2996.72       3367.67       183.00 o
   3  21   3          5.72          7.58        11.62 o
  -3  22   3          1.06        -10.93        11.17 o
  -2  22   3         10.37          0.17        11.09 o
  -1  22   3        128.34        132.98        24.89 o
   0  22   3         13.35         17.45        17.63 o
   1  22   3        404.03        426.76        85.47 o
   2  22   3         21.33         11.28        27.50 o
  -1  23   3        244.93        241.89        48.37 o
   0  23   3       1247.59       1400.89        84.02 o
  -9   0   4        797.78        672.47        83.29 o
  -8   0   4        329.89        374.52        58.96 o
  -7   0   4       2187.14       2305.81       133.00 o
  -6   0   4          8.34         10.56        11.97 o
  -5   0   4       1021.27       1032.40        45.04 o
  -4   0   4      27640.34      28717.10       212.57 o
  -3   0   4        376.81        443.28        36.90 o
  -2   0   4     123112.23     123026.64       338.83 o
  -1   0   4       4393.44       4020.04        55.86 o
   0   0   4      16480.30      17468.93       119.89 o
   1   0   4       4803.59       4460.86        58.52 o
   2   0   4       1728.42       1659.72       107.13 o
   3   0   4         46.48        181.50        33.44 o
   4   0   4       9642.16       9520.87       103.41 o
   5   0   4       1554.79       1418.73        92.99 o
   6   0   4       3791.86       3768.30       162.63 o
   7   0   4        573.11        561.08        73.40 o
   8   0   4        281.16        224.95        57.18 o
  -8   1   4       1452.63       1519.05        80.82 o
  -7   1   4        422.71        455.75        23.40 o
  -6   1   4         25.35         24.75         7.02 o
  -5   1   4        843.71        854.37        25.91 o
  -4   1   4       1388.99       1491.21        34.98 o
  -3   1   4        728.65        779.87        24.34 o
  -2   1   4      12816.64      12657.23       175.96 o
  -1   1   4      23887.01      25122.52       285.31 o
   0   1   4       4142.96       4139.88        39.86 o
   1   1   4        106.68        107.13         7.09 o
   2   1   4        226.28        224.96         9.71 o
   3   1   4      19834.74      21171.92       286.88 o
   4   1   4       1311.49       1258.59        25.79 o
   5   1   4       2434.89       2669.39        89.09 o
   6   1   4        297.23        317.34        37.86 o
   7   1   4         51.74         46.63        21.99 o
   8   1   4         89.48         67.90        28.98 o
  -8   2   4          2.96        -11.77        11.77 o
  -7   2   4         14.56         10.68        10.49 o
  -6   2   4          2.93          5.22         5.11 o
  -5   2   4        597.39        582.08        24.25 o
  -4   2   4       4344.49       4707.51        53.67 o
  -3   2   4        357.22        329.01        14.76 o
  -2   2   4       2010.62       1936.18        29.53 o
   0   2   4         22.57         12.61         3.63 o
   1   2   4        129.09         99.83         7.02 o
   2   2   4          8.20         28.43         5.05 o
   3   2   4         12.32         15.46         7.33 o
   4   2   4       1848.20       1932.00        48.19 o
   5   2   4         46.03         35.22        10.48 o
   6   2   4        168.66        131.26        28.58 o
   7   2   4        247.71        268.88        39.10 o
   8   2   4         46.80         20.43        19.68 o
  -8   3   4        667.32        658.31        51.10 o
  -7   3   4        607.86        689.45        39.06 o
  -6   3   4       1410.49       1415.81        41.23 o
  -5   3   4       2306.04       2362.38        43.72 o
  -4   3   4       3471.72       3604.75        53.53 o
  -3   3   4        399.45        405.10        15.91 o
  -2   3   4       4164.04       3916.05        56.22 o
  -1   3   4       4054.48       3997.94        52.99 o
   0   3   4      11191.63      11173.14       170.22 o
   1   3   4      52550.87      54514.43       298.58 o
   2   3   4        518.10        488.72        24.21 o
   3   3   4      11494.93      11987.01       112.50 o
   4   3   4        578.78        548.32        27.68 o
   5   3   4       1413.08       1451.72        47.30 o
   6   3   4        849.86        878.95        57.85 o
   7   3   4       1043.21       1229.27        74.08 o
   8   3   4        572.90        503.49        54.28 o
  -8   4   4        287.82        305.93        36.84 o
  -7   4   4       1569.29       1486.39        74.30 o
  -6   4   4        585.98        616.19        27.85 o
  -5   4   4       6121.24       6226.63        90.85 o
  -4   4   4       7663.26       7365.64        69.66 o
  -3   4   4       1427.65       1321.88        28.09 o
  -2   4   4       8460.50       8352.79        95.76 o
  -1   4   4          0.58         40.43        10.43 o
   0   4   4      45005.52      47251.41       467.45 o
   1   4   4        433.74        500.28        18.59 o
   2   4   4      12955.90      13206.63       111.60 o
   3   4   4         39.74         20.35         9.80 o
   4   4   4       8154.15       8125.82       104.91 o
   5   4   4        388.75        398.60        26.70 o
   6   4   4       2907.55       3095.63       105.80 o
   7   4   4        863.79        964.51        66.57 o
   8   4   4        483.62        403.01        50.88 o
  -8   5   4        284.62        263.17        42.24 o
  -7   5   4        255.69        270.77        23.46 o
  -6   5   4        278.81        243.03        19.19 o
  -5   5   4       1755.08       1797.20        42.70 o
  -4   5   4          7.68         15.64         4.94 o
  -3   5   4       1136.11       1160.53        31.35 o
  -2   5   4        774.62        778.10        33.27 o
  -1   5   4       1089.94       1000.79        32.20 o
   0   5   4        831.32        865.36        18.56 o
   1   5   4       8054.03       8352.43        66.18 o
   2   5   4        767.57        766.69        28.75 o
   3   5   4       4208.21       4378.94        73.06 o
   4   5   4        406.61        425.44        25.83 o
   5   5   4        225.12        240.06        23.15 o
   6   5   4          0.78         13.51        16.12 o
   7   5   4          0.36        -13.82        13.82 o
   8   5   4         76.97         50.60        24.56 o
  -8   6   4         63.07         47.23        20.91 o
  -7   6   4        231.83        238.13        27.52 o
  -6   6   4        139.11        134.07        16.36 o
  -5   6   4       2071.49       2136.82        46.83 o
  -4   6   4       2153.00       2153.64        41.54 o
  -3   6   4        548.03        490.93        24.34 o
  -2   6   4         37.77         51.42         8.66 o
  -1   6   4         91.63         83.93        10.14 o
   0   6   4         33.89         71.62         7.42 o
   1   6   4         62.67         64.26         8.09 o
   2   6   4       3500.12       3691.77        44.27 o
   3   6   4          8.03          3.47         6.28 o
   4   6   4          1.34          9.35         7.10 o
   5   6   4         73.14         85.63        16.71 o
   6   6   4       1791.30       1826.45        83.09 o
   7   6   4        371.18        374.60        45.79 o
  -8   7   4        586.98        607.97        54.00 o
  -7   7   4       1861.87       1913.02        84.95 o
  -6   7   4       3208.36       3224.39        62.93 o
  -5   7   4       5335.90       5380.42        73.98 o
  -4   7   4       1655.17       1719.14        54.35 o
  -3   7   4        593.65        662.97        58.52 o
  -2   7   4          2.60          4.80         4.86 o
  -1   7   4       8721.03       8745.47        93.89 o
   0   7   4       1560.48       1555.27        30.40 o
   1   7   4      61834.39      66414.96       250.93 o
   2   7   4        316.97        307.34        16.99 o
   3   7   4       5296.43       5263.51        85.05 o
   4   7   4       1403.68       1406.39        48.06 o
   5   7   4       1214.03       1154.89        47.31 o
   6   7   4        387.16        382.41        31.35 o
   7   7   4         81.55         45.20        24.90 o
  -8   8   4        125.20        117.67        31.01 o
  -7   8   4        864.58        926.45       101.30 o
  -6   8   4        968.28        964.05       102.58 o
  -5   8   4       5474.15       5296.25       126.00 o
  -4   8   4       4490.65       4355.74        80.54 o
  -3   8   4        891.53        982.47        36.57 o
  -2   8   4       3183.88       2931.60        59.46 o
  -1   8   4       1021.32       1105.18        35.52 o
   0   8   4      25736.87      28352.03       190.68 o
   1   8   4        271.05        304.41        17.85 o
   2   8   4       7039.77       7180.82       148.26 o
   3   8   4         92.65         77.47        14.51 o
   4   8   4       2445.21       2621.11        67.14 o
   5   8   4        673.17        678.17        38.34 o
   6   8   4        705.44        777.10        43.81 o
   7   8   4        556.59        623.58        67.37 o
  -8   9   4          2.53          2.58        12.31 o
  -7   9   4        177.74        193.47        39.27 o
  -6   9   4        133.68        117.81        26.02 o
  -5   9   4        255.07        260.02        22.76 o
  -4   9   4        455.93        444.70        27.69 o
  -3   9   4        131.98        120.29        14.84 o
  -2   9   4        453.74        512.33        26.62 o
  -1   9   4        837.77        983.78        34.91 o
   0   9   4       2285.23       2377.26        35.02 o
   1   9   4       4319.49       3844.72        55.06 o
   2   9   4         55.29         50.77         8.33 o
   3   9   4        174.20        229.80        13.34 o
   4   9   4        167.80        150.47        22.73 o
   5   9   4          5.42          0.02        10.04 o
   6   9   4        296.27        268.54        29.77 o
   7   9   4       1548.08       1614.61        86.23 o
  -8  10   4         60.46         64.96        22.09 o
  -7  10   4       1035.56       1136.25       115.14 o
  -6  10   4        427.78        398.33        41.79 o
  -5  10   4        154.60        126.87        18.06 o
  -4  10   4       1226.37       1266.34        46.58 o
  -3  10   4       2056.98       1989.87        55.74 o
  -2  10   4       8998.97       9041.29       122.94 o
  -1  10   4       2890.41       3136.38        86.09 o
   0  10   4        164.54        185.50        26.07 o
   1  10   4        712.09        875.18        24.39 o
   2  10   4        319.45        348.50        18.25 o
   3  10   4          1.47          0.77         4.27 o
   4  10   4       5630.96       5850.28       105.02 o
   5  10   4       1046.96        996.40        48.35 o
   6  10   4        662.90        656.52        42.52 o
   7  10   4          0.96         10.17        22.26 o
  -7  11   4        497.41        543.02        51.81 o
  -6  11   4        801.20        855.59        59.22 o
  -5  11   4        996.66        978.62        44.17 o
  -4  11   4        860.41        922.19        41.24 o
  -3  11   4       5070.26       5150.88       129.62 o
  -2  11   4       4703.82       4608.40        84.19 o
  -1  11   4      12497.82      12374.66       207.18 o
   0  11   4        516.15        524.94        21.62 o
   1  11   4       2568.03       2385.04        47.18 o
   2  11   4          2.43          7.05         4.70 o
   3  11   4       8444.43       8218.55       119.09 o
   4  11   4       1814.96       1873.65        61.95 o
   5  11   4       3927.51       3885.84        98.85 o
   6  11   4       1066.54       1031.21        52.56 o
   7  11   4       1084.11       1023.67        78.64 o
  -7  12   4        185.40        148.11        32.29 o
  -6  12   4        271.92        273.01        38.92 o
  -5  12   4        602.00        602.00        46.31 o
  -4  12   4       1548.65       1544.94        54.60 o
  -3  12   4       2744.50       2690.42        69.29 o
  -2  12   4       9539.93       9794.94       126.57 o
  -1  12   4         45.36         30.79        10.24 o
   0  12   4       1925.52       2045.27        43.70 o
   1  12   4        394.45        346.17        19.37 o
   2  12   4        657.55        706.98        27.53 o
   3  12   4          9.22         32.35        11.59 o
   4  12   4       2185.04       2083.68        67.17 o
   5  12   4        548.22        522.19        38.47 o
   6  12   4        456.71        457.87        37.54 o
  -7  13   4         48.09         10.79        25.13 o
  -6  13   4        165.32        169.44        32.53 o
  -5  13   4        188.20        182.99        22.57 o
  -4  13   4          1.77         -6.95         7.12 o
  -3  13   4        137.58        120.54        19.30 o
  -2  13   4         19.61         26.48        12.31 o
  -1  13   4         54.39         77.69        14.93 o
   0  13   4        404.01        412.67        24.65 o
   1  13   4        386.40        378.43        21.01 o
   2  13   4        377.98        343.54        18.76 o
   3  13   4         28.49         23.79        11.50 o
   4  13   4         39.00         10.54        12.32 o
   5  13   4          0.79         -5.31        11.51 o
   6  13   4          0.02        -12.31        12.31 o
  -7  14   4        729.07        795.44       106.24 o
  -6  14   4        467.10        464.54        49.05 o
  -5  14   4        541.26        563.89        37.45 o
  -4  14   4       3164.52       3350.62        84.92 o
  -3  14   4       1210.36       1229.44        51.17 o
  -2  14   4       8096.00       8156.29       123.96 o
  -1  14   4         50.53         47.17        13.06 o
   0  14   4       2206.41       2350.94        50.63 o
   1  14   4          7.46         17.18         7.07 o
   2  14   4       2011.62       1967.24        44.01 o
   3  14   4        139.35        158.75        21.36 o
   4  14   4       1168.24       1203.58        53.59 o
   5  14   4         93.08        122.35        22.22 o
   6  14   4        659.34        762.09        60.08 o
  -6  15   4       1449.76       1533.51        86.46 o
  -5  15   4        714.45        733.29        70.33 o
  -4  15   4        300.06        305.85        28.51 o
  -3  15   4       7496.96       7582.67       201.32 o
  -2  15   4       1601.34       1640.36        58.45 o
  -1  15   4       2394.61       2509.97        69.93 o
   0  15   4        710.22        755.76        30.31 o
   1  15   4       5822.17       5716.01        84.72 o
   2  15   4        154.21        141.26        14.32 o
   3  15   4       2464.00       2468.71        72.35 o
   4  15   4        833.64        800.46        44.86 o
   5  15   4       1665.86       1711.13        85.79 o
   6  15   4        162.42        267.88        56.78 o
  -6  16   4        174.85        198.47        53.42 o
  -5  16   4        394.63        302.18        42.04 o
  -4  16   4         24.34         19.09        12.11 o
  -3  16   4        335.66        367.33        30.23 o
  -2  16   4        345.89        317.58        27.56 o
  -1  16   4        376.27        393.73        30.04 o
   0  16   4        585.91        633.71        29.04 o
   1  16   4         61.49         59.33        12.83 o
   2  16   4        415.30        371.38        21.29 o
   3  16   4        431.97        408.75        32.21 o
   4  16   4       2552.39       2505.32        78.84 o
   5  16   4         36.69         27.95        18.77 o
  -6  17   4        206.21        171.57        38.96 o
  -5  17   4        383.26        407.19        49.61 o
  -4  17   4        978.16        966.81        50.55 o
  -3  17   4        514.23        489.90        35.74 o
  -2  17   4        405.33        401.75        31.28 o
  -1  17   4         66.16         44.06        13.71 o
   0  17   4        153.83        169.17        22.57 o
   1  17   4       2970.61       3044.50        66.20 o
   2  17   4         99.20         69.69        12.49 o
   3  17   4          1.24         17.56        11.00 o
   4  17   4        183.50        140.79        30.42 o
   5  17   4         61.94         58.50        22.46 o
  -5  18   4       2040.03       2078.98       102.50 o
  -4  18   4        493.04        556.45        40.34 o
  -3  18   4        443.62        439.10        36.53 o
  -2  18   4        575.53        621.62        39.49 o
  -1  18   4         35.17         39.29        12.99 o
   0  18   4       4784.08       4557.64       101.74 o
   1  18   4         19.99         16.49        16.06 o
   2  18   4       5318.09       5264.27        81.18 o
   3  18   4         11.28         14.88        14.16 o
   4  18   4        763.54        650.59        54.91 o
  -5  19   4       1422.54       1453.40       121.57 o
  -4  19   4        240.61        300.75        31.44 o
  -3  19   4        389.07        427.80        35.54 o
  -2  19   4         78.47         81.61        18.20 o
  -1  19   4       1213.27       1274.63        56.65 o
   0  19   4        406.57        446.04        35.00 o
   1  19   4       5938.36       6072.70       119.99 o
   2  19   4         37.70         50.46        12.71 o
   3  19   4       1000.99        970.79        64.05 o
   4  19   4        151.13        180.95        32.51 o
  -4  20   4        566.77        563.92        42.53 o
  -3  20   4         59.32         69.29        18.69 o
  -2  20   4          3.65         -4.57        10.31 o
  -1  20   4         18.00         17.18        15.89 o
   0  20   4        289.27        354.64        32.24 o
   1  20   4         24.16         34.19        13.48 o
   2  20   4        463.15        433.27        73.99 o
   3  20   4          1.92          9.54        16.07 o
  -3  21   4        577.96        606.99        44.06 o
  -2  21   4        355.02        362.72        33.96 o
  -1  21   4       1854.84       2003.24        75.41 o
   0  21   4         34.74         46.27        16.03 o
   1  21   4        133.40        143.12        31.56 o
   2  21   4         24.71         57.77        39.77 o
   3  21   4        942.03        913.04       105.65 o
  -2  22   4       2314.77       2456.19        86.62 o
  -1  22   4          0.26          7.19        11.80 o
   0  22   4       2723.60       2904.11        92.74 o
   1  22   4         15.62         23.95        23.15 o
   2  22   4        941.03        938.17       102.88 o
  -8   1   5        211.08        195.57        33.10 o
  -7   1   5       1345.34       1361.02        50.25 o
  -6   1   5        286.87        336.31        21.18 o
  -5   1   5        124.06        154.98        13.63 o
  -4   1   5      20091.54      21058.32       146.01 o
  -3   1   5       6532.78       6396.15        97.18 o
  -2   1   5       2836.68       2828.16        43.48 o
  -1   1   5       2031.84       2363.92        33.99 o
   0   1   5      12089.66      10988.26        72.34 o
   1   1   5        824.37        658.51        18.90 o
   2   1   5        643.56        472.41        15.48 o
   3   1   5        118.21        136.45         9.26 o
   4   1   5       5569.88       5364.69       111.82 o
   5   1   5        713.71        703.66        48.94 o
   6   1   5       1507.03       1660.40        99.42 o
   7   1   5        227.50        245.76        49.36 o
   8   1   5        208.77        213.56        42.90 o
  -8   2   5       1553.95       1536.14        75.59 o
  -7   2   5        958.98        944.13        37.63 o
  -6   2   5       1350.16       1355.73        40.78 o
  -5   2   5        655.01        631.94        22.58 o
  -4   2   5      11243.90      11574.02       120.85 o
  -3   2   5      20952.71      20128.71       114.37 o
  -2   2   5          2.33          8.24         3.31 o
  -1   2   5      16519.64      16972.92        93.32 o
   0   2   5       2756.80       2806.58        41.63 o
   1   2   5       5135.76       4797.67        48.63 o
   2   2   5          0.18          9.10         3.24 o
   3   2   5      19272.90      19052.58       205.89 o
   4   2   5        323.79        343.50        22.91 o
   5   2   5       4772.37       4729.86       218.71 o
   6   2   5        811.86        839.19        58.75 o
   7   2   5        792.80        775.97        62.11 o
  -8   3   5         85.95        113.00        22.40 o
  -7   3   5       1245.35       1242.05        38.80 o
  -6   3   5        451.93        382.55        20.94 o
  -5   3   5        230.59        256.75        17.13 o
  -4   3   5         85.83         90.36        10.56 o
  -3   3   5       3846.54       4005.85        50.42 o
  -2   3   5       6776.34       6374.24        75.87 o
  -1   3   5       2503.29       2185.80        35.07 o
   0   3   5       1572.39       1572.43        28.93 o
   1   3   5       1121.84       1032.76        25.72 o
   2   3   5       4232.09       4254.29        43.84 o
   3   3   5       1134.81       1180.84        37.52 o
   4   3   5       8135.91       8080.88       128.94 o
   5   3   5        190.31        175.39        19.65 o
   6   3   5        195.42        146.23        30.40 o
   7   3   5          1.32        -13.04        19.39 o
  -8   4   5          0.94          4.87        13.78 o
  -7   4   5          0.89          2.05         8.74 o
  -6   4   5       1018.22       1075.34        41.61 o
  -5   4   5        199.44        207.03        14.49 o
  -4   4   5        707.15        687.88        24.03 o
  -3   4   5        163.08        152.48        14.02 o
  -2   4   5        327.83        320.34        18.08 o
  -1   4   5        370.99        396.51        19.04 o
   0   4   5        536.13        603.97        20.85 o
   1   4   5       5474.29       5688.69        56.08 o
   2   4   5          4.22          6.95         3.11 o
   3   4   5        865.91        830.18        32.78 o
   4   4   5         20.40         18.48         8.69 o
   5   4   5        181.21        187.82        20.29 o
   6   4   5        459.04        533.21        86.36 o
   7   4   5        462.58        442.04        49.80 o
  -8   5   5        124.44        199.37        33.50 o
  -7   5   5       2078.11       2019.09        84.92 o
  -6   5   5       2555.91       2554.90        67.88 o
  -5   5   5       2584.08       2577.34        46.99 o
  -4   5   5       1389.16       1362.47        30.57 o
  -3   5   5         24.62         21.22         6.65 o
  -2   5   5       3491.17       3223.18        57.78 o
  -1   5   5       2884.27       2538.86        48.89 o
   0   5   5      17855.42      16812.75       191.13 o
   1   5   5        770.51        855.27        28.21 o
   2   5   5      18977.63      19487.96        99.67 o
   3   5   5        534.26        525.13        27.26 o
   4   5   5        738.49        709.26        33.77 o
   5   5   5        332.61        327.72        25.85 o
   6   5   5       3735.02       3583.38       117.65 o
   7   5   5        781.79        673.91        59.44 o
  -8   6   5        709.75        653.04        50.14 o
  -7   6   5        903.51        964.66       115.64 o
  -6   6   5       5592.74       5469.71       107.83 o
  -5   6   5       3618.43       3608.35        72.56 o
  -4   6   5       2148.42       2057.25        57.91 o
  -3   6   5       2342.17       2166.60        45.58 o
  -2   6   5         12.20          1.13         3.53 o
  -1   6   5      15575.68      15939.65       122.68 o
   0   6   5       1299.53       1395.11        50.74 o
   1   6   5      34900.93      36997.01       318.85 o
   2   6   5        145.35        138.44         9.92 o
   3   6   5       2287.89       2342.70        57.23 o
   4   6   5          0.42          4.69         7.49 o
   5   6   5       2164.18       2205.32        85.95 o
   6   6   5        513.86        542.03        49.89 o
   7   6   5        560.41        674.09        58.88 o
  -8   7   5         55.18         41.20        15.48 o
  -7   7   5        274.60        248.19        34.75 o
  -6   7   5        193.76        242.46        23.58 o
  -5   7   5        507.78        569.96        30.21 o
  -4   7   5        239.27        235.02        20.21 o
  -3   7   5         93.67        138.49        14.71 o
  -2   7   5         16.40         16.09         6.93 o
  -1   7   5        106.67        155.21        18.54 o
   0   7   5       8124.33       8273.71        74.27 o
   1   7   5        375.31        425.90        18.28 o
   2   7   5        247.08        210.83        12.64 o
   3   7   5        380.64        385.92        25.31 o
   4   7   5        151.81        159.89        19.20 o
   5   7   5          4.70          0.49         9.29 o
   6   7   5          0.72         18.12        17.26 o
   7   7   5         71.97         36.97        23.17 o
  -8   8   5        330.31        341.65        44.40 o
  -7   8   5        797.54        703.26        54.75 o
  -6   8   5        461.82        465.67        31.92 o
  -5   8   5        352.25        328.41        25.61 o
  -4   8   5       2075.56       2030.66        57.04 o
  -3   8   5       2472.69       2277.21        57.10 o
  -2   8   5        546.68        483.15        25.86 o
  -1   8   5      16450.91      18151.79       224.94 o
   0   8   5        244.09        224.88        13.53 o
   1   8   5          2.14          7.06         4.81 o
   2   8   5         62.51         81.97         9.52 o
   3   8   5       5529.09       5487.06        92.21 o
   4   8   5        164.26        160.09        20.95 o
   5   8   5          3.63         17.31        11.71 o
   6   8   5          1.74         11.40        15.17 o
   7   8   5          8.81          7.20        18.40 o
  -8   9   5        356.21        374.03        36.89 o
  -7   9   5       1148.78       1006.35       111.09 o
  -6   9   5       1886.88       2003.69        84.20 o
  -5   9   5       1197.37       1220.77        48.17 o
  -4   9   5       2172.05       2203.37       129.03 o
  -3   9   5       2811.88       2724.85        64.42 o
  -2   9   5       6252.33       6329.97       150.34 o
  -1   9   5       1182.51       1165.49        39.41 o
   0   9   5      16036.55      15261.02       200.49 o
   1   9   5         31.75         23.16         6.43 o
   2   9   5       8336.76       8246.68        86.15 o
   3   9   5         33.93        121.26        21.42 o
   4   9   5       3520.32       3380.95        97.65 o
   5   9   5       1620.25       1617.73        59.62 o
   6   9   5        781.63        780.41        45.80 o
   7   9   5         58.33         61.22        22.09 o
  -8  10   5        507.60        536.59        53.58 o
  -7  10   5         30.17         31.80        20.41 o
  -6  10   5       1140.41       1150.81        80.13 o
  -5  10   5       1417.94       1397.04        52.60 o
  -4  10   5       2135.17       2112.63        61.48 o
  -3  10   5       4779.72       4797.09        91.07 o
  -2  10   5        138.79        136.79        16.39 o
  -1  10   5       2012.69       1768.54        57.35 o
   0  10   5        947.69       1062.12        41.81 o
   1  10   5       2577.74       2880.69        55.26 o
   2  10   5         99.66        102.09        11.71 o
   3  10   5       1523.95       1535.24        52.56 o
   4  10   5         31.20         45.25        15.23 o
   5  10   5       4022.32       3899.13        94.16 o
   6  10   5       1365.11       1289.17        58.71 o
   7  10   5       1009.06        985.20        70.05 o
  -7  11   5          0.04        -12.95        21.66 o
  -6  11   5          0.49          3.76        13.32 o
  -5  11   5        190.36        203.04        27.08 o
  -4  11   5         14.35         26.04        10.36 o
  -3  11   5         14.11         17.27         9.77 o
  -2  11   5         25.04         31.68        11.06 o
  -1  11   5        277.69        260.52        21.38 o
   0  11   5        352.09        327.91        23.48 o
   1  11   5        191.84        168.04        14.04 o
   2  11   5         14.24         14.49         5.93 o
   3  11   5         90.59        111.91        18.63 o
   4  11   5        166.99        122.49        21.64 o
   5  11   5          0.31         -8.40        11.82 o
   6  11   5         78.00         94.30        22.09 o
  -7  12   5         40.21         27.69        20.67 o
  -6  12   5        517.51        504.73       106.64 o
  -5  12   5        879.44        863.34        57.35 o
  -4  12   5       1034.56       1005.30        54.39 o
  -3  12   5       5373.49       5368.28        99.54 o
  -2  12   5       2664.14       2761.24        69.52 o
  -1  12   5       2767.20       2770.28        67.40 o
   0  12   5         27.17         19.16         6.81 o
   1  12   5        168.50        163.64        19.73 o
   2  12   5          0.26         -0.98         4.21 o
   3  12   5       5718.41       5790.16       105.45 o
   4  12   5        166.83        129.59        25.46 o
   5  12   5       1713.32       1741.47        66.61 o
   6  12   5        184.85        144.94        25.95 o
  -7  13   5        522.12        570.93        54.70 o
  -6  13   5       1098.59        936.21        66.11 o
  -5  13   5        574.07        545.10        36.59 o
  -4  13   5       2730.72       2794.87        77.07 o
  -3  13   5       5605.34       5618.68       104.98 o
  -2  13   5      14191.02      13904.21       159.55 o
  -1  13   5       1435.63       1415.64        50.31 o
   0  13   5       2392.03       2359.33        49.43 o
   1  13   5          4.89         10.71         6.09 o
   2  13   5       6132.89       6135.51        85.06 o
   3  13   5        246.19        278.62        27.12 o
   4  13   5       3394.85       3482.33       127.89 o
   5  13   5        356.41        349.20        33.11 o
   6  13   5        357.88        288.04        32.83 o
  -7  14   5        162.13        129.05        32.66 o
  -6  14   5          1.63         21.14        17.01 o
  -5  14   5        385.51        381.58        32.21 o
  -4  14   5        738.79        745.52        42.51 o
  -3  14   5       6156.64       6157.24       132.01 o
  -2  14   5        888.27        761.54        40.79 o
  -1  14   5        702.25        665.80        36.42 o
   0  14   5          0.16          4.33         4.97 o
   1  14   5         14.73         10.48         7.09 o
   2  14   5         14.37          2.16         6.91 o
   3  14   5       1978.71       2004.31        65.45 o
   4  14   5        275.57        298.04        29.79 o
   5  14   5        940.81        880.13        50.64 o
   6  14   5         20.78         42.49        20.87 o
  -6  15   5          1.11         -2.05        13.65 o
  -5  15   5         75.64         81.66        23.21 o
  -4  15   5       1005.10       1102.36        52.06 o
  -3  15   5        136.31        134.69        21.26 o
  -2  15   5        140.25        123.22        19.15 o
  -1  15   5         10.09         18.15        10.26 o
   0  15   5       1478.60       1416.36        38.64 o
   1  15   5        318.37        309.95        21.52 o
   2  15   5        443.29        505.80        27.03 o
   3  15   5        179.89        131.45        22.17 o
   4  15   5        405.48        388.26        33.14 o
   5  15   5          1.69        -12.04        12.38 o
  -6  16   5       1949.61       2059.01       102.39 o
  -5  16   5       2326.17       2399.22        83.96 o
  -4  16   5        431.01        410.86        39.25 o
  -3  16   5       2375.68       2313.30        74.04 o
  -2  16   5          3.02          1.26         7.94 o
  -1  16   5       2292.09       2290.96        70.26 o
   0  16   5        207.82        227.43        28.10 o
   1  16   5       5480.33       5716.66        98.71 o
   2  16   5         59.83         46.71        11.43 o
   3  16   5        522.34        588.65        40.63 o
   4  16   5         25.23         29.54        14.79 o
   5  16   5       1262.64       1213.96       117.22 o
  -6  17   5        634.74        571.02        59.56 o
  -5  17   5       2197.49       2174.93       102.68 o
  -4  17   5        147.96        166.33        24.16 o
  -3  17   5         53.40         83.89        17.74 o
  -2  17   5       1206.52       1195.53        53.72 o
  -1  17   5       1091.45       1124.36        51.39 o
   0  17   5       5739.31       5861.15       113.76 o
   1  17   5          5.60         11.07         7.60 o
   2  17   5       6076.34       5793.26       112.44 o
   3  17   5        139.33        147.90        23.36 o
   4  17   5        640.04        580.30        51.19 o
   5  17   5         32.16         65.68        50.75 o
  -5  18   5        167.30        116.02        31.15 o
  -4  18   5          0.11         -8.89         8.89 o
  -3  18   5        158.22        141.29        22.17 o
  -2  18   5        408.86        385.01        32.66 o
  -1  18   5        299.51        264.73        27.72 o
   0  18   5        226.20        226.14        29.56 o
   1  18   5        794.83        799.18        44.27 o
   2  18   5         97.83        100.06        19.81 o
   3  18   5        236.39        248.55        27.20 o
   4  18   5         19.80         23.50        16.54 o
  -5  19   5        540.16        548.16        56.49 o
  -4  19   5          3.19          5.30        10.21 o
  -3  19   5        255.71        210.03        29.35 o
  -2  19   5        462.72        463.38        42.21 o
  -1  19   5         35.40         49.14        16.31 o
   0  19   5       1825.51       1809.40        76.42 o
   1  19   5         10.04         20.99        11.91 o
   2  19   5        853.40        854.73        60.37 o
   3  19   5         84.17         86.57        25.27 o
   4  19   5        481.13        455.66        48.52 o
  -4  20   5        599.36        615.99        44.97 o
  -3  20   5        972.78        980.82        54.58 o
  -2  20   5        118.80         86.17        19.95 o
  -1  20   5       3353.26       3371.76        96.01 o
   0  20   5         19.52          6.38        10.39 o
   1  20   5       2516.59       2529.14        81.29 o
   2  20   5         98.56        114.75        47.48 o
   3  20   5       1320.86       1285.23        76.70 o
  -3  21   5         92.97        120.92        24.50 o
  -2  21   5        625.68        638.75        45.28 o
  -1  21   5         15.92          3.59        11.41 o
   0  21   5       3329.81       3467.78        99.06 o
   1  21   5         89.83         69.81        21.64 o
   2  21   5        779.51        746.06        95.56 o
  -2  22   5         46.34         44.92        16.03 o
  -1  22   5         41.36         10.05        15.61 o
   0  22   5         11.01         -5.24        10.69 o
   1  22   5        155.01        145.98        38.58 o
  -8   0   6         54.99         68.85        30.47 o
  -7   0   6       1341.71       1419.84        64.84 o
  -6   0   6       2931.66       2802.31        87.05 o
  -5   0   6       1112.40       1042.01        47.68 o
  -4   0   6      34401.72      34550.72       245.15 o
  -3   0   6      15706.93      16555.71       153.92 o
  -2   0   6       5285.91       4909.29       132.06 o
  -1   0   6        273.85        350.33        20.91 o
   0   0   6         19.30         20.87         7.12 o
   1   0   6         23.53         56.34         9.58 o
   2   0   6       5214.75       4320.53        76.27 o
   3   0   6         40.84         25.52        15.83 o
   4   0   6      13908.24      14137.88       331.39 o
   5   0   6        986.84        887.32        79.53 o
   6   0   6        884.41        807.99        82.50 o
   7   0   6        346.66        395.09        67.66 o
  -8   1   6        448.30        529.39        38.36 o
  -7   1   6        478.08        451.57        23.99 o
  -6   1   6       1107.94       1111.63        33.66 o
  -5   1   6         53.45         35.78         8.74 o
  -4   1   6       5571.40       5568.76        69.91 o
  -3   1   6      14174.80      14891.38       102.95 o
  -2   1   6       4316.09       4174.00        56.37 o
  -1   1   6       1892.49       1742.91        32.15 o
   0   1   6          3.32          1.32         2.84 o
   1   1   6       3614.36       3912.02        47.62 o
   2   1   6       1054.52        990.72        24.29 o
   3   1   6       5577.22       5480.94       139.98 o
   4   1   6        324.65        351.67        26.70 o
   5   1   6        547.82        497.93        43.35 o
   6   1   6         48.87         47.19        32.64 o
   7   1   6        249.56        261.81        43.62 o
  -8   2   6          1.01          5.14        11.55 o
  -7   2   6         48.00         61.54        10.38 o
  -6   2   6        173.24        158.17        16.68 o
  -5   2   6        208.25        185.29        15.85 o
  -4   2   6       4053.45       4316.51        61.25 o
  -3   2   6       2852.57       2914.49        45.41 o
  -2   2   6        556.84        571.67        18.62 o
  -1   2   6       1872.91       1808.35        32.74 o
   0   2   6       1095.98       1337.89        28.14 o
   1   2   6        153.25        202.25        11.77 o
   2   2   6       1692.16       1924.56        33.51 o
   3   2   6         77.67         96.98        13.31 o
   4   2   6        106.31        103.24        15.01 o
   5   2   6         38.14         48.48        18.78 o
   6   2   6        534.59        481.73        47.62 o
   7   2   6         93.50         88.12        27.96 o
  -8   3   6        574.55        516.16        67.07 o
  -7   3   6        237.10        276.72        19.26 o
  -6   3   6       4257.37       4213.04        72.84 o
  -5   3   6        772.56        767.81        25.10 o
  -4   3   6       3935.90       3930.57        80.53 o
  -3   3   6       5677.59       6003.04        63.82 o
  -2   3   6       2359.48       2159.00        38.13 o
  -1   3   6      18058.90      17716.43       267.19 o
   0   3   6        808.70        788.98        26.13 o
   1   3   6      28899.64      29829.91       134.64 o
   2   3   6       1171.65       1140.09        25.86 o
   3   3   6        576.74        597.32        28.34 o
   4   3   6        192.92        183.77        18.64 o
   5   3   6       2596.87       2637.66       125.73 o
   6   3   6        464.56        480.15        47.77 o
   7   3   6       1017.31       1018.96        81.81 o
  -8   4   6         34.46         49.86        21.40 o
  -7   4   6       2981.62       3069.38        67.38 o
  -6   4   6       2160.50       2199.49        48.25 o
  -5   4   6       3391.53       3447.87        60.02 o
  -4   4   6       2860.16       2570.80        54.54 o
  -3   4   6       1763.01       1984.89        49.25 o
  -2   4   6       6950.85       6947.63       104.70 o
  -1   4   6       1685.35       1765.00        35.80 o
   0   4   6      10609.55      10960.47       132.13 o
   1   4   6        916.85        973.48        26.13 o
   2   4   6      15013.31      15203.66        97.78 o
   3   4   6        282.47        323.16        22.18 o
   4   4   6       4658.68       4811.39        85.54 o
   5   4   6        548.94        653.95        49.44 o
   6   4   6       2244.24       2378.45        99.07 o
   7   4   6        622.47        579.80        57.50 o
  -8   5   6        431.71        422.19        36.02 o
  -7   5   6        440.63        413.54        31.78 o
  -6   5   6        685.50        665.24        31.84 o
  -5   5   6        572.37        568.54        24.25 o
  -4   5   6         40.04         19.42         7.70 o
  -3   5   6        629.84        667.75        29.62 o
  -2   5   6       1615.33       1685.26        44.10 o
  -1   5   6       4386.46       4463.80       144.72 o
   0   5   6        153.14        128.57        10.31 o
   1   5   6       1445.69       1575.42        32.88 o
   2   5   6        226.77        206.38        14.79 o
   3   5   6         80.84        101.85        14.55 o
   4   5   6        100.07         88.58        14.96 o
   5   5   6         21.06         12.69        10.03 o
   6   5   6          1.98         15.83        17.49 o
   7   5   6         37.22          0.09        17.53 o
  -8   6   6          0.07         -3.66        10.59 o
  -7   6   6        620.62        579.06        48.54 o
  -6   6   6        306.28        320.66        27.03 o
  -5   6   6        540.81        568.40        22.85 o
  -4   6   6        432.57        394.32        22.22 o
  -3   6   6        146.53        183.81        16.89 o
  -2   6   6         74.11         28.59         9.54 o
  -1   6   6        447.09        540.06        25.43 o
   0   6   6       9658.61      10146.41       179.13 o
   1   6   6       1686.88       1668.75        30.25 o
   2   6   6        242.28        280.43        18.30 o
   3   6   6          4.09          3.68         7.26 o
   4   6   6       1492.38       1561.48        52.29 o
   5   6   6        395.61        402.81        30.96 o
   6   6   6        912.65        977.53        65.82 o
   7   6   6         62.54         48.03        24.11 o
  -8   7   6        974.33        940.85       188.35 o
  -7   7   6        938.07       1007.79       108.71 o
  -6   7   6       3011.07       2867.27        76.42 o
  -5   7   6       1449.01       1467.63        51.73 o
  -4   7   6        890.89        889.36        33.44 o
  -3   7   6       1823.14       1927.26        58.36 o
  -2   7   6        806.81        748.42        31.95 o
  -1   7   6      35268.29      36533.48       294.10 o
   0   7   6       1368.55       1528.76        38.40 o
   1   7   6      16262.31      16264.17       180.93 o
   2   7   6       1139.00       1120.34        32.21 o
   3   7   6       2076.86       2082.41       111.98 o
   4   7   6         13.56         33.93        12.16 o
   5   7   6        172.00        210.81        24.10 o
   6   7   6        341.71        294.21        41.27 o
   7   7   6        954.30        976.07        71.74 o
  -8   8   6        172.49        163.21        33.88 o
  -7   8   6       1962.13       1988.68        89.52 o
  -6   8   6        849.31        880.58        85.98 o
  -5   8   6       3316.17       3144.18       113.16 o
  -4   8   6       2831.07       2744.84        84.54 o
  -3   8   6        120.45        125.29        15.78 o
  -2   8   6       6260.86       6540.84       121.14 o
  -1   8   6        871.84        804.55        33.14 o
   0   8   6      10068.90      10182.59       151.30 o
   1   8   6       1643.81       1730.83        60.80 o
   2   8   6       5586.85       5877.82        89.02 o
   3   8   6        228.36        217.45        21.43 o
   4   8   6        456.06        474.24        31.74 o
   5   8   6        223.44        223.45        26.02 o
   6   8   6       1881.97       1954.08       117.62 o
   7   8   6        481.93        565.87        56.23 o
  -8   9   6          9.81         15.90        16.54 o
  -7   9   6         37.71         34.52        19.17 o
  -6   9   6        895.39        869.05        44.51 o
  -5   9   6        499.47        530.66        33.53 o
  -4   9   6         82.00         61.87        14.09 o
  -3   9   6         40.88         47.44        12.33 o
  -2   9   6        167.49        229.82        20.30 o
  -1   9   6        288.70        210.34        18.65 o
   0   9   6         68.11         62.95         9.18 o
   1   9   6       2288.89       2229.10        44.82 o
   2   9   6          3.29         -0.41         4.10 o
   3   9   6       2273.40       2241.46        63.21 o
   4   9   6        216.17        205.99        24.58 o
   5   9   6       2933.65       3045.42        83.49 o
   6   9   6        288.86        345.81        44.01 o
   7   9   6         28.53         21.52        19.05 o
  -8  10   6         87.19         86.33        25.72 o
  -7  10   6        318.23        317.10        41.12 o
  -6  10   6        261.46        241.67        25.54 o
  -5  10   6        319.91        265.98        25.28 o
  -4  10   6       2061.19       2144.96        63.75 o
  -3  10   6       3518.03       3474.99        77.42 o
  -2  10   6       5266.21       4954.93        88.66 o
  -1  10   6         56.96         60.17        12.83 o
   0  10   6        533.11        673.63        24.72 o
   1  10   6         41.79         27.69         7.59 o
   2  10   6       5418.60       5462.40        72.83 o
   3  10   6         42.05         41.87        13.21 o
   4  10   6       4903.29       5218.18       104.31 o
   5  10   6        162.81        151.56        24.67 o
   6  10   6         78.26         76.29        20.82 o
  -7  11   6        197.42        210.65        36.00 o
  -6  11   6        413.13        375.82        30.88 o
  -5  11   6       1311.82       1260.41        52.90 o
  -4  11   6       4530.09       4487.23        94.18 o
  -3  11   6       6755.14       6659.73       157.39 o
  -2  11   6       3841.30       3725.28        79.71 o
  -1  11   6       5007.10       4879.50        88.35 o
   0  11   6         40.75         52.20         8.86 o
   1  11   6       6069.10       5766.66        76.82 o
   2  11   6        276.25        255.98        17.98 o
   3  11   6       9988.22       9789.80       137.15 o
   4  11   6        333.30        393.22        32.84 o
   5  11   6       2874.34       2863.01        84.85 o
   6  11   6        239.07        170.73        27.77 o
  -7  12   6        330.22        311.47        60.54 o
  -6  12   6        273.30        279.33        57.47 o
  -5  12   6       1129.33       1028.82        49.22 o
  -4  12   6       2343.17       2359.67        70.82 o
  -3  12   6       1591.52       1476.65        54.55 o
  -2  12   6       5217.38       5251.52       120.41 o
  -1  12   6        197.65        193.88        21.96 o
   0  12   6        384.36        415.54        20.90 o
   1  12   6        497.86        556.09        25.38 o
   2  12   6       1546.86       1496.09        41.79 o
   3  12   6          1.70         23.04        12.88 o
   4  12   6       1682.25       1647.19        62.78 o
   5  12   6        288.69        309.23        32.41 o
   6  12   6        136.82        136.24        24.98 o
  -7  13   6          5.82         22.44        17.63 o
  -6  13   6         86.77         91.55        29.48 o
  -5  13   6         38.45         38.43        14.20 o
  -4  13   6         27.54         12.89        10.82 o
  -3  13   6        162.01        189.11        23.62 o
  -2  13   6        389.68        390.36        29.67 o
  -1  13   6         13.32         -2.09         6.92 o
   0  13   6         35.98         47.39         9.67 o
   1  13   6        937.58       1049.27        35.48 o
   2  13   6          5.02          4.39         5.98 o
   3  13   6          5.36         -6.24         8.25 o
   4  13   6          3.10          7.28        11.14 o
   5  13   6         68.97         54.37        16.79 o
   6  13   6         22.54         27.36        15.54 o
  -7  14   6        427.06        459.71        51.41 o
  -6  14   6        503.71        537.59        52.98 o
  -5  14   6       1244.39       1242.37        56.73 o
  -4  14   6       4591.64       4729.94       104.93 o
  -3  14   6        496.02        507.19        35.20 o
  -2  14   6       2549.99       2559.54        72.96 o
  -1  14   6        317.39        277.57        25.43 o
   0  14   6       2196.53       2372.56        52.10 o
   1  14   6         73.28         71.41        12.87 o
   2  14   6       2583.90       2628.74        58.75 o
   3  14   6         31.41         24.13        11.94 o
   4  14   6       1230.10       1328.68        58.27 o
   5  14   6         79.52         70.62        18.86 o
  -6  15   6        434.42        425.90        50.75 o
  -5  15   6       3015.54       2928.13        88.03 o
  -4  15   6       1439.49       1447.85        60.40 o
  -3  15   6       2302.43       2229.65       114.71 o
  -2  15   6       1905.19       2010.31        66.70 o
  -1  15   6       4477.97       4487.00        96.87 o
   0  15   6         61.93         43.56        13.09 o
   1  15   6       4338.26       4609.44        78.43 o
   2  15   6        243.37        236.43        24.11 o
   3  15   6       3667.29       3681.38        92.28 o
   4  15   6          7.40         12.49        13.30 o
   5  15   6       1120.45       1082.67        56.90 o
  -6  16   6         36.90         39.73        22.02 o
  -5  16   6        229.32        213.31        27.82 o
  -4  16   6          9.37          6.67        10.75 o
  -3  16   6        198.00        187.83        40.18 o
  -2  16   6       1607.19       1549.40        60.45 o
  -1  16   6        168.94        195.30        26.43 o
   0  16   6        153.88        138.53        20.62 o
   1  16   6        115.61         81.20        14.12 o
   2  16   6       3491.76       3314.77        84.82 o
   3  16   6          1.16          4.62        10.70 o
   4  16   6        460.76        459.41        37.34 o
   5  16   6          0.27          1.68        17.35 o
  -6  17   6        737.54        713.06        70.23 o
  -5  17   6        247.89        222.97        28.23 o
  -4  17   6          2.99          2.02         9.28 o
  -3  17   6          0.54          4.26         9.24 o
  -2  17   6         24.78         20.52        10.91 o
  -1  17   6       1390.55       1453.62        59.10 o
   0  17   6        295.15        310.30        29.26 o
   1  17   6        779.90        806.04        43.64 o
   2  17   6         73.01         42.14        14.62 o
   3  17   6          0.14          0.75        10.49 o
   4  17   6         27.91         29.25        13.80 o
  -5  18   6       2066.27       2106.65       104.11 o
  -4  18   6        471.97        437.53        36.93 o
  -3  18   6          1.87         -7.49         7.49 o
  -2  18   6       1211.89       1136.34        55.31 o
  -1  18   6        680.72        676.57        42.71 o
   0  18   6       6759.28       6742.37       128.17 o
   1  18   6         35.40         41.12        14.22 o
   2  18   6       2350.75       2172.19        72.72 o
   3  18   6          9.49          3.62         9.14 o
   4  18   6        756.67        805.57        61.46 o
  -5  19   6        478.81        484.79        53.45 o
  -4  19   6        251.71        199.77        26.89 o
  -3  19   6        423.57        393.69        54.00 o
  -2  19   6        324.51        314.04        35.61 o
  -1  19   6       3346.75       3435.22        95.98 o
   0  19   6        548.33        563.85        40.70 o
   1  19   6       3654.78       3658.83        95.98 o
   2  19   6         90.59         73.07        24.70 o
   3  19   6        343.36        296.00        30.09 o
  -4  20   6        115.66        112.13        21.76 o
  -3  20   6         59.23         81.48        23.54 o
  -2  20   6          5.30          4.62        12.75 o
  -1  20   6         25.89          9.43        14.43 o
   0  20   6       1004.58       1071.35        55.39 o
   1  20   6         62.36         42.90        15.36 o
   2  20   6          0.15          6.33        14.20 o
   3  20   6         14.51         20.77        28.29 o
  -3  21   6        780.10        814.27        52.60 o
  -2  21   6        223.85        218.92        36.77 o
  -1  21   6        378.24        442.02        37.76 o
   0  21   6         65.63         56.93        17.19 o
   1  21   6        475.68        501.23        40.45 o
   2  21   6         32.40         35.41        37.00 o
  -2  22   6       2297.49       2391.21        88.58 o
  -1  22   6         50.71         63.88        24.39 o
   0  22   6       1179.38       1203.61        60.95 o
   1  22   6         23.27         27.70        27.30 o
  -8   1   7         15.51         13.49         9.81 o
  -7   1   7        142.47        156.97        18.39 o
  -6   1   7       3925.38       3938.70        71.65 o
  -5   1   7       3149.70       3239.25        59.79 o
  -4   1   7       2366.25       2392.93        55.17 o
  -3   1   7       9525.08       9492.83        85.94 o
  -2   1   7      14291.40      14114.87       198.35 o
  -1   1   7        872.41        815.43        23.99 o
   0   1   7       6454.55       5916.27        63.21 o
   1   1   7        388.18        475.61        18.44 o
   2   1   7       3737.62       3628.58        50.10 o
   3   1   7        381.91        423.97        18.08 o
   4   1   7       3208.16       3617.08       156.71 o
   5   1   7        249.17        239.35        33.63 o
   6   1   7        537.49        546.11        50.92 o
   7   1   7         85.44         67.81        24.02 o
  -8   2   7        981.46       1052.72        51.51 o
  -7   2   7        200.09        232.44        20.10 o
  -6   2   7       4230.64       4232.07        65.17 o
  -5   2   7       4112.22       3904.52        65.47 o
  -4   2   7       2380.04       2262.58        45.64 o
  -3   2   7      14354.53      14044.60       122.68 o
  -2   2   7       3035.49       3216.13        47.11 o
  -1   2   7       3580.80       3443.54        48.79 o
   0   2   7         96.33         77.05         8.45 o
   1   2   7      11541.92      11322.01       112.34 o
   2   2   7       1463.19       1541.51        32.85 o
   3   2   7      16330.79      15976.18       125.99 o
   4   2   7        559.36        570.98        29.73 o
   5   2   7       1992.10       2083.30        86.80 o
   6   2   7        542.12        564.62        52.39 o
   7   2   7        583.76        561.39        55.96 o
  -8   3   7        171.49        138.22        23.95 o
  -7   3   7         44.41         43.22        12.00 o
  -6   3   7          3.11          8.79         7.18 o
  -5   3   7       1570.24       1581.01        41.68 o
  -4   3   7        248.85        204.11        14.53 o
  -3   3   7       9695.01       9666.67        85.13 o
  -2   3   7       3998.87       4014.18        57.66 o
  -1   3   7         11.30         20.79         5.40 o
   0   3   7       2126.01       2141.24        38.88 o
   1   3   7        182.38        228.00        13.57 o
   2   3   7      12301.35      13139.11        95.05 o
   3   3   7          1.65         31.06        10.09 o
   4   3   7        518.52        507.39        33.17 o
   5   3   7         27.35         27.53        17.20 o
   6   3   7          7.51         -4.62        15.83 o
   7   3   7        107.39         97.16        32.37 o
  -8   4   7         75.73         61.24        18.17 o
  -7   4   7         28.41         15.46         9.46 o
  -6   4   7       2015.12       2107.47        52.41 o
  -5   4   7        174.72        180.33        12.87 o
  -4   4   7         53.77         53.14         8.32 o
  -3   4   7         75.96         82.42        12.85 o
  -2   4   7        114.34        109.88        12.96 o
  -1   4   7       2291.83       2144.47        38.68 o
   0   4   7        847.81        910.89        26.09 o
   1   4   7        587.10        604.35        21.51 o
   2   4   7         12.49         16.73         5.94 o
   3   4   7        272.03        342.23        23.28 o
   4   4   7         86.58         69.81        14.48 o
   5   4   7       1895.18       1741.21        80.35 o
   6   4   7        221.87        248.66        38.22 o
   7   4   7        166.92        129.76        35.12 o
  -8   5   7        113.86        173.92        33.02 o
  -7   5   7       2020.21       1961.61        66.65 o
  -6   5   7        399.92        417.43        27.81 o
  -5   5   7       1173.73       1127.42        34.83 o
  -4   5   7        709.04        707.70        33.86 o
  -3   5   7       2799.93       2827.62        62.74 o
  -2   5   7       6565.27       6682.65        91.44 o
  -1   5   7      10766.55      10837.63       127.71 o
   0   5   7      36750.07      37620.46       276.19 o
   1   5   7        643.02        624.39        22.28 o
   2   5   7       2389.94       2626.28        43.58 o
   3   5   7        254.45        235.92        20.64 o
   4   5   7       3590.64       3634.02        79.10 o
   5   5   7        412.27        463.76        44.41 o
   6   5   7       2221.68       2257.29        99.40 o
   7   5   7        299.64        313.66        46.96 o
  -8   6   7       1795.53       1869.39       153.33 o
  -7   6   7        626.83        693.10        41.34 o
  -6   6   7       3060.46       3120.01        70.16 o
  -5   6   7       2628.92       2552.08        60.13 o
  -4   6   7         72.16         55.17        13.86 o
  -3   6   7       3749.83       3656.07        72.99 o
  -2   6   7       2136.79       2170.65        53.90 o
  -1   6   7      25425.19      27140.60       294.81 o
   0   6   7       2814.80       2750.26        46.16 o
   1   6   7       7161.76       6941.81       126.73 o
   2   6   7        372.94        360.86        17.47 o
   3   6   7       3554.68       3584.43        75.76 o
   4   6   7        153.85        146.93        19.87 o
   5   6   7       1148.41       1284.70        58.08 o
   6   6   7        757.02        970.72        68.27 o
   7   6   7        699.46        609.38        58.52 o
  -8   7   7         15.83         10.42        17.39 o
  -7   7   7        289.78        310.31        29.00 o
  -6   7   7        136.97        118.90        19.83 o
  -5   7   7        728.63        789.34        34.82 o
  -4   7   7          6.35          7.62         6.07 o
  -3   7   7         27.71         33.66         9.79 o
  -2   7   7       3418.48       3432.87        69.64 o
  -1   7   7       2356.60       2398.69        56.64 o
   0   7   7       3991.03       3625.52        54.08 o
   1   7   7         75.09         69.32         8.58 o
   2   7   7        394.00        423.77        19.17 o
   3   7   7         40.91         46.82        13.05 o
   4   7   7       1070.35       1006.50        44.59 o
   5   7   7          1.10         21.39        12.49 o
   6   7   7        990.20        983.41        68.35 o
   7   7   7        152.58        134.41        36.22 o
  -8   8   7        425.37        397.89        51.14 o
  -7   8   7        262.10        223.92        35.03 o
  -6   8   7        802.26        788.25        42.93 o
  -5   8   7        109.03         98.31        17.04 o
  -4   8   7       1053.44       1054.77        43.97 o
  -3   8   7       4228.34       4255.69        72.45 o
  -2   8   7          0.71          0.67         5.65 o
  -1   8   7       1855.15       2104.93        69.71 o
   0   8   7         35.72         36.31        10.82 o
   1   8   7       3312.14       3121.11        53.29 o
   2   8   7         23.63         39.92         8.57 o
   3   8   7       2631.80       2646.07        68.80 o
   4   8   7         45.89         42.62        14.00 o
   5   8   7         57.13         52.98        16.67 o
   6   8   7        193.86        218.37        59.95 o
  -8   9   7        224.12        230.60        36.59 o
  -7   9   7       1002.83       1051.04        68.31 o
  -6   9   7        295.85        296.96        27.73 o
  -5   9   7       1661.03       1660.88        59.24 o
  -4   9   7       1246.46       1328.10        55.49 o
  -3   9   7       5928.62       5787.25       165.60 o
  -2   9   7      11762.32      11713.84       142.51 o
  -1   9   7        174.47        166.04        17.78 o
   0   9   7      11292.10      11480.20       191.73 o
   1   9   7        260.41        309.63        19.48 o
   2   9   7       5590.71       5648.87        93.81 o
   3   9   7       1741.32       1645.73        56.21 o
   4   9   7       3037.30       2988.91        79.59 o
   5   9   7          0.51        -12.16        19.10 o
   6   9   7       1239.12       1286.70        77.40 o
  -8  10   7        522.89        549.05        54.69 o
  -7  10   7        191.75        187.69        32.96 o
  -6  10   7       1701.18       1756.55        64.84 o
  -5  10   7       1469.37       1428.06        56.25 o
  -4  10   7        815.41        824.18        41.39 o
  -3  10   7       1121.69       1048.88        44.73 o
  -2  10   7       1093.70       1051.59        43.21 o
  -1  10   7       2074.45       2092.50        73.20 o
   0  10   7        563.54        589.51        28.53 o
   1  10   7       2222.48       2258.24        48.28 o
   2  10   7        517.50        487.93        23.47 o
   3  10   7       5573.96       5510.84       103.86 o
   4  10   7       1252.99       1178.98        52.59 o
   5  10   7       3483.77       3527.57       104.05 o
   6  10   7        262.64        332.42        44.47 o
  -7  11   7         33.88         22.84        16.58 o
  -6  11   7         12.93         19.26        10.53 o
  -5  11   7        258.00        244.89        33.61 o
  -4  11   7        219.37        222.00        24.84 o
  -3  11   7        462.09        434.97        30.76 o
  -2  11   7        168.04        148.01        19.26 o
  -1  11   7        269.88        287.06        23.69 o
   0  11   7       1362.13       1350.59        36.83 o
   1  11   7          1.58         10.88         6.63 o
   2  11   7        503.80        495.93        32.27 o
   3  11   7          2.50         31.08        13.53 o
   4  11   7          1.80         -9.57         9.57 o
   5  11   7        191.89        191.66        27.49 o
   6  11   7         25.60         55.81        22.03 o
  -7  12   7        219.27        177.37        34.18 o
  -6  12   7        447.83        433.97        34.84 o
  -5  12   7        600.90        556.75        38.50 o
  -4  12   7       2679.18       2630.27        76.79 o
  -3  12   7       2115.86       2115.57        66.28 o
  -2  12   7        306.52        337.64        30.75 o
  -1  12   7        171.35        174.24        20.26 o
   0  12   7         11.27         10.68         5.46 o
   1  12   7       4069.27       4221.22        99.03 o
   2  12   7        241.85        256.74        19.04 o
   3  12   7       5884.43       6065.72       159.84 o
   4  12   7        249.58        259.24        28.76 o
   5  12   7       1023.67       1021.60        53.89 o
   6  12   7        102.83        100.84        22.18 o
  -7  13   7        509.43        486.96        52.51 o
  -6  13   7        340.19        343.62        31.79 o
  -5  13   7       2367.04       2448.41        78.59 o
  -4  13   7       5008.38       5135.88       144.21 o
  -3  13   7       4662.46       4611.55        99.70 o
  -2  13   7       5011.78       4841.05        99.13 o
  -1  13   7        118.83        110.70        17.75 o
   0  13   7       3269.03       3292.54        68.55 o
   1  13   7        139.66        152.80        15.81 o
   2  13   7       6000.33       6083.78       109.39 o
   3  13   7         75.30        120.50        20.44 o
   4  13   7       2569.06       2534.72        79.78 o
   5  13   7         92.87        104.40        23.79 o
  -7  14   7         75.16         54.48        24.75 o
  -6  14   7        113.24         90.75        30.29 o
  -5  14   7       1532.50       1480.47        63.27 o
  -4  14   7       1471.23       1387.09        58.79 o
  -3  14   7        587.75        601.46        38.42 o
  -2  14   7         90.88         69.83        15.75 o
  -1  14   7        137.96        115.01        18.74 o
   0  14   7          8.93          7.43         6.21 o
   1  14   7        644.89        785.32        32.66 o
   2  14   7         46.96         44.89        13.85 o
   3  14   7       4434.17       4316.37       100.21 o
   4  14   7         49.76         52.04        16.73 o
   5  14   7        106.92         85.76        22.42 o
  -6  15   7        461.34        459.19        52.10 o
  -5  15   7        250.03        232.80        28.68 o
  -4  15   7        530.60        530.65        38.47 o
  -3  15   7        138.66        130.30        26.98 o
  -2  15   7          0.49         18.60        11.52 o
  -1  15   7        939.43        956.38        46.66 o
   0  15   7       1435.87       1361.45        54.36 o
   1  15   7          5.67         -5.31         6.30 o
   2  15   7        675.08        550.98        39.35 o
   3  15   7         19.56         27.01        13.94 o
   4  15   7         69.28         39.38        28.50 o
   5  15   7         28.43          6.13        13.68 o
  -6  16   7       1115.88       1211.92        81.80 o
  -5  16   7       1656.68       1657.57        69.39 o
  -4  16   7        103.69         91.61        20.57 o
  -3  16   7        538.82        559.65        38.86 o
  -2  16   7        470.50        430.93        34.52 o
  -1  16   7       3358.89       3394.15        88.92 o
   0  16   7        682.22        702.36        41.02 o
   1  16   7       1820.53       1964.99        85.42 o
   2  16   7         64.90         85.92        27.95 o
   3  16   7       1185.58       1228.26        56.20 o
   4  16   7         36.29         50.63        15.94 o
  -5  17   7        510.91        568.94        42.28 o
  -4  17   7        371.95        334.50        32.51 o
  -3  17   7        729.72        726.73        45.10 o
  -2  17   7       1959.97       2073.90        73.09 o
  -1  17   7        885.25        920.55        48.90 o
   0  17   7       7278.88       7195.19       141.56 o
   1  17   7        103.12        119.99        21.16 o
   2  17   7       2063.97       1940.57        67.43 o
   3  17   7         10.12         24.23        12.75 o
   4  17   7        514.34        475.88        38.68 o
  -5  18   7         89.06         46.27        17.14 o
  -4  18   7        138.81        134.67        23.94 o
  -3  18   7         32.10         26.63        12.45 o
  -2  18   7        114.01         86.40        21.12 o
  -1  18   7        417.43        448.23        36.95 o
   0  18   7         12.39          9.95        11.05 o
   1  18   7        914.86        936.59        48.61 o
   2  18   7         79.85         41.59        19.49 o
   3  18   7        141.73        127.87        22.40 o
   4  18   7          0.00         -3.52        11.18 o
  -4  19   7         71.86         74.36        18.88 o
  -3  19   7         72.76         81.75        19.27 o
  -2  19   7        955.81        945.74        53.45 o
  -1  19   7         51.30         55.94        17.08 o
   0  19   7        866.28        873.89        49.76 o
   1  19   7         19.19         13.83        10.90 o
   2  19   7        344.33        268.50        38.39 o
   3  19   7          2.94          8.96        15.57 o
  -4  20   7        464.11        475.61        40.14 o
  -3  20   7       1672.88       1601.14        71.24 o
  -2  20   7        279.54        240.21        30.26 o
  -1  20   7       1913.91       1858.15        74.43 o
   0  20   7        878.20        937.72        86.47 o
   1  20   7       1823.48       1835.84        91.24 o
   2  20   7          2.75         18.35        15.65 o
  -3  21   7        138.52        153.21        26.16 o
  -2  21   7       1476.83       1547.13        70.74 o
  -1  21   7        323.24        291.58        33.68 o
   0  21   7       1688.10       1751.62        72.83 o
   1  21   7         44.00         35.07        17.56 o
  -1  22   7        115.02        157.39        26.53 o
  -8   0   8        142.02        128.01        27.42 o
  -7   0   8        319.48        345.23        33.61 o
  -6   0   8       5774.80       5743.38       124.32 o
  -5   0   8       7038.37       7025.92       140.96 o
  -4   0   8       6392.53       6035.02       108.91 o
  -3   0   8        209.25        216.87        20.73 o
  -2   0   8       3224.45       3559.67       163.71 o
  -1   0   8        203.51        244.95        20.49 o
   0   0   8         17.92         29.75         9.58 o
   1   0   8       5593.39       5481.77        92.66 o
   2   0   8      29131.89      28485.79       211.99 o
   3   0   8          8.69         10.09         8.98 o
   4   0   8       6333.08       6170.11       197.25 o
   5   0   8        324.60        262.34        50.85 o
   6   0   8        292.07        342.66        61.73 o
   7   0   8        105.62        114.35        46.89 o
  -8   1   8        355.83        331.27        26.32 o
  -7   1   8         34.42         30.45         8.75 o
  -6   1   8        721.69        758.06        32.69 o
  -5   1   8       1092.38       1148.19        36.83 o
  -4   1   8       6225.06       6324.04        78.79 o
  -3   1   8       2753.93       2662.73        47.85 o
  -2   1   8       1231.61       1215.68        31.36 o
  -1   1   8       1663.76       1764.31        39.15 o
   0   1   8        353.13        402.88        22.53 o
   1   1   8       9307.00       9297.27        85.31 o
   2   1   8        339.88        417.22        19.54 o
   3   1   8       5312.17       5639.21        66.72 o
   4   1   8          0.32          0.98        26.21 o
   5   1   8        175.99        171.37        30.50 o
   6   1   8         46.85         27.24        17.74 o
   7   1   8        552.60        643.64        60.29 o
  -8   2   8          6.45         -7.59         7.91 o
  -7   2   8        201.02        228.95        20.28 o
  -6   2   8       1756.85       1643.47        47.39 o
  -5   2   8         83.56         63.72        11.58 o
  -4   2   8          1.73          6.64         4.82 o
  -3   2   8        113.46        123.76        11.25 o
  -2   2   8          4.49         10.42         4.60 o
  -1   2   8       2346.32       2408.77        43.96 o
   0   2   8        343.92        421.07        18.76 o
   1   2   8          1.87          6.36         4.84 o
   2   2   8        813.11        823.82        26.30 o
   3   2   8          0.50          9.78         5.59 o
   4   2   8        442.53        376.06        37.40 o
   5   2   8        101.19        137.20        30.14 o
   6   2   8         90.96         57.06        24.27 o
   7   2   8         13.74          2.35        18.41 o
  -8   3   8       1128.29       1150.35        43.40 o
  -7   3   8          8.36         24.95        11.43 o
  -6   3   8       3087.57       3096.63        55.82 o
  -5   3   8       1649.32       1690.46        43.97 o
  -4   3   8       1479.41       1483.39        37.80 o
  -3   3   8       2998.12       2917.33        49.01 o
  -2   3   8       3130.06       3221.81        69.48 o
  -1   3   8      20434.25      20574.87       170.19 o
   0   3   8        391.66        430.41        19.30 o
   1   3   8       5623.21       5588.12        67.25 o
   2   3   8        199.65        184.74        13.31 o
   3   3   8       2205.19       2247.08        76.94 o
   4   3   8         12.01         30.24        10.31 o
   5   3   8       3420.84       3469.09       114.99 o
   6   3   8        286.82        282.31        41.62 o
   7   3   8        757.48        855.41        68.83 o
  -8   4   8        167.58        170.80        32.55 o
  -7   4   8       1840.43       1955.12        58.98 o
  -6   4   8        266.07        298.92        20.89 o
  -5   4   8       2537.92       2708.78        54.83 o
  -4   4   8       4370.63       4266.08        62.69 o
  -3   4   8        108.99        121.22        10.71 o
  -2   4   8       4701.54       4549.85        58.52 o
  -1   4   8       4968.23       5003.25        63.36 o
   0   4   8      16759.67      17061.86       205.63 o
   1   4   8        711.99        699.35        24.52 o
   2   4   8       9169.97       8755.67       104.17 o
   3   4   8          5.31         14.35         9.72 o
   4   4   8       6440.43       6467.93       106.00 o
   5   4   8        472.81        466.53        49.06 o
   6   4   8       1379.89       1436.15        82.31 o
   7   4   8        371.42        372.61        49.21 o
  -8   5   8        244.73        229.33        41.05 o
  -7   5   8        238.24        232.28        22.59 o
  -6   5   8         56.76         41.71        12.34 o
  -5   5   8         37.78         36.94         8.62 o
  -4   5   8       1893.20       1909.93        56.65 o
  -3   5   8        935.01        958.12        45.88 o
  -2   5   8        738.27        731.99        32.46 o
  -1   5   8       1814.83       1791.68        38.18 o
   0   5   8        504.40        507.44        22.93 o
   1   5   8       2656.48       2703.98        48.31 o
   2   5   8         13.55         12.83         5.51 o
   3   5   8        852.43        865.47        38.69 o
   4   5   8        167.34        185.77        22.48 o
   5   5   8          0.62        -11.97        12.63 o
   6   5   8         49.62         22.72        26.81 o
   7   5   8        279.19        309.34        47.61 o
  -8   6   8         38.74         39.91        24.87 o
  -7   6   8        282.33        323.29        29.82 o
  -6   6   8        125.62        121.54        17.85 o
  -5   6   8        438.34        451.55        30.21 o
  -4   6   8        196.54        195.90        19.91 o
  -3   6   8        494.59        541.50        32.55 o
  -2   6   8        574.99        549.29        29.14 o
  -1   6   8       1940.02       1990.66        40.27 o
   0   6   8       1176.01       1223.14        32.75 o
   1   6   8        245.14        223.72        15.38 o
   2   6   8        322.21        306.77        17.03 o
   3   6   8        516.64        532.78        31.54 o
   4   6   8       2553.42       2556.06        70.51 o
   5   6   8         83.64        150.14        31.81 o
   6   6   8         23.42         16.91        18.97 o
  -8   7   8       1419.25       1330.43        79.45 o
  -7   7   8        325.86        304.63        29.90 o
  -6   7   8       1723.75       1737.59        63.00 o
  -5   7   8        129.49        123.98        16.25 o
  -4   7   8        780.20        802.48        38.87 o
  -3   7   8       8565.63       8970.03       125.01 o
  -2   7   8       4627.44       4475.29        82.77 o
  -1   7   8      14544.87      13870.77       180.43 o
   0   7   8        775.98        932.63        29.27 o
   1   7   8       7768.38       7901.98       109.95 o
   2   7   8          0.16          9.76         6.25 o
   3   7   8         36.15         73.10        15.40 o
   4   7   8          3.40         12.17         9.99 o
   5   7   8       2331.20       2374.57        98.38 o
   6   7   8        302.35        325.18        44.41 o
  -8   8   8         26.08         35.09        27.90 o
  -7   8   8       2306.44       2288.07       113.59 o
  -6   8   8        800.36        851.63        45.42 o
  -5   8   8        949.42        968.33        40.02 o
  -4   8   8       3031.73       2996.77        65.98 o
  -3   8   8        108.69        140.86        16.59 o
  -2   8   8       3962.47       3875.69        79.25 o
  -1   8   8       5217.61       5118.71        93.71 o
   0   8   8       8067.77       8427.09        99.53 o
   1   8   8        126.93        145.41        13.82 o
   2   8   8        903.94        889.61        29.88 o
   3   8   8          0.09         -6.26         7.73 o
   4   8   8       3315.26       3152.50        82.08 o
   5   8   8        239.67        282.88        30.01 o
   6   8   8       1868.60       1859.60        94.91 o
  -8   9   8         40.43         17.59        19.37 o
  -7   9   8         17.94         22.63        11.01 o
  -6   9   8         28.01         32.66        12.81 o
  -5   9   8         84.40         72.51        17.32 o
  -4   9   8          0.03         -1.21         7.65 o
  -3   9   8        457.27        537.10        28.53 o
  -2   9   8        446.06        419.78        24.38 o
  -1   9   8       2701.68       2691.83        56.67 o
   0   9   8        765.92        751.01        27.74 o
   1   9   8        124.09        146.09        14.41 o
   2   9   8        484.63        502.89        24.03 o
   3   9   8       1846.44       1956.57        63.12 o
   4   9   8        271.79        271.06        28.64 o
   5   9   8        859.94        859.30        48.33 o
   6   9   8          3.07         11.98        16.91 o
  -7  10   8        129.47        143.78        44.42 o
  -6  10   8        321.99        354.87        31.66 o
  -5  10   8       1827.19       1788.16        64.45 o
  -4  10   8       1761.42       1839.47        62.74 o
  -3  10   8       2848.29       2861.06        74.67 o
  -2  10   8        674.69        678.27        36.25 o
  -1  10   8        387.18        423.60        28.68 o
   0  10   8        167.50        159.08        14.14 o
   1  10   8        589.50        638.52        30.87 o
   2  10   8       9788.60       9601.49       119.20 o
   3  10   8        336.00        312.34        29.60 o
   4  10   8        467.56        473.15        39.52 o
   5  10   8          7.71         -9.54         9.54 o
   6  10   8         82.27         -2.03        21.37 o
  -7  11   8        346.04        312.18        52.92 o
  -6  11   8       1574.82       1590.00        64.25 o
  -5  11   8        424.89        489.68        37.17 o
  -4  11   8       6002.87       5980.42       145.31 o
  -3  11   8       3574.43       3439.91        83.73 o
  -2  11   8       1337.25       1373.08        51.92 o
  -1  11   8       3791.68       3543.15        80.27 o
   0  11   8          0.97          0.24         5.10 o
   1  11   8       7624.45       7913.58       148.92 o
   2  11   8         14.72         72.16        16.22 o
   3  11   8       6996.11       6871.14       149.05 o
   4  11   8        729.68        686.27        43.20 o
   5  11   8       1097.54       1161.97        56.97 o
   6  11   8         24.78         10.40        20.08 o
  -7  12   8        485.03        502.42        52.85 o
  -6  12   8        349.98        406.12        34.47 o
  -5  12   8       2134.69       2105.34        72.92 o
  -4  12   8       3287.37       3231.68        86.50 o
  -3  12   8        208.64        188.88        23.03 o
  -2  12   8        365.43        386.08        29.78 o
  -1  12   8        153.35        167.57        20.59 o
   0  12   8        192.42        222.51        20.73 o
   1  12   8        670.86        672.37        33.98 o
   2  12   8       2207.12       2150.19        90.41 o
   3  12   8          7.44         27.65        12.43 o
   4  12   8       1667.27       1633.02        64.68 o
   5  12   8        159.65        154.93        25.40 o
  -7  13   8         20.87          9.88        15.80 o
  -6  13   8         35.12         58.85        17.09 o
  -5  13   8          0.44         -1.84        10.78 o
  -4  13   8         58.28         56.83        16.39 o
  -3  13   8          4.49          4.11        11.53 o
  -2  13   8         51.75         49.28        13.89 o
  -1  13   8        405.57        385.78        29.64 o
   0  13   8          8.98          3.86         6.11 o
   1  13   8         58.83         39.80        10.54 o
   2  13   8         54.02         82.35        17.80 o
   3  13   8         40.82         71.42        18.62 o
   4  13   8         13.78         46.39        15.28 o
   5  13   8         57.32         52.16        17.68 o
  -6  14   8       1413.74       1413.71        64.22 o
  -5  14   8       1198.46       1136.05        56.97 o
  -4  14   8       1969.20       1951.46        70.67 o
  -3  14   8        481.24        455.67        34.43 o
  -2  14   8        518.69        560.84        37.07 o
  -1  14   8        780.09        861.67        44.46 o
   0  14   8       1933.68       1905.73        63.67 o
   1  14   8         58.76         63.54        12.72 o
   2  14   8       1494.06       1650.30        60.39 o
   3  14   8         55.56         49.34        16.38 o
   4  14   8       1184.54       1252.79        87.91 o
   5  14   8        117.95        127.15        24.82 o
  -6  15   8        858.63        936.67        56.73 o
  -5  15   8        814.43        793.72        48.99 o
  -4  15   8       2017.11       2091.57        74.82 o
  -3  15   8       1753.68       1704.87        66.12 o
  -2  15   8       1117.32       1184.24        53.91 o
  -1  15   8       3164.77       3369.21        87.90 o
   0  15   8         53.92         38.21        17.99 o
   1  15   8       3564.93       3608.38        75.29 o
   2  15   8          0.12         16.75        12.34 o
   3  15   8       1966.82       1809.59        67.85 o
   4  15   8         35.54         42.77        14.85 o
   5  15   8        609.74        603.77        54.64 o
  -6  16   8         47.36         25.03        21.95 o
  -5  16   8        119.43         72.92        19.96 o
  -4  16   8        510.78        521.31        39.61 o
  -3  16   8        957.95        938.77        51.22 o
  -2  16   8         60.06         64.88        17.20 o
  -1  16   8        122.52        107.25        20.28 o
   0  16   8       1060.28        965.45        48.28 o
   1  16   8         15.27          7.14         9.45 o
   2  16   8       1918.27       2086.20        70.14 o
   3  16   8         38.02         36.85        14.77 o
   4  16   8         24.69         31.29        13.92 o
  -5  17   8        137.57        167.23        26.39 o
  -4  17   8          1.19         -8.41         8.41 o
  -3  17   8        366.00        325.04        32.02 o
  -2  17   8        297.66        297.84        30.72 o
  -1  17   8       1078.92       1050.84        53.19 o
   0  17   8        128.08        130.18        22.17 o
   1  17   8         48.60         28.26        12.82 o
   2  17   8         15.75         19.98        16.14 o
   3  17   8         59.27         30.83        14.41 o
   4  17   8         33.77         30.21        17.26 o
  -5  18   8        257.76        303.04        31.64 o
  -4  18   8        526.58        550.90        56.54 o
  -3  18   8        320.37        284.87        31.96 o
  -2  18   8       2569.62       2546.39        85.24 o
  -1  18   8        844.60        848.26        49.46 o
   0  18   8       4403.97       4225.23       110.68 o
   1  18   8        125.76         93.87        26.70 o
   2  18   8        565.22        541.02        50.51 o
   3  18   8          0.08        -10.94        11.79 o
  -4  19   8        236.02        245.14        53.54 o
  -3  19   8        877.47        900.31        74.02 o
  -2  19   8       1393.95       1448.17        66.24 o
  -1  19   8       2973.64       3152.50        95.34 o
   0  19   8        308.02        286.91        30.91 o
   1  19   8       1208.32       1157.84        73.76 o
   2  19   8         76.52         28.69        19.49 o
   3  19   8        152.39        141.22        33.31 o
  -3  20   8          2.31          5.34        11.00 o
  -2  20   8         79.93         84.43        23.96 o
  -1  20   8        284.47        284.61        32.99 o
   0  20   8        196.85        241.02        29.38 o
   1  20   8         15.76         23.33        18.53 o
   2  20   8        152.89        121.04        31.03 o
  -2  21   8        104.00         92.80        23.15 o
  -1  21   8        487.93        619.95        46.33 o
   0  21   8         35.40         25.79        13.59 o
   1  21   8        570.18        448.26        50.43 o
  -8   1   9        379.95        369.10        27.16 o
  -7   1   9        795.12        880.32        37.34 o
  -6   1   9       1604.99       1575.78        47.12 o
  -5   1   9       3497.64       3502.71        70.76 o
  -4   1   9       1775.76       1731.77        42.95 o
  -3   1   9       2268.61       2118.40        47.23 o
  -2   1   9       4532.06       4245.72        77.95 o
  -1   1   9       1122.93       1128.01        32.06 o
   0   1   9        682.67        585.78        23.27 o
   1   1   9         14.32         38.32         8.74 o
   2   1   9       4825.38       5268.10        68.99 o
   3   1   9         10.85         40.97         8.21 o
   4   1   9       2342.42       2473.10       135.23 o
   5   1   9          5.79         -9.79        11.91 o
   6   1   9        197.42        225.98        38.82 o
  -8   2   9       2307.90       2394.31        93.04 o
  -7   2   9        278.13        303.19        22.13 o
  -6   2   9       2898.39       2805.85        62.33 o
  -5   2   9       2985.27       2887.78        59.00 o
  -4   2   9       4631.71       4671.28        69.66 o
  -3   2   9       2047.52       2040.16        43.81 o
  -2   2   9         17.46          6.89         4.34 o
  -1   2   9       7070.31       6989.69        79.19 o
   0   2   9        727.23        658.18        24.76 o
   1   2   9      13582.04      12600.26       106.30 o
   2   2   9        541.88        517.34        22.47 o
   3   2   9       7257.73       7369.82       106.11 o
   4   2   9        335.06        382.11        39.90 o
   5   2   9       1312.62       1324.95        92.00 o
   6   2   9        289.28        289.08        42.03 o
  -8   3   9          1.36         12.50        10.77 o
  -7   3   9        266.60        231.35        27.48 o
  -6   3   9         81.54         92.28        13.74 o
  -5   3   9       2526.88       2598.41        65.65 o
  -4   3   9       1421.23       1367.58        37.63 o
  -3   3   9       2410.72       2342.93        46.30 o
  -2   3   9        620.22        585.29        23.24 o
  -1   3   9        279.54        266.30        16.50 o
   0   3   9       4804.69       5240.92        68.92 o
   1   3   9        375.17        356.39        24.96 o
   2   3   9       3769.69       3683.31        57.85 o
   3   3   9          9.80         25.14        10.07 o
   4   3   9        227.25        176.50        35.61 o
   5   3   9          0.28          3.19        15.86 o
   6   3   9        593.21        639.96        58.11 o
  -8   4   9        547.28        524.20        33.86 o
  -7   4   9          1.01          3.93         9.55 o
  -6   4   9        413.47        426.44        31.50 o
  -5   4   9        540.42        522.40        24.85 o
  -4   4   9        700.55        704.53        26.73 o
  -3   4   9         28.64         17.84         8.77 o
  -2   4   9       4114.79       4191.64        60.60 o
  -1   4   9       2870.63       2967.29        52.08 o
   0   4   9        659.25        608.42        24.49 o
   1   4   9        759.86        781.69        27.49 o
   2   4   9         37.02         36.86         8.73 o
   3   4   9        850.83        824.67        38.10 o
   4   4   9         40.18         54.16        14.46 o
   5   4   9       1265.68       1138.38        70.36 o
   6   4   9         36.93         17.24        20.13 o
  -8   5   9         26.98         83.09        40.76 o
  -7   5   9       1577.04       1639.18        56.14 o
  -6   5   9        285.22        343.75        28.80 o
  -5   5   9       1049.76       1070.08        46.71 o
  -4   5   9        732.83        767.17        37.52 o
  -3   5   9       6997.90       6758.87       104.70 o
  -2   5   9      12370.13      12121.58       150.01 o
  -1   5   9       2212.48       2229.45        61.88 o
   0   5   9       9118.52       9221.24       101.29 o
   1   5   9        425.55        416.78        20.74 o
   2   5   9       1315.06       1334.56        35.71 o
   3   5   9          0.42          3.00         7.66 o
   4   5   9       4857.09       4802.48        97.02 o
   5   5   9         70.16        130.26        31.40 o
   6   5   9       1214.34       1330.71        81.32 o
  -8   6   9       1567.99       1653.24        91.80 o
  -7   6   9        367.41        372.10        29.13 o
  -6   6   9       1061.21       1116.66        50.72 o
  -5   6   9       1095.13       1062.15        47.19 o
  -4   6   9        630.90        634.74        35.17 o
  -3   6   9       6373.90       6723.13       106.78 o
  -2   6   9       3404.86       3278.96        72.19 o
  -1   6   9       8813.87       8749.45        89.58 o
   0   6   9       2067.38       1997.45        58.28 o
   1   6   9       4798.89       4880.93        79.30 o
   2   6   9        106.55        104.14        11.81 o
   3   6   9        378.87        370.88        37.05 o
   4   6   9          7.82         74.42        18.79 o
   5   6   9       2990.98       2875.61       112.47 o
   6   6   9        333.30        361.50        46.09 o
  -8   7   9          1.99          3.87        26.31 o
  -7   7   9        767.04        799.01        46.60 o
  -6   7   9        107.47        100.52        16.83 o
  -5   7   9        144.49        126.73        19.01 o
  -4   7   9        536.45        551.81        33.78 o
  -3   7   9        455.53        428.27        29.02 o
  -2   7   9        782.99        686.40        34.64 o
  -1   7   9        571.03        625.07        24.63 o
   0   7   9       1076.41       1079.92        33.04 o
   1   7   9        340.41        314.60        19.01 o
   2   7   9       1847.62       1826.91        43.21 o
   3   7   9        133.18        126.83        20.48 o
   4   7   9       1891.46       1936.13        65.31 o
   5   7   9         80.30         75.29        26.42 o
   6   7   9        205.79        227.88        52.82 o
  -8   8   9        344.60        282.84        41.16 o
  -7   8   9         33.26         27.43        14.50 o
  -6   8   9        317.97        319.07        30.60 o
  -5   8   9        747.49        745.64        36.81 o
  -4   8   9        285.40        264.13        24.56 o
  -3   8   9       3971.98       3921.20        85.47 o
  -2   8   9       1039.75       1040.28        43.31 o
  -1   8   9        562.18        569.87        23.57 o
   0   8   9        122.34        117.00        12.61 o
   1   8   9       3040.68       3002.02        59.47 o
   2   8   9       1385.07       1354.24        42.58 o
   3   8   9         19.63         10.59        11.59 o
   4   8   9        252.60        230.41        27.02 o
   5   8   9        402.79        394.15        47.29 o
   6   8   9         12.57         25.36        30.07 o
  -8   9   9         73.41         74.19        39.17 o
  -7   9   9        955.72       1064.49        55.31 o
  -6   9   9        404.60        388.08        32.98 o
  -5   9   9       3919.44       3928.53        95.06 o
  -4   9   9       2180.19       2176.75        59.42 o
  -3   9   9       1863.92       1755.26        51.27 o
  -2   9   9       7085.46       6788.38        95.98 o
  -1   9   9       1329.71       1303.08        41.36 o
   0   9   9       5204.26       5005.94        64.94 o
   1   9   9         21.58         26.34         8.35 o
   2   9   9       3707.48       3640.47        83.12 o
   3   9   9        132.47        108.98        20.36 o
   4   9   9       2078.61       2055.60        70.39 o
   5   9   9         59.42         34.89        15.21 o
   6   9   9        733.89        736.94        61.74 o
  -7  10   9        153.18        170.29        25.24 o
  -6  10   9       1247.12       1288.29        58.71 o
  -5  10   9        478.02        490.14        36.22 o
  -4  10   9       1556.23       1562.11        59.25 o
  -3  10   9       1365.67       1319.17        52.78 o
  -2  10   9       1337.61       1234.72        49.63 o
  -1  10   9       1891.98       1901.92        59.56 o
   0  10   9       1574.52       1610.45        42.58 o
   1  10   9       2798.82       3016.06        59.75 o
   2  10   9        265.86        272.74        29.92 o
   3  10   9       5150.31       5074.85       105.84 o
   4  10   9        216.55        244.72        29.00 o
   5  10   9        764.49        739.33        46.83 o
   6  10   9         12.12         22.04        20.28 o
  -7  11   9        193.32        157.80        41.45 o
  -6  11   9        150.42        135.10        23.39 o
  -5  11   9        255.07        237.47        27.45 o
  -4  11   9         56.47         72.51        17.56 o
  -3  11   9         55.16         45.87        15.49 o
  -2  11   9         95.66        119.67        18.84 o
  -1  11   9         15.97         11.20         9.44 o
   0  11   9        321.13        378.64        22.00 o
   1  11   9          0.22         -4.76         6.26 o
   2  11   9        395.85        443.87        33.08 o
   3  11   9         16.86         13.99        11.72 o
   4  11   9        388.80        407.48        34.77 o
   5  11   9         12.52         25.57        14.70 o
  -7  12   9         67.06         86.10        30.96 o
  -6  12   9        920.50        869.82        50.74 o
  -5  12   9        638.78        715.57        44.48 o
  -4  12   9       1850.35       1768.70        65.74 o
  -3  12   9        668.09        628.83        38.90 o
  -2  12   9        189.00        148.97        21.05 o
  -1  12   9       1275.33       1357.25        53.17 o
   0  12   9        661.48        630.74        30.42 o
   1  12   9       4909.69       4737.04        78.58 o
   2  12   9         79.42         98.39        19.46 o
   3  12   9       3322.74       3428.48        90.31 o
   4  12   9         96.72         98.79        21.35 o
   5  12   9        124.21         96.02        20.84 o
  -7  13   9       1032.04        996.76        81.61 o
  -6  13   9       1350.86       1405.23        64.67 o
  -5  13   9       3210.75       3326.17       102.91 o
  -4  13   9       2092.91       2060.87        72.83 o
  -3  13   9       1546.68       1614.22        62.59 o
  -2  13   9       2387.13       2399.56       123.73 o
  -1  13   9          7.82         12.97        10.48 o
   0  13   9       3152.03       3082.95        80.34 o
   1  13   9        477.74        513.33        33.89 o
   2  13   9       4760.66       4900.07       111.56 o
   3  13   9         82.65         55.68        17.54 o
   4  13   9        536.84        518.53        43.18 o
   5  13   9         63.23         50.16        17.97 o
  -6  14   9        448.25        423.41        37.75 o
  -5  14   9        143.76        180.44        26.29 o
  -4  14   9       1199.00       1137.62        55.88 o
  -3  14   9       1282.93       1296.59        57.56 o
  -2  14   9         58.72         55.51        16.31 o
  -1  14   9         15.17         20.89        11.16 o
   0  14   9        182.09        161.29        23.00 o
   1  14   9       2653.04       2715.86        67.54 o
   2  14   9        123.38        114.11        21.73 o
   3  14   9        814.93        812.71        47.27 o
   4  14   9         33.26         27.83        13.86 o
  -6  15   9        442.42        409.32        37.99 o
  -5  15   9          4.59         -1.45        10.75 o
  -4  15   9          0.35         -1.55        10.06 o
  -3  15   9        250.01        271.78        29.11 o
  -2  15   9        798.55        702.78        43.40 o
  -1  15   9        603.45        595.59        39.14 o
   0  15   9         14.16         33.80        13.83 o
   1  15   9        109.55        111.18        20.92 o
   2  15   9         87.96         90.50        19.68 o
   3  15   9         11.37         15.43        15.67 o
   4  15   9        671.97        615.29        43.60 o
  -6  16   9        657.02        659.41        92.79 o
  -5  16   9        476.48        435.64        38.71 o
  -4  16   9        230.83        233.05        29.89 o
  -3  16   9        801.03        749.43        47.02 o
  -2  16   9       1954.35       1895.55        71.23 o
  -1  16   9       2175.70       2182.26        74.98 o
   0  16   9        526.12        576.21        48.99 o
   1  16   9       1805.57       1717.36        67.92 o
   2  16   9          4.24         18.96        16.82 o
   3  16   9       1510.81       1686.69        73.94 o
   4  16   9         79.71        111.36        23.21 o
  -5  17   9        384.41        439.99        38.64 o
  -4  17   9        512.17        526.76        43.25 o
  -3  17   9       1277.97       1284.86        61.76 o
  -2  17   9       3335.01       3540.57        99.56 o
  -1  17   9        325.72        344.13        33.04 o
   0  17   9       4631.86       4506.56       108.14 o
   1  17   9         25.65         16.13        14.97 o
   2  17   9        373.87        330.53        42.32 o
   3  17   9         77.19        102.02        22.95 o
  -4  18   9         76.82         66.04        19.09 o
  -3  18   9        178.57        172.99        27.31 o
  -2  18   9        316.31        323.77        35.17 o
  -1  18   9        594.15        648.88        44.43 o
   0  18   9          5.66          5.61         9.88 o
   1  18   9        306.33        288.77        39.30 o
   2  18   9         19.56         12.39        16.79 o
   3  18   9          5.68         23.67        18.67 o
  -4  19   9        294.58        310.41        34.08 o
  -3  19   9        203.24        201.73        38.78 o
  -2  19   9        805.45        787.05        51.24 o
  -1  19   9         72.41         64.16        23.70 o
   0  19   9        422.40        409.29        36.39 o
   1  19   9         15.76         22.96        17.25 o
   2  19   9        376.60        354.08        44.89 o
  -3  20   9        776.38        740.20        51.48 o
  -2  20   9       1145.18       1197.70        62.69 o
  -1  20   9       2054.19       1998.05        79.79 o
   0  20   9        196.64        211.69        29.03 o
   1  20   9       1010.94        924.92        68.89 o
  -1  21   9        578.81        549.88        47.30 o
  -8   0  10       1156.37       1147.48        97.54 o
  -7   0  10       1985.62       1989.29        80.73 o
  -6   0  10        993.42       1092.47        56.70 o
  -5   0  10       5369.46       5620.33       148.78 o
  -4   0  10       2547.93       2467.01        74.92 o
  -3   0  10       4082.22       4246.65        94.05 o
  -2   0  10         31.68         73.91        14.48 o
  -1   0  10       2960.22       2931.34        76.79 o
   0   0  10      12154.90      11337.28       150.15 o
   1   0  10       1952.14       1991.22        63.72 o
   2   0  10      19142.71      19364.13       197.41 o
   3   0  10        733.61        658.07        37.24 o
   4   0  10        288.65        354.73        55.20 o
   5   0  10         29.74         22.36        23.54 o
   6   0  10        413.02        361.66        67.66 o
  -8   1  10        605.04        583.70        39.56 o
  -7   1  10         63.95         65.85        12.93 o
  -6   1  10       2150.60       2191.74        56.44 o
  -5   1  10        632.26        644.69        29.39 o
  -4   1  10       3918.02       3829.52        98.80 o
  -3   1  10       3376.68       3279.63        58.44 o
  -2   1  10        630.86        655.80        26.25 o
  -1   1  10       1682.03       1719.38        41.70 o
   0   1  10       1271.48       1316.66        36.79 o
   1   1  10       5045.11       5271.13        72.82 o
   2   1  10        548.25        627.03        32.52 o
   3   1  10        613.67        691.05        34.88 o
   4   1  10        174.19        144.34        29.80 o
   5   1  10        421.21        424.66        45.39 o
   6   1  10         68.15         72.91        27.07 o
  -8   2  10        249.85        222.37        26.31 o
  -7   2  10         79.76         72.76        16.34 o
  -6   2  10        101.87        126.35        15.43 o
  -5   2  10         55.90         46.85        10.08 o
  -4   2  10         25.86         21.20         7.95 o
  -3   2  10        649.65        639.34        26.20 o
  -2   2  10         19.49         19.14         6.01 o
  -1   2  10        848.97        903.12        30.79 o
   0   2  10         30.38         42.54         9.28 o
   1   2  10         40.24         56.95        10.89 o
   2   2  10          0.22         -0.67         5.11 o
   3   2  10          0.05          8.20         9.91 o
   4   2  10        787.09        760.71        54.98 o
   5   2  10         16.74          2.60        13.71 o
   6   2  10         42.12         23.48        19.47 o
  -8   3  10       1894.51       1881.07        71.07 o
  -7   3  10        183.61        224.76        25.74 o
  -6   3  10       1593.67       1647.93        60.20 o
  -5   3  10       1048.63       1061.71        36.61 o
  -4   3  10       1741.59       1709.72        54.74 o
  -3   3  10       5774.63       5723.76        76.05 o
  -2   3  10       1822.90       1741.82        42.09 o
  -1   3  10       5953.79       5897.94        77.30 o
   0   3  10         73.95         87.33        11.87 o
   1   3  10        909.68        979.26        32.22 o
   2   3  10         33.22         52.36        11.39 o
   3   3  10       3947.91       3995.68       151.71 o
   4   3  10          4.80          6.59        13.91 o
   5   3  10       2479.70       2512.43       104.22 o
   6   3  10        181.77        200.08        38.22 o
  -8   4  10          0.93         35.73        11.96 o
  -7   4  10       1726.39       1791.50        67.04 o
  -6   4  10        559.46        531.49        35.41 o
  -5   4  10       1749.20       1761.85        46.26 o
  -4   4  10        860.36        841.73        30.22 o
  -3   4  10       6485.81       6688.33        81.09 o
  -2   4  10       6767.54       6716.18        81.92 o
  -1   4  10       2673.50       2536.71        51.06 o
   0   4  10       9378.66       9132.76       106.79 o
   1   4  10        153.39        153.21        14.19 o
   2   4  10       8642.61       8574.34       102.25 o
   3   4  10        683.88        705.96        37.44 o
   4   4  10       1670.81       1728.54       109.41 o
   5   4  10        154.05        216.46        36.93 o
   6   4  10        852.89        792.00        65.42 o
  -8   5  10         16.72         34.48        11.92 o
  -7   5  10          2.99          3.42         9.48 o
  -6   5  10        912.84        915.26        46.64 o
  -5   5  10        175.47        217.23        23.44 o
  -4   5  10        973.68        956.48        43.25 o
  -3   5  10       2102.20       2069.28        71.17 o
  -2   5  10        536.30        566.83        24.31 o
  -1   5  10       1428.67       1466.90        39.28 o
   0   5  10        311.32        302.42        18.91 o
   1   5  10        841.15        888.17        31.18 o
   2   5  10         64.59         66.54        10.93 o
   3   5  10        274.51        286.44        25.22 o
   4   5  10          0.81          5.53         9.58 o
   5   5  10        561.28        483.53        59.55 o
   6   5  10        113.18        106.31        31.64 o
  -8   6  10          0.57         -4.62        10.98 o
  -7   6  10        266.32        319.51        27.44 o
  -6   6  10         25.50         32.66        12.47 o
  -5   6  10        275.64        256.40        25.45 o
  -4   6  10         42.89         54.10        13.80 o
  -3   6  10        409.01        358.92        27.41 o
  -2   6  10       3134.26       3221.84        74.59 o
  -1   6  10       2267.02       2131.02        47.25 o
   0   6  10        426.11        398.95        21.31 o
   1   6  10        119.61        115.64        13.02 o
   2   6  10       3146.28       3202.58        58.92 o
   3   6  10         23.24         29.50        11.90 o
   4   6  10        195.19        188.92        24.80 o
   5   6  10          2.17          1.90        22.65 o
   6   6  10        223.58        193.83        38.88 o
  -8   7  10        935.90        858.07       135.52 o
  -7   7  10          1.68         13.77         9.28 o
  -6   7  10        946.59        945.85        43.01 o
  -5   7  10       2119.49       2140.30        76.65 o
  -4   7  10       2670.32       2648.35        73.94 o
  -3   7  10       6381.36       6439.73       110.72 o
  -2   7  10       3192.05       3065.18        74.47 o
  -1   7  10       7734.10       7475.65       161.71 o
   0   7  10        270.24        294.24        18.96 o
   1   7  10        585.36        568.18        26.05 o
   2   7  10        287.75        299.34        31.01 o
   3   7  10       1344.00       1220.60        51.02 o
   4   7  10          5.40         13.97        11.88 o
   5   7  10       3384.22       3577.44       199.72 o
   6   7  10        112.91         92.62        26.85 o
  -8   8  10         37.94         44.35        20.01 o
  -7   8  10       1208.78       1193.96        58.48 o
  -6   8  10        608.80        640.42        36.04 o
  -5   8  10        325.22        345.64        26.77 o
  -4   8  10       1053.83        964.29        46.32 o
  -3   8  10       3914.01       3866.28        87.95 o
  -2   8  10       3684.57       3501.74        81.23 o
  -1   8  10       3040.10       2837.16        60.51 o
   0   8  10       3595.97       3663.11        91.07 o
   1   8  10         11.34         23.05         7.67 o
   2   8  10       1580.73       1477.90        54.50 o
   3   8  10         28.57         37.92        13.65 o
   4   8  10       3676.26       3610.83        93.25 o
   5   8  10        177.39        242.63        40.69 o
   6   8  10        192.11        168.03        34.94 o
  -7   9  10         14.16          9.76        11.44 o
  -6   9  10        256.04        231.52        27.06 o
  -5   9  10          6.85         19.76        10.57 o
  -4   9  10          7.63          3.94         9.14 o
  -3   9  10        296.20        272.72        25.74 o
  -2   9  10       1415.74       1441.21        53.84 o
  -1   9  10        227.61        239.07        17.10 o
   0   9  10        389.44        387.46        20.29 o
   1   9  10         18.16         27.68         8.98 o
   2   9  10       1426.79       1412.68        61.57 o
   3   9  10        779.20        755.32        49.47 o
   4   9  10         43.39         17.32        13.70 o
   5   9  10        153.99         77.23        27.29 o
  -7  10  10        188.83        131.83        24.06 o
  -6  10  10         21.98         41.75        15.69 o
  -5  10  10       2663.80       2660.01        82.52 o
  -4  10  10        927.66        955.32        41.95 o
  -3  10  10         28.71         30.24        11.43 o
  -2  10  10        264.55        302.90        23.06 o
  -1  10  10        767.83        735.89        33.38 o
   0  10  10       5527.46       5734.86        82.87 o
   1  10  10        136.03        143.53        16.68 o
   2  10  10       3329.07       3459.83        85.12 o
   3  10  10         77.66         35.19        14.45 o
   4  10  10         60.00         51.67        18.06 o
   5  10  10         87.28         46.12        19.44 o
  -7  11  10         12.32         -3.05         9.70 o
  -6  11  10       2709.49       2709.52        87.93 o
  -5  11  10        833.21        874.56        49.27 o
  -4  11  10       4239.81       3901.15        97.48 o
  -3  11  10       3287.53       3206.84        85.51 o
  -2  11  10          2.07          9.50         8.47 o
  -1  11  10       2738.12       2674.66        74.59 o
   0  11  10        509.71        516.18        35.44 o
   1  11  10       8929.11       8799.82       111.65 o
   2  11  10          5.21         28.94        12.35 o
   3  11  10       4036.46       4070.65       102.18 o
   4  11  10         11.72         -0.64        10.85 o
   5  11  10        463.96        514.07        42.18 o
  -7  12  10        793.09        758.85        49.83 o
  -6  12  10        658.12        660.80        51.62 o
  -5  12  10        615.12        669.75        44.10 o
  -4  12  10        264.37        246.93        28.39 o
  -3  12  10        444.91        453.65        34.77 o
  -2  12  10        911.16        901.64        49.65 o
  -1  12  10        800.10        883.17        45.23 o
   0  12  10        931.99        951.21        46.03 o
   1  12  10       1396.64       1345.02        43.86 o
   2  12  10       4279.60       4487.44       100.46 o
   3  12  10        175.93        167.66        25.19 o
   4  12  10        136.67        160.63        24.47 o
   5  12  10         18.63         -3.40        19.90 o
  -6  13  10         18.81          8.04        15.47 o
  -5  13  10          0.21         -4.07         9.50 o
  -4  13  10          6.66          2.17        10.06 o
  -3  13  10          6.55         16.66        11.14 o
  -2  13  10        152.05        163.72        22.46 o
  -1  13  10        396.18        311.29        28.79 o
   0  13  10         18.00         12.04        10.58 o
   1  13  10          2.48          8.09         8.67 o
   2  13  10          1.69         -0.23        10.42 o
   3  13  10         30.51         24.81        12.60 o
   4  13  10          6.63          8.28        12.83 o
  -6  14  10        836.08        833.96        53.71 o
  -5  14  10        394.26        397.42        36.07 o
  -4  14  10        210.45        200.38        27.28 o
  -3  14  10        976.20        953.82        50.83 o
  -2  14  10        999.99        966.40        49.87 o
  -1  14  10        629.63        671.76        41.43 o
   0  14  10       1363.27       1506.84        59.82 o
   1  14  10        551.42        565.15        38.23 o
   2  14  10       2019.65       2122.36        72.02 o
   3  14  10          1.72         12.61        11.57 o
   4  14  10       1230.47       1292.53        62.69 o
  -6  15  10       1140.61       1262.07        64.35 o
  -5  15  10        425.09        429.39        38.79 o
  -4  15  10       1666.61       1692.52        70.74 o
  -3  15  10       1577.94       1544.14        65.94 o
  -2  15  10        388.87        361.72        32.85 o
  -1  15  10       2177.15       2248.28        75.78 o
   0  15  10        124.40        116.32        23.64 o
   1  15  10       3384.00       3178.82       115.16 o
   2  15  10        126.94        126.47        24.56 o
   3  15  10       1272.59       1374.79        62.01 o
   4  15  10          0.04         21.11        15.03 o
  -5  16  10        544.10        528.06        43.01 o
  -4  16  10         87.60         74.65        19.94 o
  -3  16  10         19.52          7.61        12.20 o
  -2  16  10        796.09        754.38        47.31 o
  -1  16  10         25.89         14.07        11.88 o
   0  16  10       2545.84       2525.02        80.98 o
   1  16  10        298.46        326.87        47.98 o
   2  16  10        328.07        332.20        42.20 o
   3  16  10         17.72         27.13        14.39 o
  -5  17  10         58.55         86.55        22.95 o
  -4  17  10         29.42         33.04        15.24 o
  -3  17  10        206.47        214.41        34.54 o
  -2  17  10        586.40        579.85        56.20 o
  -1  17  10        283.73        285.95        32.31 o
   0  17  10         25.19         12.18        13.99 o
   1  17  10          0.40          0.51        11.66 o
   2  17  10          5.64         -3.18        13.13 o
   3  17  10        489.32        484.34        52.81 o
  -4  18  10        619.07        612.87        46.25 o
  -3  18  10        885.93        867.10        56.23 o
  -2  18  10       2269.08       2071.27        80.41 o
  -1  18  10       1064.04       1070.57        56.92 o
   0  18  10       1290.87       1181.81        58.81 o
   1  18  10          5.85          1.71        12.69 o
   2  18  10        832.85        813.24        64.89 o
  -3  19  10        735.41        812.50        53.49 o
  -2  19  10       1432.53       1416.65        67.92 o
  -1  19  10       2154.28       2035.62        79.56 o
   0  19  10          0.23         -0.05        11.09 o
   1  19  10        251.58        254.28        40.65 o
  -2  20  10        222.61        231.89        31.30 o
  -1  20  10        150.30        141.78        26.61 o
   0  20  10          6.80         18.96        15.63 o
  -8   1  11        482.83        447.54        45.76 o
  -7   1  11       1688.08       1757.09        65.92 o
  -6   1  11        209.86        214.52        19.52 o
  -5   1  11       2387.52       2338.35        56.16 o
  -4   1  11       2065.38       2046.40        49.97 o
  -3   1  11       1593.41       1581.18        42.65 o
  -2   1  11        797.77        738.95        32.04 o
  -1   1  11        311.62        290.96        29.96 o
   0   1  11       2888.72       3012.96        60.68 o
   1   1  11        329.58        310.98        20.31 o
   2   1  11       3072.65       3278.15       101.12 o
   3   1  11        198.05        216.08        21.84 o
   4   1  11        413.86        416.06        49.26 o
   5   1  11          0.10         10.43        36.80 o
   6   1  11        706.26        730.26        66.99 o
  -8   2  11       1146.22       1236.81        58.21 o
  -7   2  11        502.96        523.80        37.26 o
  -6   2  11       1732.41       1708.95        50.60 o
  -5   2  11        791.13        767.75        32.49 o
  -4   2  11       1010.44       1170.98        38.05 o
  -3   2  11       1545.57       1550.85        42.19 o
  -2   2  11       3347.85       3332.72        61.57 o
  -1   2  11       5632.39       5189.90        76.22 o
   0   2  11       4966.11       5067.61        75.49 o
   1   2  11      12734.47      12327.22       117.69 o
   2   2  11         66.37         96.38        13.22 o
   3   2  11       3443.98       3519.03        80.22 o
   4   2  11        526.25        554.69        48.72 o
   5   2  11       1106.12       1132.99        74.35 o
   6   2  11         47.44         54.65        26.88 o
  -8   3  11         51.82         55.32        25.26 o
  -7   3  11        609.50        662.70        42.02 o
  -6   3  11         77.84         93.39        21.69 o
  -5   3  11       3168.38       3311.63        65.91 o
  -4   3  11        606.90        595.49        27.26 o
  -3   3  11         78.42         76.78        11.48 o
  -2   3  11       3659.42       3673.03        71.76 o
  -1   3  11        105.42        114.91        13.68 o
   0   3  11       4613.80       4552.14        71.73 o
   1   3  11       1421.13       1421.67        40.86 o
   2   3  11        940.55        943.56        38.52 o
   3   3  11         49.51         54.48        14.19 o
   4   3  11         86.98         81.33        28.19 o
   5   3  11        191.90        183.34        36.30 o
   6   3  11        707.52        705.11        63.08 o
  -8   4  11        600.09        665.44        44.55 o
  -7   4  11        228.16        179.79        24.49 o
  -6   4  11         41.86         24.25        10.78 o
  -5   4  11          6.30         14.13         9.63 o
  -4   4  11        383.02        431.08        22.85 o
  -3   4  11        204.17        212.00        16.46 o
  -2   4  11       1655.39       1578.51        42.67 o
  -1   4  11        204.63        180.09        19.73 o
   0   4  11         37.89         56.66        10.95 o
   1   4  11        111.65         95.99        12.91 o
   2   4  11         26.64         13.83         6.33 o
   3   4  11       2525.26       2375.67        68.89 o
   4   4  11          1.39         15.14        17.14 o
   5   4  11        133.66        116.15        32.39 o
   6   4  11          0.35          1.66        24.43 o
  -8   5  11         34.85         52.70        14.60 o
  -7   5  11       1539.32       1641.76        73.09 o
  -6   5  11        226.01        259.93        26.32 o
  -5   5  11       2174.09       2220.51        70.56 o
  -4   5  11       2155.54       2088.92        65.54 o
  -3   5  11       5165.88       5112.48        73.53 o
  -2   5  11       8038.48       7817.87        93.34 o
  -1   5  11        204.62        193.02        16.50 o
   0   5  11       2319.52       2347.74        52.30 o
   1   5  11        107.34         95.09        12.88 o
   2   5  11       2568.67       2549.05        69.53 o
   3   5  11        400.90        370.83        29.74 o
   4   5  11       4220.50       4281.60       132.11 o
   5   5  11         52.28         75.96        26.10 o
   6   5  11        528.05        519.62        54.34 o
  -8   6  11        575.43        644.11        39.49 o
  -7   6  11        148.49        164.81        23.83 o
  -6   6  11        540.68        524.97        39.01 o
  -5   6  11       1744.62       1743.25        63.33 o
  -4   6  11        931.01        982.35        46.35 o
  -3   6  11        968.20        917.07        43.52 o
  -2   6  11      10823.35      10803.47       108.82 o
  -1   6  11       7235.97       6974.63        89.50 o
   0   6  11        142.03        144.98        14.55 o
   1   6  11        462.94        465.60        24.51 o
   2   6  11        235.93        240.24        36.99 o
   3   6  11       3692.34       3567.81       121.40 o
   4   6  11         67.24         84.08        47.68 o
   5   6  11       1609.47       1730.86        91.44 o
  -7   7  11         17.48         19.48        19.85 o
  -6   7  11        160.88        140.23        21.76 o
  -5   7  11        116.51         94.94        18.77 o
  -4   7  11        159.74        151.14        21.07 o
  -3   7  11        836.94        870.24        43.32 o
  -2   7  11       1584.19       1578.95        57.46 o
  -1   7  11         58.46         70.41        11.89 o
   0   7  11         43.13         69.87        11.89 o
   1   7  11        101.75         76.62        12.36 o
   2   7  11        128.22        164.36        21.54 o
   3   7  11          2.41          1.62         9.97 o
   4   7  11        890.18        961.09        50.30 o
   5   7  11          2.29         -6.43        14.80 o
  -7   8  11         13.07          6.20        11.05 o
  -6   8  11        214.24        226.77        24.08 o
  -5   8  11        942.93        957.21        49.17 o
  -4   8  11        972.84        984.46        48.50 o
  -3   8  11         52.85         49.78        14.17 o
  -2   8  11          7.66         11.23         9.05 o
  -1   8  11       2172.00       2186.85        50.73 o
   0   8  11       2594.99       2669.62        57.45 o
   1   8  11        115.72        130.07        15.06 o
   2   8  11          0.20          9.92         9.98 o
   3   8  11        463.02        492.47        45.29 o
   4   8  11         36.97         69.00        32.86 o
   5   8  11        150.34        154.96        34.90 o
  -7   9  11       1492.18       1584.79        69.12 o
  -6   9  11        123.97        154.63        20.95 o
  -5   9  11       2464.65       2412.17        68.62 o
  -4   9  11       2919.60       2883.78        82.58 o
  -3   9  11       1839.33       1742.26        62.50 o
  -2   9  11       3820.28       3544.67        86.25 o
  -1   9  11        425.48        420.79        30.38 o
   0   9  11       2537.57       2580.68        80.59 o
   1   9  11         88.18         85.82        12.14 o
   2   9  11       3061.08       3031.03        81.17 o
   3   9  11        185.87        236.04        27.36 o
   4   9  11       2291.73       2407.55        79.51 o
   5   9  11         35.37         39.27        18.89 o
  -7  10  11         45.34         38.36        15.50 o
  -6  10  11       1243.39       1227.79        60.17 o
  -5  10  11        281.78        269.79        35.10 o
  -4  10  11        815.99        847.49        41.25 o
  -3  10  11        256.97        268.10        23.83 o
  -2  10  11       2679.07       2514.99        64.16 o
  -1  10  11       1886.49       1911.28        63.42 o
   0  10  11        133.75        124.38        13.78 o
   1  10  11       6384.37       6322.17       136.07 o
   2  10  11         32.36         31.09        13.61 o
   3  10  11       2888.96       2910.51        85.21 o
   4  10  11          0.79          6.49        11.89 o
   5  10  11        339.95        349.90        45.68 o
  -7  11  11          0.50         -2.09        11.34 o
  -6  11  11         56.42         77.18        22.90 o
  -5  11  11        116.96        111.87        22.31 o
  -4  11  11          3.50          0.28         8.93 o
  -3  11  11         82.06         84.72        22.53 o
  -2  11  11         17.74         23.19        11.29 o
  -1  11  11         20.02         15.97        11.56 o
   0  11  11        415.82        332.27        25.73 o
   1  11  11          0.33          1.52         8.53 o
   2  11  11        295.15        286.05        28.80 o
   3  11  11         63.52         49.73        16.59 o
   4  11  11         27.83          6.77        11.75 o
   5  11  11          1.54        -13.88        14.61 o
  -6  12  11       1333.88       1260.58        63.21 o
  -5  12  11         99.94        109.44        22.77 o
  -4  12  11        708.73        683.82        43.72 o
  -3  12  11        363.54        376.63        32.52 o
  -2  12  11        132.40        127.10        26.18 o
  -1  12  11       1994.87       1986.62        68.48 o
   0  12  11       1002.68       1125.63        51.41 o
   1  12  11       5268.27       5309.84        91.15 o
   2  12  11         26.00         37.44        14.59 o
   3  12  11        274.95        271.05        29.56 o
   4  12  11         25.32         28.58        15.24 o
  -6  13  11        355.91        370.75        36.37 o
  -5  13  11       1903.68       2044.50        78.05 o
  -4  13  11       1160.54       1132.34        57.20 o
  -3  13  11        367.70        420.06        35.21 o
  -2  13  11       1321.60       1441.83        60.58 o
  -1  13  11        209.77        183.75        24.16 o
   0  13  11       2247.28       2189.61        72.25 o
   1  13  11       1308.44       1154.07        70.22 o
   2  13  11       2360.97       2286.04        75.13 o
   3  13  11         12.71          7.98        12.34 o
   4  13  11        915.84        811.29        59.52 o
  -6  14  11        661.05        578.82        44.76 o
  -5  14  11        205.28        156.55        26.97 o
  -4  14  11        435.66        448.85        39.60 o
  -3  14  11          5.89         -1.12         9.35 o
  -2  14  11          7.41         -0.50         8.52 o
  -1  14  11        702.19        640.16        41.91 o
   0  14  11        873.44        905.36        50.00 o
   1  14  11       2730.53       2597.11       105.12 o
   2  14  11         34.50         40.16        15.43 o
   3  14  11        161.45        162.33        26.25 o
   4  14  11         16.60          8.96        14.19 o
  -5  15  11          5.18         12.66        11.35 o
  -4  15  11         24.96          5.82        12.21 o
  -3  15  11        685.68        703.50        47.24 o
  -2  15  11         18.30         16.52        12.56 o
  -1  15  11          1.83         -9.04         9.04 o
   0  15  11        100.25        106.52        22.21 o
   1  15  11         30.79         31.18        17.97 o
   2  15  11        125.28         62.10        22.43 o
   3  15  11        116.15        111.36        23.95 o
  -5  16  11        239.61        244.12        31.61 o
  -4  16  11        900.41        826.19        52.19 o
  -3  16  11        500.16        501.06        41.31 o
  -2  16  11       1966.25       2052.00        79.84 o
  -1  16  11       2124.78       2073.77        76.73 o
   0  16  11         72.45         67.90        18.13 o
   1  16  11        858.07        838.50        91.30 o
   2  16  11          0.06         -4.55        13.01 o
   3  16  11       1249.72       1120.27        76.37 o
  -4  17  11        672.92        738.19        50.68 o
  -3  17  11        787.32        896.63        55.31 o
  -2  17  11       2862.86       2835.03        93.15 o
  -1  17  11        326.76        300.05        32.26 o
   0  17  11        770.30        726.29        45.91 o
   1  17  11         83.50         50.34        21.35 o
   2  17  11        485.49        473.65        51.34 o
  -4  18  11        143.14        115.89        30.13 o
  -3  18  11         24.43          4.42        12.56 o
  -2  18  11         75.22         60.77        19.76 o
  -1  18  11        578.97        603.84        51.53 o
   0  18  11          5.09         -0.87        10.39 o
   1  18  11         16.15          0.72        16.15 o
  -3  19  11         91.91         74.00        21.14 o
  -2  19  11        383.92        449.20        41.55 o
  -1  19  11         89.51         82.56        21.40 o
   0  19  11        143.51        145.36        32.74 o
  -8   0  12        290.71        355.32        57.97 o
  -7   0  12       2099.47       2087.04       133.54 o
  -6   0  12        276.89        240.48        29.46 o
  -5   0  12       2614.99       2601.61       120.09 o
  -4   0  12        450.25        439.29        47.28 o
  -3   0  12        772.44        786.01        45.14 o
  -2   0  12       1695.09       1611.64        95.95 o
  -1   0  12       3250.41       3322.48        90.78 o
   0   0  12      14067.48      13685.28       183.41 o
   1   0  12        894.63        995.37        50.89 o
   2   0  12       4097.48       4025.44       100.06 o
   3   0  12         11.91          6.53        18.99 o
   4   0  12        157.47        177.66        46.49 o
   5   0  12         11.09         18.20        20.77 o
  -8   1  12        271.46        346.17        42.71 o
  -7   1  12         24.09         29.25        13.19 o
  -6   1  12       2010.27       2077.09        57.19 o
  -5   1  12        511.60        547.15        28.28 o
  -4   1  12        432.09        421.36        24.24 o
  -3   1  12       1393.96       1426.20        42.64 o
  -2   1  12         20.54         26.07         9.07 o
  -1   1  12       1401.39       1451.07        42.83 o
   0   1  12       3366.21       3243.23        63.69 o
   1   1  12       3075.59       3187.83        63.14 o
   2   1  12         39.99         43.04        10.60 o
   3   1  12        502.47        516.12        52.53 o
   4   1  12          0.02         -8.88        17.21 o
   5   1  12        686.00        708.31        61.33 o
  -8   2  12         75.92         53.50        21.29 o
  -7   2  12         13.01         12.70        11.53 o
  -6   2  12        127.33        156.58        21.24 o
  -5   2  12          7.15         13.29         7.48 o
  -4   2  12         96.44        114.45        13.66 o
  -3   2  12       1569.65       1632.18        45.45 o
  -2   2  12         17.14         30.83         8.77 o
  -1   2  12         18.01         14.53         7.26 o
   0   2  12          0.19          2.59         6.69 o
   1   2  12         18.98         21.72         8.85 o
   2   2  12        478.13        456.80        24.83 o
   3   2  12         67.55         43.64        17.88 o
   4   2  12         19.27         29.97        17.59 o
   5   2  12          8.33         -8.26        14.25 o
  -8   3  12        828.86        940.27        52.17 o
  -7   3  12        207.28        200.43        24.62 o
  -6   3  12        869.04        885.41        47.05 o
  -5   3  12        383.07        370.05        29.98 o
  -4   3  12       2554.39       2473.57        56.38 o
  -3   3  12       3778.86       3759.01        72.90 o
  -2   3  12        795.33        804.61        32.41 o
  -1   3  12        763.87        752.40        31.35 o
   0   3  12        236.62        214.65        18.67 o
   1   3  12       2666.79       2810.68        59.60 o
   2   3  12        400.88        390.14        23.01 o
   3   3  12       4106.19       4031.01        99.99 o
   4   3  12          7.27         19.13        16.17 o
   5   3  12        889.07        998.03        72.52 o
  -8   4  12          4.48         18.28        12.01 o
  -7   4  12       1137.54       1214.71        59.82 o
  -6   4  12        152.39        147.09        21.29 o
  -5   4  12       2179.24       2130.33        69.79 o
  -4   4  12       1674.12       1702.60        46.30 o
  -3   4  12       1733.73       1795.48        49.16 o
  -2   4  12       4677.29       4536.88        75.45 o
  -1   4  12       2046.98       1998.70        50.31 o
   0   4  12       6268.66       6095.91        87.52 o
   1   4  12          7.75         13.44         7.56 o
   2   4  12       2634.16       2711.59        73.62 o
   3   4  12         77.54        112.10        20.56 o
   4   4  12       2378.75       2224.47        98.94 o
   5   4  12         49.55         43.55        23.13 o
  -8   5  12         65.15         92.53        22.70 o
  -7   5  12          2.40         29.44        13.33 o
  -6   5  12        511.68        544.25        38.37 o
  -5   5  12        541.12        533.53        36.43 o
  -4   5  12        752.06        725.59        40.73 o
  -3   5  12        473.72        476.68        24.65 o
  -2   5  12        462.51        475.88        25.40 o
  -1   5  12       1607.72       1686.79        46.51 o
   0   5  12        100.36        103.95        14.22 o
   1   5  12         32.31         27.30         8.96 o
   2   5  12        407.58        428.34        31.58 o
   3   5  12        661.27        695.94        41.48 o
   4   5  12          0.05         19.49        18.77 o
   5   5  12        331.95        349.83        45.11 o
  -7   6  12        410.73        379.88        35.03 o
  -6   6  12         17.57          0.33         8.28 o
  -5   6  12        276.53        307.03        28.93 o
  -4   6  12        641.16        649.97        39.87 o
  -3   6  12       2693.20       2624.95        91.72 o
  -2   6  12        125.27        120.39        14.50 o
  -1   6  12          0.91          5.76         6.38 o
   0   6  12       1767.55       1772.11        48.05 o
   1   6  12        120.16        105.81        13.53 o
   2   6  12        338.71        323.86        27.89 o
   3   6  12         34.43         20.64        13.63 o
   4   6  12        415.67        367.99        45.20 o
   5   6  12          8.39         -5.52        13.72 o
  -7   7  12        116.32         75.81        17.46 o
  -6   7  12       1255.24       1334.72        60.64 o
  -5   7  12       1295.37       1346.53        58.67 o
  -4   7  12       3394.92       3263.30        87.37 o
  -3   7  12       3530.79       3206.36        84.18 o
  -2   7  12       1610.59       1552.73        57.43 o
  -1   7  12       2286.33       2257.45        53.88 o
   0   7  12        559.34        519.87        27.03 o
   1   7  12          7.59          2.42         9.87 o
   2   7  12        345.63        355.68        32.82 o
   3   7  12       5357.54       5536.97       114.90 o
   4   7  12          0.72          5.23        15.91 o
   5   7  12        846.69        926.45        69.24 o
  -7   8  12        465.17        411.50        32.25 o
  -6   8  12        416.48        403.84        30.96 o
  -5   8  12        893.42        960.16        50.09 o
  -4   8  12        664.42        609.16        40.10 o
  -3   8  12       3103.39       2937.46        82.03 o
  -2   8  12       1700.00       1729.86        61.79 o
  -1   8  12        896.21        909.66        34.77 o
   0   8  12        836.12        910.64        35.57 o
   1   8  12         35.34         50.12        11.75 o
   2   8  12       3458.09       3481.65        88.39 o
   3   8  12         56.82         62.07        18.59 o
   4   8  12       1574.96       1580.55        85.85 o
   5   8  12          0.08          1.48        15.30 o
  -7   9  12         11.19          7.94        11.63 o
  -6   9  12          1.83         10.09        10.28 o
  -5   9  12          2.27          4.68         8.72 o
  -4   9  12        326.67        349.84        31.46 o
  -3   9  12         61.22         44.58        14.66 o
  -2   9  12        210.45        237.24        25.44 o
  -1   9  12         91.02         63.48        14.73 o
   0   9  12       2723.90       2688.75        60.93 o
   1   9  12        647.70        675.79        33.85 o
   2   9  12        299.68        214.71        25.97 o
   3   9  12        626.80        640.86        41.99 o
   4   9  12          1.43          7.35        12.79 o
   5   9  12          0.96         10.11        14.87 o
  -7  10  12        893.24        933.30        55.77 o
  -6  10  12         74.88         47.31        16.47 o
  -5  10  12        765.31        760.40        41.11 o
  -4  10  12        260.81        251.07        25.15 o
  -3  10  12        644.88        618.60        39.94 o
  -2  10  12        738.20        741.82        42.84 o
  -1  10  12        214.42        208.25        21.17 o
   0  10  12       3118.65       3215.12        60.06 o
   1  10  12        801.86        804.76        35.74 o
   2  10  12        483.59        469.47        38.99 o
   3  10  12        199.08        222.77        27.82 o
   4  10  12         58.43         29.78        15.20 o
  -6  11  12       3069.67       3037.26        97.19 o
  -5  11  12        573.85        535.47        40.38 o
  -4  11  12        839.85        819.06        42.01 o
  -3  11  12       1994.35       1973.49        61.42 o
  -2  11  12        275.74        305.98        25.16 o
  -1  11  12       3033.11       2983.08        71.30 o
   0  11  12        682.46        680.48        41.49 o
   1  11  12       5083.14       5030.53       105.28 o
   2  11  12         59.10         64.88        18.09 o
   3  11  12        493.13        540.37        39.67 o
   4  11  12         17.21         30.35        13.96 o
  -6  12  12         66.90         89.80        20.74 o
  -5  12  12        749.92        804.25        50.00 o
  -4  12  12        666.68        705.41        45.39 o
  -3  12  12        285.42        339.63        31.91 o
  -2  12  12          1.46         -2.11         8.96 o
  -1  12  12       1743.13       1783.62        79.11 o
   0  12  12       2058.96       2017.01        69.78 o
   1  12  12        214.35        172.47        23.28 o
   2  12  12       1165.92       1275.30        57.15 o
   3  12  12         29.86         26.93        12.92 o
   4  12  12        236.39        211.22        29.13 o
  -6  13  12          9.22          4.34        12.49 o
  -5  13  12          3.12          9.52        10.85 o
  -4  13  12         29.43         14.41        11.30 o
  -3  13  12        226.35        184.79        26.41 o
  -2  13  12        151.29        150.89        24.03 o
  -1  13  12         49.60         49.17        17.34 o
   0  13  12         82.66         77.67        20.13 o
   1  13  12          0.13         -6.18        14.53 o
   2  13  12         29.66         28.49        12.94 o
   3  13  12         86.63        110.47        31.91 o
  -5  14  12        831.35        882.23        53.95 o
  -4  14  12        171.51        188.46        27.63 o
  -3  14  12       1092.75       1152.66        58.73 o
  -2  14  12        417.27        426.43        36.52 o
  -1  14  12       1117.41       1052.93        54.69 o
   0  14  12       1939.42       1862.32        69.94 o
   1  14  12        188.04        165.20        32.93 o
   2  14  12       1387.26       1437.54        82.32 o
   3  14  12          1.56          1.83        12.57 o
  -5  15  12        338.39        300.53        55.58 o
  -4  15  12       1123.16       1116.38        60.58 o
  -3  15  12       1067.75       1121.86        90.58 o
  -2  15  12        382.32        383.58        35.93 o
  -1  15  12       1972.35       1878.62        72.89 o
   0  15  12        501.24        507.81        39.24 o
   1  15  12       1013.80       1006.50        69.85 o
   2  15  12         96.98         73.61        24.98 o
   3  15  12        373.38        263.20        41.35 o
  -4  16  12        229.80        209.00        30.71 o
  -3  16  12          8.79         15.19        14.17 o
  -2  16  12        730.22        713.43        47.86 o
  -1  16  12        267.12        248.61        31.32 o
   0  16  12        399.86        377.59        34.98 o
   1  16  12         95.94         99.68        47.19 o
   2  16  12          8.15          7.98        17.32 o
  -4  17  12        269.60        204.97        30.88 o
  -3  17  12        115.15        106.64        24.36 o
  -2  17  12        229.35        296.98        34.06 o
  -1  17  12         29.39         22.41        15.00 o
   0  17  12         18.60         23.87        17.40 o
   1  17  12        123.45        117.76        32.10 o
  -3  18  12       1498.15       1507.40        72.49 o
  -2  18  12       1574.85       1465.40        70.57 o
  -1  18  12        385.65        398.03        39.44 o
   0  18  12        684.67        616.53       100.11 o
  -8   1  13          7.23         10.10        14.36 o
  -7   1  13       1033.26       1010.44        53.49 o
  -6   1  13        357.87        415.15        32.34 o
  -5   1  13       1463.16       1379.01        45.70 o
  -4   1  13        211.51        198.37        17.81 o
  -3   1  13        797.01        786.19        33.68 o
  -2   1  13        409.32        402.36        24.88 o
  -1   1  13       1017.61        886.91        35.86 o
   0   1  13       2387.84       2433.81        58.05 o
   1   1  13        646.85        587.19        29.46 o
   2   1  13       1132.74       1191.83        40.79 o
   3   1  13        138.38        117.13        27.52 o
   4   1  13        734.67        741.04        60.15 o
   5   1  13         80.99        110.47        31.00 o
  -7   2  13         36.73         34.44        12.51 o
  -6   2  13       2108.94       2175.11        73.50 o
  -5   2  13        321.36        324.43        22.81 o
  -4   2  13       1601.23       1580.59        47.40 o
  -3   2  13       1394.89       1451.98        45.07 o
  -2   2  13       2881.34       2831.56        62.61 o
  -1   2  13       7281.67       7160.31        98.39 o
   0   2  13       1568.11       1623.81        47.59 o
   1   2  13       5501.23       5496.10        86.74 o
   2   2  13        570.86        541.98        28.66 o
   3   2  13        774.61        756.81        56.96 o
   4   2  13         17.98          8.18        14.26 o
   5   2  13       1213.96       1244.76        82.18 o
  -7   3  13        842.35        902.87        50.43 o
  -6   3  13         17.31         16.85        11.12 o
  -5   3  13        775.22        758.98        43.09 o
  -4   3  13       1615.81       1588.02        47.18 o
  -3   3  13          3.89          6.42         5.99 o
  -2   3  13       1091.37       1099.22        39.51 o
  -1   3  13       1791.07       1671.33        48.32 o
   0   3  13       1580.74       1530.77        51.32 o
   1   3  13        193.70        187.19        18.60 o
   2   3  13        118.20        113.87        19.01 o
   3   3  13        157.27        169.14        50.94 o
   4   3  13       1032.34       1032.78        70.43 o
   5   3  13          0.34         -9.08        18.89 o
  -7   4  13         13.10         19.13        10.39 o
  -6   4  13          1.37         13.35        10.72 o
  -5   4  13         28.38         45.09        14.37 o
  -4   4  13        697.94        680.33        40.46 o
  -3   4  13        204.49        201.34        18.10 o
  -2   4  13        708.46        652.49        30.81 o
  -1   4  13         73.66         83.02        13.63 o
   0   4  13        152.13        125.40        15.79 o
   1   4  13       1438.72       1452.00        45.30 o
   2   4  13         50.71         31.46        13.95 o
   3   4  13        593.37        609.07        40.31 o
   4   4  13          0.29          0.44        15.77 o
   5   4  13          1.98         -0.35        13.47 o
  -7   5  13       1192.10       1276.87        83.75 o
  -6   5  13        341.60        403.64        34.53 o
  -5   5  13       2239.75       2253.79        75.10 o
  -4   5  13       1544.01       1584.70        61.49 o
  -3   5  13       2542.79       2383.98        57.32 o
  -2   5  13       2202.26       2256.71        55.90 o
  -1   5  13          1.52          5.31         6.70 o
   0   5  13       1870.05       1845.18        50.87 o
   1   5  13        341.72        330.48        23.08 o
   2   5  13       2715.04       2745.53       107.41 o
   3   5  13        433.22        408.10        34.62 o
   4   5  13       2395.96       2476.65       107.70 o
   5   5  13         75.84         67.14        25.74 o
  -7   6  13        309.04        300.63        43.15 o
  -6   6  13        655.95        663.57        43.85 o
  -5   6  13        182.29        186.51        24.74 o
  -4   6  13       5371.14       5312.98       112.99 o
  -3   6  13       2564.35       2461.17        75.22 o
  -2   6  13       1778.99       1758.80        55.63 o
  -1   6  13       1573.39       1499.13        46.05 o
   0   6  13         55.45         50.11        12.33 o
   1   6  13        650.72        702.67        32.28 o
   2   6  13        117.64        110.34        20.93 o
   3   6  13       2875.65       3020.49        86.72 o
   4   6  13          0.85          7.55        15.96 o
   5   6  13        420.17        360.15        48.33 o
  -7   7  13         26.06         14.15        12.84 o
  -6   7  13        105.01        106.10        24.19 o
  -5   7  13        101.21        119.13        21.96 o
  -4   7  13         47.42         33.54        13.90 o
  -3   7  13        641.54        684.13        41.60 o
  -2   7  13        118.36        128.94        21.39 o
  -1   7  13        102.04         94.46        14.20 o
   0   7  13         84.29         77.35        13.62 o
   1   7  13         66.06         54.67        12.06 o
   2   7  13       1119.97       1206.73        54.56 o
   3   7  13         70.41         74.81        19.39 o
   4   7  13        234.34        227.86        37.23 o
  -7   8  13         93.23         45.88        14.86 o
  -6   8  13        598.37        567.11        41.60 o
  -5   8  13        177.29        177.98        25.77 o
  -4   8  13         60.30         55.38        20.29 o
  -3   8  13        819.82        780.90        44.67 o
  -2   8  13       3005.71       2990.25        88.63 o
  -1   8  13         84.90         87.41        13.22 o
   0   8  13       1012.36       1002.64        38.75 o
   1   8  13        308.06        315.46        23.22 o
   2   8  13         28.82         14.57        12.25 o
   3   8  13        220.88        183.01        27.38 o
   4   8  13          0.85         16.25        16.24 o
  -7   9  13       1558.32       1601.85        63.91 o
  -6   9  13        440.84        406.14        32.91 o
  -5   9  13       1585.32       1517.34        66.10 o
  -4   9  13       1220.99       1231.89        57.90 o
  -3   9  13       1345.11       1361.17        59.16 o
  -2   9  13       1406.34       1327.53        57.50 o
  -1   9  13        390.64        371.43        30.92 o
   0   9  13       2524.49       2478.17        60.79 o
   1   9  13       1167.84       1127.96        51.35 o
   2   9  13       2567.01       2627.31        80.69 o
   3   9  13          8.05         18.79        12.89 o
   4   9  13       1002.36       1032.04        71.93 o
  -6  10  13        706.09        733.74        42.79 o
  -5  10  13        164.91        170.20        22.46 o
  -4  10  13       1679.55       1701.28        68.87 o
  -3  10  13        919.26        873.45        58.99 o
  -2  10  13        661.21        644.77        41.52 o
  -1  10  13       3168.83       3284.72        88.42 o
   0  10  13          1.11          4.28         8.46 o
   1  10  13       2737.90       2735.76        79.81 o
   2  10  13         82.18         73.41        18.65 o
   3  10  13        478.98        465.87        37.40 o
   4  10  13          4.40          3.39        15.49 o
  -6  11  13          0.32          3.65        11.09 o
  -5  11  13          1.07          0.75         9.13 o
  -4  11  13          0.26         -0.38         8.27 o
  -3  11  13         60.17         30.47        12.26 o
  -2  11  13        414.58        370.12        28.86 o
  -1  11  13         18.88         17.23        11.38 o
   0  11  13         41.74         27.99        17.51 o
   1  11  13        186.39        216.86        26.03 o
   2  11  13         76.53         56.93        16.68 o
   3  11  13         11.11          8.50        10.42 o
   4  11  13          0.00        -11.17        11.17 o
  -6  12  13        756.84        761.41        51.59 o
  -5  12  13        158.10        166.89        27.71 o
  -4  12  13        234.08        232.93        28.65 o
  -3  12  13        569.27        598.76        42.22 o
  -2  12  13       1516.27       1499.57        64.15 o
  -1  12  13       2729.04       2726.07        84.49 o
   0  12  13        283.33        294.28        31.18 o
   1  12  13       1230.55       1232.86        74.34 o
   2  12  13         19.35         -7.85         9.14 o
   3  12  13        345.05        318.21        32.04 o
  -5  13  13       1357.88       1345.66        66.51 o
  -4  13  13        644.97        597.23        44.28 o
  -3  13  13        142.84        135.93        25.20 o
  -2  13  13        518.67        556.18        41.73 o
  -1  13  13       3015.46       2927.08        89.50 o
   0  13  13       3354.91       3096.82        89.81 o
   1  13  13        422.58        359.74        44.36 o
   2  13  13       1014.31       1009.59        69.74 o
   3  13  13          3.74         -1.80        10.58 o
  -5  14  13        117.51        135.92        24.39 o
  -4  14  13        145.98        183.37        28.21 o
  -3  14  13        411.08        368.77        36.58 o
  -2  14  13        367.00        390.30        37.02 o
  -1  14  13        880.45        961.36        53.32 o
   0  14  13        680.08        631.75        43.10 o
   1  14  13        633.40        654.43        57.40 o
   2  14  13         23.89          3.78        20.67 o
  -5  15  13        112.40         81.58        20.91 o
  -4  15  13          2.11         25.91        15.30 o
  -3  15  13        249.74        236.99        31.99 o
  -2  15  13          1.57          3.45        10.82 o
  -1  15  13          5.23         -5.53        10.03 o
   0  15  13         27.86          7.64        12.34 o
   1  15  13         15.80         22.99        17.42 o
   2  15  13        279.72        246.14        62.81 o
  -4  16  13       1480.14       1537.63        73.63 o
  -3  16  13        586.66        617.42        48.42 o
  -2  16  13        734.89        782.28        51.97 o
  -1  16  13        987.81        921.67        54.22 o
   0  16  13         30.24         -1.18        16.29 o
   1  16  13        939.37        950.77        71.20 o
  -3  17  13        999.36        944.73        58.44 o
  -2  17  13       1431.01       1481.33        70.37 o
  -1  17  13        372.30        300.50        35.48 o
   0  17  13        419.63        365.06        68.65 o
  -1  18  13         87.38         73.55        25.15 o
  -7   0  14       1335.48       1488.76       121.48 o
  -6   0  14         52.68         54.21        35.22 o
  -5   0  14       2850.82       2897.19        96.38 o
  -4   0  14        143.00        152.78        34.72 o
  -3   0  14       2374.48       2232.74        82.33 o
  -2   0  14       3994.98       3856.04       107.56 o
  -1   0  14       2584.43       2661.56        89.32 o
   0   0  14       6400.32       6393.93       138.98 o
   1   0  14        134.37        135.31        22.94 o
   2   0  14        227.60        284.13        30.55 o
   3   0  14         66.70         79.14        33.44 o
   4   0  14       1428.30       1532.88       124.24 o
  -7   1  14          1.05         -0.45        15.13 o
  -6   1  14        898.92        901.57        48.31 o
  -5   1  14        502.00        476.23        28.11 o
  -4   1  14         32.79         30.00         9.62 o
  -3   1  14        485.08        432.06        26.65 o
  -2   1  14       2122.11       2100.01        56.58 o
  -1   1  14       1110.19       1179.49        49.54 o
   0   1  14       1998.16       1887.91        53.55 o
   1   1  14        963.00        941.68        38.08 o
   2   1  14         33.92         22.43        11.08 o
   3   1  14        452.61        475.88        47.21 o
   4   1  14          2.20         13.75        14.54 o
  -7   2  14          6.24          9.18        10.13 o
  -6   2  14          1.51          1.42         8.59 o
  -5   2  14        291.21        286.35        27.30 o
  -4   2  14        172.52        157.57        18.30 o
  -3   2  14        129.68        108.42        16.02 o
  -2   2  14        127.33        124.52        16.65 o
  -1   2  14         77.05         75.56        13.87 o
   0   2  14         69.89         51.29        12.31 o
   1   2  14         79.76         71.97        13.89 o
   2   2  14        119.70        150.48        21.02 o
   3   2  14        230.66        237.05        36.41 o
   4   2  14          5.54         18.55        19.42 o
  -7   3  14         17.46         23.84        13.45 o
  -6   3  14        884.62        869.65        49.05 o
  -5   3  14        654.41        613.49        40.40 o
  -4   3  14       1401.13       1411.18        57.91 o
  -3   3  14        399.97        380.41        25.03 o
  -2   3  14       1023.89       1016.94        40.02 o
  -1   3  14       1099.02       1095.46        41.11 o
   0   3  14        916.94        885.21        37.09 o
   1   3  14       3144.08       3036.98        67.60 o
   2   3  14        243.75        232.48        25.92 o
   3   3  14       2177.38       2300.75       100.06 o
   4   3  14          1.26         17.08        17.06 o
  -7   4  14       1164.13       1196.31        60.98 o
  -6   4  14        116.67        125.67        22.81 o
  -5   4  14       2172.97       2287.49        76.90 o
  -4   4  14        975.05        961.04        49.02 o
  -3   4  14       4423.31       4564.31        82.17 o
  -2   4  14       4275.23       3990.57        77.45 o
  -1   4  14         41.38         29.01         9.75 o
   0   4  14       2237.32       2319.38        59.27 o
   1   4  14        329.42        310.93        23.22 o
   2   4  14       2343.22       2347.50        74.67 o
   3   4  14          1.75          7.73        16.63 o
   4   4  14        785.47        753.41        61.91 o
  -7   5  14         76.01         69.87        21.30 o
  -6   5  14        319.65        341.29        32.66 o
  -5   5  14         96.34        113.20        21.62 o
  -4   5  14        514.42        511.57        37.53 o
  -3   5  14        978.02        924.56        48.49 o
  -2   5  14        144.43        143.18        17.13 o
  -1   5  14         42.23         24.49         9.60 o
   0   5  14       1005.16       1016.35        39.89 o
   1   5  14         84.09         87.43        14.66 o
   2   5  14          9.48          3.12        12.33 o
   3   5  14        494.83        585.90        53.48 o
   4   5  14         36.40         54.00        23.36 o
  -7   6  14         99.14         98.71        22.21 o
  -6   6  14         40.75         38.72        14.50 o
  -5   6  14        631.97        605.81        57.36 o
  -4   6  14        118.92        148.65        22.90 o
  -3   6  14        169.48        191.27        24.02 o
  -2   6  14       1290.62       1251.77        54.65 o
  -1   6  14         69.53         85.01        14.67 o
   0   6  14        273.06        296.92        22.68 o
   1   6  14        321.61        291.66        23.45 o
   2   6  14        520.48        531.13        39.25 o
   3   6  14         30.00          8.13        12.54 o
   4   6  14         30.68         31.36        19.07 o
  -7   7  14        328.18        319.29        33.89 o
  -6   7  14       1273.23       1429.17        65.91 o
  -5   7  14        456.45        428.85        41.01 o
  -4   7  14       2231.44       2004.03        81.86 o
  -3   7  14       1760.20       1655.92        65.43 o
  -2   7  14       1454.61       1383.28        58.28 o
  -1   7  14         50.87         89.75        14.52 o
   0   7  14        668.89        706.34        33.80 o
   1   7  14       3473.46       3433.96        89.49 o
   2   7  14        684.97        650.99        42.61 o
   3   7  14       2620.09       2852.12       116.15 o
   4   7  14         38.16         60.88        24.13 o
  -6   8  14         78.91         75.86        20.68 o
  -5   8  14       1624.75       1712.75        70.90 o
  -4   8  14        166.03        194.16        25.68 o
  -3   8  14       3591.83       3440.87        94.43 o
  -2   8  14       1800.81       1726.46        65.78 o
  -1   8  14         62.50         94.20        18.97 o
   0   8  14       1737.26       1747.80        52.72 o
   1   8  14        299.08        300.06        28.77 o
   2   8  14       2218.31       2353.14        78.42 o
   3   8  14        111.26         93.38        20.50 o
   4   8  14        484.18        512.21        52.22 o
  -6   9  14          0.49         -2.54         9.59 o
  -5   9  14         11.48          7.96        11.50 o
  -4   9  14        407.82        385.74        34.98 o
  -3   9  14          8.04         11.63        10.43 o
  -2   9  14        853.90        835.02        47.60 o
  -1   9  14        426.79        399.22        33.63 o
   0   9  14          7.65          4.35         7.61 o
   1   9  14        162.09        157.03        23.19 o
   2   9  14        115.84         92.31        22.50 o
   3   9  14        156.08        125.72        23.35 o
  -6  10  14         20.11         18.71        12.02 o
  -5  10  14        509.62        520.17        36.41 o
  -4  10  14        375.96        393.24        36.92 o
  -3  10  14         20.01         23.93        12.81 o
  -2  10  14       1308.91       1450.59        62.50 o
  -1  10  14       1575.08       1622.80        64.91 o
   0  10  14        842.49        769.85        45.05 o
   1  10  14         31.14         28.77        14.34 o
   2  10  14         85.83         76.63        19.13 o
   3  10  14          1.54          4.53        11.63 o
  -6  11  14       1161.01       1190.46        64.17 o
  -5  11  14        635.37        675.83        41.32 o
  -4  11  14        379.98        372.83        30.96 o
  -3  11  14        743.25        742.71        40.82 o
  -2  11  14        641.94        645.15        37.53 o
  -1  11  14       2594.44       2446.86        69.17 o
   0  11  14       1013.35        997.30        43.43 o
   1  11  14       1996.95       1865.84        91.03 o
   2  11  14        102.25        109.99        22.53 o
   3  11  14       1117.85       1142.45        86.29 o
  -5  12  14        425.84        446.88        39.89 o
  -4  12  14         38.93         48.65        17.02 o
  -3  12  14        904.64        913.43        53.51 o
  -2  12  14        713.84        699.37        40.16 o
  -1  12  14       1472.09       1462.36        65.14 o
   0  12  14       2289.50       2441.15        80.61 o
   1  12  14          0.84         -1.50        15.24 o
   2  12  14        315.76        291.71        41.77 o
   3  12  14         13.89         16.62        13.39 o
  -5  13  14          5.79          5.61        13.12 o
  -4  13  14        115.74        135.52        25.01 o
  -3  13  14         48.49         53.81        18.70 o
  -2  13  14         15.48         18.01        12.93 o
  -1  13  14         67.45         47.67        17.97 o
   0  13  14          4.59          4.74        11.40 o
   1  13  14          2.25          7.53        14.88 o
   2  13  14          4.26         -3.39        14.19 o
  -4  14  14         60.82         66.00        20.24 o
  -3  14  14        930.84        989.32        57.49 o
  -2  14  14        832.93        841.35        52.64 o
  -1  14  14        763.95        671.86        47.01 o
   0  14  14       1195.10       1215.24        78.08 o
   1  14  14         17.18         20.61        17.37 o
   2  14  14        510.98        508.21        58.56 o
  -4  15  14        553.09        609.02        47.58 o
  -3  15  14        597.30        551.23        50.16 o
  -2  15  14        505.04        512.47        43.09 o
  -1  15  14        700.17        738.46        49.15 o
   0  15  14        755.24        754.06        68.16 o
   1  15  14        811.11        713.94        62.53 o
  -3  16  14        155.11        215.59        32.51 o
  -2  16  14        634.25        664.89        48.70 o
  -1  16  14        411.79        381.70        38.26 o
   0  16  14         59.86         25.38        19.65 o
  -7   1  15        873.89        985.98        71.19 o
  -6   1  15         30.32         31.03        13.55 o
  -5   1  15        855.62        838.55        59.57 o
  -4   1  15        152.62        157.32        18.13 o
  -3   1  15        293.60        298.49        23.60 o
  -2   1  15        349.32        313.66        24.73 o
  -1   1  15       2195.04       2135.16        59.13 o
   0   1  15       1803.79       1821.67        54.54 o
   1   1  15        884.12        838.62        37.42 o
   2   1  15        394.59        425.85        44.48 o
   3   1  15         12.55         -4.53        16.12 o
   4   1  15       1074.88        991.31        72.52 o
  -7   2  15          3.70         13.13        16.48 o
  -6   2  15       1118.27       1197.41        57.94 o
  -5   2  15        438.47        416.47        33.65 o
  -4   2  15       1679.99       1839.98        55.09 o
  -3   2  15       1288.13       1204.49        44.96 o
  -2   2  15       5075.14       5140.99        91.23 o
  -1   2  15       4742.72       4827.57        88.10 o
   0   2  15          7.53         22.72        11.23 o
   1   2  15       1290.78       1354.55        47.36 o
   2   2  15         26.79          6.14        10.03 o
   3   2  15        975.90       1061.30        70.90 o
   4   2  15         40.77         25.07        20.09 o
  -7   3  15        795.05        845.25        50.78 o
  -6   3  15        386.14        382.33        34.13 o
  -5   3  15         79.79         58.23        15.91 o
  -4   3  15        680.15        670.38        42.55 o
  -3   3  15        264.74        309.83        23.75 o
  -2   3  15        623.31        668.07        34.05 o
  -1   3  15       1127.11       1154.87        43.84 o
   0   3  15        262.14        235.21        21.31 o
   1   3  15         52.73         44.01        11.83 o
   2   3  15        603.64        563.71        44.92 o
   3   3  15          0.03         -5.76        15.80 o
   4   3  15        365.85        311.69        43.17 o
  -7   4  15          0.17         28.19        12.08 o
  -6   4  15         79.56         97.26        21.45 o
  -5   4  15          0.60          3.67        11.06 o
  -4   4  15        694.05        685.36        43.86 o
  -3   4  15          6.46          7.87         9.11 o
  -2   4  15         25.43         17.70         9.19 o
  -1   4  15       1336.61       1374.85        47.54 o
   0   4  15         52.31         54.41        13.40 o
   1   4  15        337.48        295.51        24.05 o
   2   4  15        129.43        159.63        36.09 o
   3   4  15         80.50         91.29        27.88 o
   4   4  15          1.09         10.61        17.02 o
  -7   5  15        929.33        974.66        56.04 o
  -6   5  15        341.59        364.59        33.98 o
  -5   5  15       1633.09       1623.55        68.13 o
  -4   5  15        669.91        634.70        43.12 o
  -3   5  15        340.13        274.42        28.50 o
  -2   5  15       1196.45       1176.51        44.06 o
  -1   5  15        147.38        156.70        17.79 o
   0   5  15        537.00        493.73        29.65 o
   1   5  15       1981.53       2026.94        70.61 o
   2   5  15       4082.24       4144.37       103.73 o
   3   5  15         35.91         33.67        20.14 o
   4   5  15        243.94        214.36        39.28 o
  -6   6  15       1366.31       1412.24        65.89 o
  -5   6  15        186.45        191.91        26.87 o
  -4   6  15       3174.60       3281.71        94.85 o
  -3   6  15        913.64        834.46        47.77 o
  -2   6  15       1163.94       1102.24        53.19 o
  -1   6  15        316.51        346.84        24.86 o
   0   6  15        212.82        196.75        20.90 o
   1   6  15       2246.72       2434.73        78.03 o
   2   6  15        608.88        552.94        40.85 o
   3   6  15       1183.44       1260.04        78.41 o
  -6   7  15          0.21          3.03        31.36 o
  -5   7  15        192.72        222.47        29.14 o
  -4   7  15        105.10         91.27        19.91 o
  -3   7  15        441.44        460.85        36.88 o
  -2   7  15          1.56         17.75        11.70 o
  -1   7  15         97.31         92.01        19.70 o
   0   7  15        321.70        336.96        25.10 o
   1   7  15        446.05        526.91        37.80 o
   2   7  15        304.29        323.58        32.26 o
   3   7  15          3.32          7.22        20.28 o
  -6   8  15        323.05        325.90        45.85 o
  -5   8  15         87.24         56.12        17.29 o
  -4   8  15        931.96        922.55        52.53 o
  -3   8  15         96.74        110.17        21.20 o
  -2   8  15       1260.09       1238.42        57.80 o
  -1   8  15         64.16         63.05        16.44 o
   0   8  15          0.98         15.26         8.78 o
   1   8  15        429.75        405.45        34.60 o
   2   8  15          3.89         12.24        11.50 o
   3   8  15        123.60        162.41        25.24 o
  -6   9  15        274.53        268.72        36.50 o
  -5   9  15       1137.18       1073.22        58.86 o
  -4   9  15        602.11        618.32        44.34 o
  -3   9  15        361.74        346.13        44.14 o
  -2   9  15        485.64        479.76        37.94 o
  -1   9  15       1684.75       1615.65        65.69 o
   0   9  15       1557.57       1525.58        62.76 o
   1   9  15        275.62        287.50        35.68 o
   2   9  15       1484.07       1460.31        64.81 o
   3   9  15         45.52         13.02        12.87 o
  -6  10  15        729.97        765.22        46.71 o
  -5  10  15         79.17        107.20        24.75 o
  -4  10  15        722.69        695.73        47.23 o
  -3  10  15        577.29        644.47        63.40 o
  -2  10  15        148.05        155.15        24.69 o
  -1  10  15       2634.11       2633.36        84.66 o
   0  10  15        311.14        297.39        30.70 o
   1  10  15        916.69        921.45        66.28 o
   2  10  15        159.13        152.44        25.31 o
   3  10  15        325.30        285.52        32.88 o
  -5  11  15          1.60          2.99        10.73 o
  -4  11  15        107.86         86.55        18.69 o
  -3  11  15        110.17        124.98        20.89 o
  -2  11  15         27.11         30.86        13.24 o
  -1  11  15        154.70        108.26        19.45 o
   0  11  15         27.40         19.79        10.86 o
   1  11  15         72.21         44.67        21.29 o
   2  11  15         25.23         18.46        17.63 o
  -5  12  15        116.14        128.84        24.17 o
  -4  12  15        643.86        653.26        40.63 o
  -3  12  15        736.14        794.37        44.57 o
  -2  12  15        377.99        401.71        32.75 o
  -1  12  15       1421.96       1445.49        66.02 o
   0  12  15        264.64        215.49        47.38 o
   1  12  15        234.09        246.58        40.04 o
   2  12  15         96.20         93.57        27.89 o
  -4  13  15        104.73        143.07        26.60 o
  -3  13  15       1388.91       1295.90        65.82 o
  -2  13  15        739.25        721.39        49.88 o
  -1  13  15       1733.93       1725.34        82.45 o
   0  13  15       1120.84       1057.47        73.86 o
   1  13  15          9.47         -7.14        12.31 o
  -4  14  15         55.87         52.70        18.51 o
  -3  14  15         65.24         44.47        18.81 o
  -2  14  15        750.35        776.80        53.00 o
  -1  14  15        720.92        786.19        51.81 o
   0  14  15        143.81        126.25        30.91 o
   1  14  15         15.75          4.24        17.18 o
  -3  15  15        132.68        107.70        29.03 o
  -2  15  15         70.96         53.51        20.46 o
  -1  15  15         16.45         33.78        16.35 o
   0  15  15        109.45         78.58        27.28 o
  -6   0  16         10.10         16.42        21.37 o
  -5   0  16        867.82        949.44        94.37 o
  -4   0  16        469.60        458.88        55.00 o
  -3   0  16       1595.55       1615.21        76.36 o
  -2   0  16       3001.92       3127.48       104.92 o
  -1   0  16       2224.10       2115.01        86.06 o
   0   0  16        858.73        842.29        56.78 o
   1   0  16          2.02         21.43        15.50 o
   2   0  16        473.28        557.12        73.40 o
   3   0  16        204.18        219.60        52.23 o
  -6   1  16        329.48        373.86        45.21 o
  -5   1  16        212.03        218.37        26.33 o
  -4   1  16        623.80        671.08        35.12 o
  -3   1  16        269.13        244.05        22.72 o
  -2   1  16       2028.19       1954.65        58.79 o
  -1   1  16        817.44        847.21        39.48 o
   0   1  16         45.14         70.69        17.09 o
   1   1  16        614.17        639.37        34.47 o
   2   1  16         18.70          0.56        11.77 o
   3   1  16        654.52        665.14        58.52 o
  -6   2  16        137.12        111.76        21.62 o
  -5   2  16        166.20        142.43        23.05 o
  -4   2  16          0.21         10.81        11.35 o
  -3   2  16         17.05         13.77         8.96 o
  -2   2  16         56.37         47.51        12.31 o
  -1   2  16          4.30         11.52         8.48 o
   0   2  16         47.37         35.74        10.91 o
   1   2  16        450.43        423.27        29.03 o
   2   2  16         27.13         34.36        18.53 o
   3   2  16         48.37         46.32        21.55 o
  -6   3  16        694.34        785.79        49.05 o
  -5   3  16         42.03         27.70        13.04 o
  -4   3  16       1623.57       1566.99        66.01 o
  -3   3  16        599.99        552.83        33.61 o
  -2   3  16        635.14        672.46        35.12 o
  -1   3  16       1695.04       1686.47        54.57 o
   0   3  16        396.22        391.57        27.85 o
   1   3  16       1553.00       1631.21        55.01 o
   2   3  16        323.11        339.70        32.76 o
   3   3  16        849.86        821.81        64.65 o
  -6   4  16         79.02         56.05        17.60 o
  -5   4  16       1711.39       1760.17        82.03 o
  -4   4  16       1076.67       1131.98        57.00 o
  -3   4  16        572.17        580.66        41.03 o
  -2   4  16       1561.40       1517.40        51.81 o
  -1   4  16        451.41        491.88        31.38 o
   0   4  16        971.86       1029.73        43.42 o
   1   4  16        257.46        324.91        31.81 o
   2   4  16       1311.21       1245.96        58.93 o
   3   4  16        238.15        220.84        37.01 o
  -6   5  16        453.99        475.38        40.19 o
  -5   5  16        218.83        214.24        27.78 o
  -4   5  16        182.17        184.09        26.00 o
  -3   5  16          8.68         10.52         9.83 o
  -2   5  16        484.49        444.18        35.68 o
  -1   5  16          0.47         -5.79         6.05 o
   0   5  16         83.13        105.81        17.78 o
   1   5  16        561.57        634.40        42.57 o
   2   5  16         25.46         18.03        12.69 o
   3   5  16        357.88        349.29        45.01 o
  -6   6  16         45.77         45.74        14.45 o
  -5   6  16        362.31        371.65        35.51 o
  -4   6  16        115.06        138.75        28.23 o
  -3   6  16         41.14         47.82        17.13 o
  -2   6  16        281.99        324.98        31.30 o
  -1   6  16         96.16         85.81        14.70 o
   0   6  16        177.61        208.93        21.70 o
   1   6  16        152.40        136.76        24.69 o
   2   6  16        187.24        172.55        26.09 o
   3   6  16         35.39         26.52        19.59 o
  -6   7  16       1126.19       1141.00        61.93 o
  -5   7  16        378.23        374.92        36.58 o
  -4   7  16       2255.67       2136.09        80.60 o
  -3   7  16         35.25         19.58        12.57 o
  -2   7  16        553.19        534.43        40.02 o
  -1   7  16        559.36        510.92        38.12 o
   0   7  16        987.81       1010.85        43.45 o
   1   7  16       2077.74       2225.86        78.06 o
   2   7  16        166.99        159.24        25.32 o
   3   7  16       1014.82       1086.51        74.92 o
  -6   8  16          0.23          2.73        11.23 o
  -5   8  16       1973.56       2081.47        82.49 o
  -4   8  16        436.43        488.31        40.78 o
  -3   8  16        611.65        636.78        44.29 o
  -2   8  16        727.22        766.55        47.69 o
  -1   8  16        155.07        141.81        23.20 o
   0   8  16       1077.73       1087.73        54.72 o
   1   8  16        663.17        670.09        47.24 o
   2   8  16        885.58       1022.94        75.29 o
  -5   9  16         41.53         38.19        19.54 o
  -4   9  16         54.12         63.91        23.78 o
  -3   9  16        346.40        351.00        35.10 o
  -2   9  16        131.91        125.86        24.45 o
  -1   9  16        216.45        230.56        28.70 o
   0   9  16         47.68         42.36        15.89 o
   1   9  16        149.59        158.38        33.00 o
   2   9  16        165.32        163.64        27.31 o
  -5  10  16        245.14        201.22        30.11 o
  -4  10  16        240.17        226.21        30.76 o
  -3  10  16        767.06        825.12        52.63 o
  -2  10  16        319.21        354.51        35.47 o
  -1  10  16        710.72        713.70        47.29 o
   0  10  16        299.33        289.70        51.54 o
   1  10  16          4.77         12.59        18.25 o
   2  10  16        155.63        149.14        24.53 o
  -5  11  16        269.53        265.41        28.96 o
  -4  11  16        369.69        388.63        33.37 o
  -3  11  16        802.27        792.11        52.25 o
  -2  11  16       1176.99       1274.08        63.86 o
  -1  11  16       1278.77       1183.30        51.72 o
   0  11  16        815.17        836.50        65.70 o
   1  11  16        804.59        837.05        65.38 o
  -4  12  16         26.81         22.74        12.72 o
  -3  12  16       1284.15       1316.16        58.23 o
  -2  12  16        696.97        712.50        42.47 o
  -1  12  16        220.53        244.70        26.23 o
   0  12  16        527.45        523.33        68.95 o
   1  12  16          7.87         -2.15        15.94 o
  -3  13  16         68.13         72.17        21.76 o
  -2  13  16         11.76          8.16        15.12 o
  -1  13  16         24.40         12.51        13.91 o
   0  13  16         26.54         27.16        19.73 o
  -2  14  16        983.97        981.46        59.24 o
  -1  14  16        101.61         64.61        20.23 o
  -6   1  17          0.13          7.46        15.10 o
  -5   1  17        275.06        308.83        32.53 o
  -4   1  17          6.37          7.57        10.67 o
  -3   1  17       1789.60       1651.97        56.77 o
  -2   1  17        751.16        786.72        39.22 o
  -1   1  17       1788.02       1764.32        58.00 o
   0   1  17        546.42        543.38        33.30 o
   1   1  17         39.52         28.48        11.71 o
   2   1  17       1042.37       1105.49        72.59 o
   3   1  17         14.10         23.23        17.60 o
  -6   2  17       1139.89       1153.56        78.34 o
  -5   2  17        177.46        204.04        27.13 o
  -4   2  17       2219.63       2267.78        80.26 o
  -3   2  17       1401.71       1423.87        52.75 o
  -2   2  17        422.96        376.61        28.25 o
  -1   2  17       1105.15       1219.15        48.20 o
   0   2  17         85.66         72.26        15.38 o
   1   2  17        613.20        632.17        43.09 o
   2   2  17        121.23         70.74        24.83 o
   3   2  17        932.82        987.74        71.98 o
  -6   3  17        208.30        156.22        26.72 o
  -5   3  17        179.79        164.82        36.18 o
  -4   3  17        169.59        162.89        26.17 o
  -3   3  17        636.21        671.71        44.75 o
  -2   3  17         33.61         45.25        12.32 o
  -1   3  17        714.61        686.75        36.74 o
   0   3  17        647.25        644.43        37.92 o
   1   3  17        167.68        128.16        24.05 o
   2   3  17        318.15        313.13        42.04 o
  -6   4  17        105.88        160.87        35.01 o
  -5   4  17         11.33         24.21        10.90 o
  -4   4  17        216.23        183.82        26.79 o
  -3   4  17        816.27        778.70        48.37 o
  -2   4  17         71.67         44.86        15.08 o
  -1   4  17        106.68         91.98        17.66 o
   0   4  17        173.19        194.10        22.36 o
   1   4  17        104.09        130.01        23.76 o
   2   4  17        112.55        103.27        29.36 o
  -6   5  17         26.07         24.66        14.04 o
  -5   5  17        795.70        732.84        49.01 o
  -4   5  17        407.61        392.41        36.97 o
  -3   5  17        281.76        278.36        30.64 o
  -2   5  17        162.31        141.51        23.31 o
  -1   5  17       1725.70       1715.82        57.33 o
   0   5  17       2520.62       2528.93        70.05 o
   1   5  17        556.26        601.44        60.20 o
   2   5  17        698.48        803.88        61.01 o
  -5   6  17        196.58        225.78        30.59 o
  -4   6  17       1641.99       1631.51        72.12 o
  -3   6  17        171.69        212.44        29.71 o
  -2   6  17        118.17        110.77        21.62 o
  -1   6  17        581.25        577.38        41.60 o
   0   6  17       1041.43       1030.41        45.26 o
   1   6  17       1023.22       1029.80        64.27 o
   2   6  17        137.06        133.36        24.80 o
  -5   7  17        550.90        620.93        47.20 o
  -4   7  17          0.95         17.57        12.49 o
  -3   7  17         17.35         -2.78        11.35 o
  -2   7  17         67.19         84.88        20.91 o
  -1   7  17         56.27         36.59        16.20 o
   0   7  17        150.14        202.17        27.30 o
   1   7  17         75.45         84.83        20.40 o
   2   7  17        253.05        229.44        29.48 o
  -5   8  17        228.63        224.57        31.13 o
  -4   8  17       1078.14       1099.47        60.73 o
  -3   8  17         44.87         54.27        17.63 o
  -2   8  17        269.58        209.96        28.80 o
  -1   8  17        260.46        264.34        30.36 o
   0   8  17        117.26         97.61        27.52 o
   1   8  17        100.18         94.36        28.47 o
   2   8  17          0.09          9.70        11.74 o
  -5   9  17        593.43        661.56        48.33 o
  -4   9  17        109.25         72.87        20.98 o
  -3   9  17       1172.86       1170.13       116.18 o
  -2   9  17        552.64        541.10        42.33 o
  -1   9  17       1079.48       1081.59        57.80 o
   0   9  17       1465.96       1508.40        85.74 o
   1   9  17        286.49        232.37        48.77 o
  -4  10  17        188.56        221.05        30.26 o
  -3  10  17       1215.88       1269.80        65.82 o
  -2  10  17        419.14        414.42        38.16 o
  -1  10  17        515.90        520.21        53.37 o
   0  10  17        396.14        427.05        48.60 o
   1  10  17        365.92        381.11        46.59 o
  -4  11  17          8.90          4.15        11.37 o
  -3  11  17          0.70          5.80        11.74 o
  -2  11  17         41.56         51.85        17.71 o
  -1  11  17          0.01          0.89         9.30 o
   0  11  17         32.79         38.39        16.51 o
  -3  12  17        405.18        408.70        35.10 o
  -2  12  17        859.79        804.00        46.28 o
  -1  12  17        257.26        270.70        27.27 o
  -5   0  18        825.98        767.63        92.19 o
  -4   0  18        298.09        225.34        54.01 o
  -3   0  18       3241.42       3223.58       115.31 o
  -2   0  18       1119.92       1188.75        89.82 o
  -1   0  18        128.40        118.97        27.58 o
   0   0  18         59.19         67.39        40.06 o
   1   0  18        189.65        182.41        47.28 o
   2   0  18       1287.85       1311.10       115.14 o
  -5   1  18         39.16         -2.93        17.83 o
  -4   1  18        919.37        915.20        52.70 o
  -3   1  18         76.72         89.53        16.87 o
  -2   1  18        819.26        878.11        42.84 o
  -1   1  18        560.83        582.26        35.18 o
   0   1  18        101.62        100.93        17.80 o
   1   1  18        329.23        405.02        41.91 o
   2   1  18         12.02          3.30        12.83 o
  -5   2  18         24.75         11.22        11.60 o
  -4   2  18         10.88         22.12        13.99 o
  -3   2  18          5.88          9.50        11.06 o
  -2   2  18        130.29        132.46        22.19 o
  -1   2  18        131.23        138.22        20.06 o
   0   2  18          7.74         -0.14         9.89 o
   1   2  18         50.61         36.98        15.26 o
   2   2  18         27.81         10.88        14.55 o
  -5   3  18         13.07          1.58        11.49 o
  -4   3  18        942.77        874.14        53.03 o
  -3   3  18        699.59        621.21        44.49 o
  -2   3  18        443.87        435.05        37.26 o
  -1   3  18        578.14        624.65        36.29 o
   0   3  18        913.74       1013.02        56.28 o
   1   3  18       1031.17       1157.70        58.35 o
   2   3  18         23.21        -10.11        11.35 o
  -5   4  18        941.71        997.36        57.31 o
  -4   4  18        508.65        498.42        41.68 o
  -3   4  18        636.44        635.07        45.18 o
  -2   4  18        419.75        460.08        38.57 o
  -1   4  18        301.85        323.38        27.05 o
   0   4  18        733.84        756.19        40.40 o
   1   4  18        701.74        646.75        69.15 o
  -5   5  18          8.29         18.39        12.20 o
  -4   5  18        300.89        338.33        36.16 o
  -3   5  18         75.80         42.36        16.00 o
  -2   5  18        406.91        355.89        34.97 o
  -1   5  18        191.68        233.18        29.67 o
   0   5  18        205.57        181.42        25.64 o
   1   5  18        241.56        303.01        32.35 o
  -5   6  18         11.21         -1.98        10.27 o
  -4   6  18        194.27        194.03        28.89 o
  -3   6  18         72.46         59.88        19.01 o
  -2   6  18         77.16         79.52        19.79 o
  -1   6  18        173.18        170.39        26.73 o
   0   6  18        161.00        162.91        33.57 o
   1   6  18        212.32        249.70        29.65 o
  -4   7  18       1059.39       1058.70        61.10 o
  -3   7  18          6.23         -5.36        10.75 o
  -2   7  18        705.71        766.98        50.12 o
  -1   7  18        929.94        888.96        53.09 o
   0   7  18        978.50        915.21        67.36 o
   1   7  18       1276.26       1386.45        76.95 o
  -4   8  18        250.51        326.29        49.72 o
  -3   8  18        222.03        217.29        29.89 o
  -2   8  18        669.82        697.25        48.56 o
  -1   8  18        447.90        458.63        39.77 o
   0   8  18        341.05        440.24        49.02 o
  -4   9  18         11.46         -2.12        10.48 o
  -3   9  18        276.91        259.87        32.50 o
  -2   9  18         25.62          8.75        12.38 o
  -1   9  18          3.99         11.52        13.51 o
   0   9  18        342.64        361.60       110.69 o
  -3  10  18        699.52        712.53        51.23 o
  -2  10  18        143.49        223.20        30.53 o
  -1  10  18         86.86         66.04        19.61 o
  -4   1  19        128.11        139.59        38.78 o
  -3   1  19       1470.74       1467.89        81.30 o
  -2   1  19        256.83        289.00        26.37 o
  -1   1  19        406.47        490.69        33.13 o
   0   1  19        597.98        695.42        39.39 o
   1   1  19         93.60         89.06        27.25 o
  -4   2  19        839.49        867.56        53.92 o
  -3   2  19        400.91        467.52        39.60 o
  -2   2  19        421.84        418.87        37.11 o
  -1   2  19        382.31        396.75        30.73 o
   0   2  19        212.53        169.40        22.93 o
   1   2  19        436.67        478.02        50.13 o
  -4   3  19          1.04         16.55        13.28 o
  -3   3  19        594.06        556.84        60.32 o
  -2   3  19        143.40        143.01        26.03 o
  -1   3  19          3.43          6.24         9.65 o
   0   3  19        335.59        372.09        30.02 o
  -4   4  19          5.38          8.79        12.01 o
  -3   4  19        214.90        194.22        28.68 o
  -2   4  19          2.89         -4.64        10.70 o
  -1   4  19          1.82          6.65        11.82 o
   0   4  19        328.45        337.80        34.28 o
  -4   5  19         83.74         66.12        18.66 o
  -3   5  19        789.55        840.00        53.45 o
  -2   5  19        485.64        463.94        40.19 o
  -1   5  19       1005.48       1109.47        59.28 o
   0   5  19        686.92        795.01        63.87 o
  -3   6  19        148.68        156.80        28.02 o
  -2   6  19        544.42        522.42        42.37 o
  -1   6  19        382.41        356.94        35.79 o
   0   6  19        648.41        627.34        57.48 o
  -3   7  19          1.53          0.77        12.94 o
  -2   7  19         48.22         25.85        16.08 o
  -1   7  19        185.13        180.88        28.41 o
  -2   8  19        138.75        144.08        26.41 o
  -3   0  20        980.30        983.08       105.45 o
  -2   0  20         44.31         42.23        34.03 o
  -1   0  20        213.76        210.06        33.85 o
  -3   1  20        131.62        127.49        27.20 o
  -2   1  20        268.90        249.80        31.32 o
  -1   1  20        349.25        387.83        30.95 o
  -3   2  20         11.25          8.91        13.83 o
  -2   2  20         21.62         17.57        12.79 o
  -1   2  20        103.70         78.74        17.09 o
  -2   3  20        621.15        680.55        48.08 o
                                                
